# Supplementary material for: Metagenomic Analysis of Surface Waters and Wastewater in the Colombian Andean Highlands: Implications for Health and Disease
Source: Curr Microbiol. 2025 Feb 28;82(4):162. doi: 10.1007/s00284-024-04019-7 (PMC11870934; doi:10.1007/s00284-024-04019-7)
Supplement: Supplementary file 6 — Supplementary file6 (EXCEL 16 KB) [file 284_2024_4019_MOESM6_ESM.xlsx]

## Sheet: Hoja1
Year	Month	Type of water	Point	In situ measurements						Analysis in specialized laboratory
				pH	Water temperature (°C)	Enviromental temperature (°C)	Conductivity (µS/cm)	Dissolved oxygen (mg/L)	Dissolved oxygen (%)	Chlorides (mg Cl-/L)	Phosphates (mg PO4-3/L)	Nitrates (mg NO3-/L)	Nitrites (mg NO2-/L)	Bromide (mgBr-)	Sulphates (mgSO4-2/L)	Fluorides (mg F-/L)	Turbidity	Total phosphorus (mg P/L)	Alkalinity (mgCaCO3/L)	Sedimentable solids (mg/L)	Suspended solids (mg/L)	BOD (mg O2/L)	COD (mg O2/L)
2022	August	Surface water	S1	8.08333	9.77	9	75	6.465	74	5.153	0.176	2.533	0.025	0.0195	1.297	0.036	2.5	0.05	25.42	<0,1	10	<2,00	<20,00
		Surface water	S2	7.7	11.88	11	1004	3.59	43.1	22.448	4.2885	0.032	-	0.0175	8.366	0.0785	24.2	1.77	117.64	0.1	49	233.25	277
		Surface water	S3	7.54	13.35	11	443	2.3	28	30.183	20211.7	0.011	-	0.0185	14.3325	0.095	42.4	2.57	152.04	0.1	74.5	121.45	233.67
		Wastewater	R4	7.43	18.4167	18	1012	0.366667	-	53.667	14.2845	0.022	0.022	0.0385	38.6015	0.149	390.762	4.59	274.17	0.5	138	258.5	515.33
	September	Surface water	S1	6.72667	10.0933	9	123.667	3.07667	36.0667	18.8135	0.4685	2.674	0.0585	0.013	2.1355	0.043	14.7	0.05	28.41	<0,1	<10,0	<2,00	<20,00
		Surface water	S2	7.26333	13.31	12	489.333	2.61667	32.4	18.2935	4.3755	-	-	0.018	15.0575	0.1565	48.8	2.12	149.05	0.1	63	91.58	167
		Surface water	S3	7.26	15.0833	15	547.667	2.34333	29.9333	36.4635	5.072	-	0.011	0.018	22.0555	0.1285	66.7333	2.26	178.96	0.2	76	126.07	215.33
		Wastewater	R4	7.57821	17.5767	17.69	754.233	3.27077	44.3872	53.4765	12.733	1.6165	0.046	0.016	34.21	1.142	254	5.48	263.7	0.5	118	325.02	483.67
	October	Surface water	S1	7.37778	12.6278	14	81.8889	6.84222	84.1333	4.2535	0.117	2.743	0.0665	-	1.681	0.061	2.875	0.053	23.93	<0,1	< 10	< 2.00	< 20.00
		Surface water	S2	7.20667	14.9911	14	344.333	2.74333	35.0778	20.5125	2.7305	2.046	0.4455	0.032	11.7575	0.1305	18.3	1.01	118.14	<0,1	35.5	68.78	140.33
		Surface water	S3	7.46	16.5411	16	512.556	2.38667	31.0111	30.522	4.869	0.076	-	0.018	19.992	0.154	27.6	0.2	160.51	0.5	76	131.62	213.67
		Wastewater	R4	7.89667	17.1123	16.8462	610.026	4.39308	58.6872	46.4525	9.074	0.055	-	0.03	34.317	1.36175	128	0.3	202.64	1.2	146.7	283.52	467
	November	Surface water	S1	7.24444	13.04	12	155.444	5.25222	47.1333	7.2655	0.107	4.3155	0.085	0.015	1.838	0.082	3.06667	0.05	34.15	<0,1	<10	< 20,00	<100
		Surface water	S2	7.32778	15.3944	15.3333	354.556	2.56444	30.7333	21.484	3.1585	0.0355	0.009	0.008	11.7465	0.1025	22.9333	0.306	117.15	<0,1	25	41.44	127
		Surface water	S3	7.28333	16.75	16	510.667	1.59556	21.1111	34.3595	4.9155	0	-	0.0215	20.441	0.1125	33.9	0.342	159.02	<0,1	55	75.68	370.33
		Wastewater	R4	7.36897	18.4708	17.8462	887.795	2.99923	27.6795	62.6865	12.941	0.0635	-	0.0675	40.7385	0.245	139.667	0.42	277.16	0.5	98	281.51	520.33
	December	Surface water	S1	7.70333	11.2633	14	93.7778	6.04889	72.6889	7.6285	0.265	3.9505	0.14	-	2.5585	0.1405	2.63667	0.05	31.65	< 0.1	< 10,0	< 20.00	< 20.00
		Surface water	S2	7.37667	13.0711	16	386.222	2.46444	30.6778	21.866	3.425	2.828	0.5155	0.026	11.876	0.215	21.7333	1.36	124.62	0.1	68	50.47	260.33
		Surface water	S3	7.40556	14.7744	16.6667	513	1.87111	23.7889	33.2305	5.384	0.174	0.398	0.0265	20.17	0.1795	31.5667	2.09	171.98	0.1	53	163.68	270.33
		Wastewater	R4	7.59111	17.4747	17.4747	800.806	1.90056	25.7917	61.4775	11.6285	0.0695	-	0.0095	37.2305	2.812	157.333	4.01	262.7	0.5	143	603.67	61.3
2023	February	Surface water	S1	7.33333	12.6756	11	82.1111	5.63444	70.0222	5.112	0.1365	3.599	0.032	-	2.189	0.0915	4.26333	0.11	26.48	0.1	13	7.12	<20,00
		Surface water	S2	7.45	14.7467	14	295.556	2.62222	33.5444	22.003	2.743	0.2775	0	-	11.2	0.176	22.0333	1.76	110.88	1.2	82.5	146.11	218.67
		Surface water	S3	7.49222	16.0322	16	457.444	2.51	32.7667	33.381	2.1825	0.206	0.055	-	8.7425	0.2165	27.9333	2.82	161.37	1.2	80	280.84	333.67
		Wastewater	R4	7.57821	17.5756	17.6923	754.231	3.27077	44.3872	53.2925	9.705	0.122	0.0895	0.146	30.8785	0.338	114.667	3.81	209.14	0.3	130	180.99	353.67
	March	Surface water	S1	7.89222	11.7256	10	86.5556	5.92333	69.3889	6.4895	0.231	6.974	0.0525	-	2.5195	0.0635	4.62667	0.09	21.76	0.1	<10	<2,00	31.42
		Surface water	S2	7.90222	12.9233	14	198.667	4.77889	58.0222	14.983	1.817	6.567	0.257	-	7.3775	1.3895	25.8333	1.02	125.43	0.1	43.5	28.03	152
		Surface water	S3	7.65	14.1256	14	310.889	3.88333	47.9889	25.5255	3.34	5.2785	0.4475	-	14.591	0.2335	43.7	1.58	166.34	0.1	54	57.01	193.67
		Wastewater	R4	7.70462	17.17	17.0769	750.538	2.71564	36.3154	81.826	11.8615	0.152	0.088	0.091	40.9755	0.4355	122.667	5.13	0	0.3	73.25	256.91	430.33
