# Supplementary material for: Metagenomic Analysis of Surface Waters and Wastewater in the Colombian Andean Highlands: Implications for Health and Disease
Source: Curr Microbiol. 2025 Feb 28;82(4):162. doi: 10.1007/s00284-024-04019-7 (PMC11870934; doi:10.1007/s00284-024-04019-7)
Supplement: Supplementary file 7 — Supplementary file7 (EXCEL 162 KB) [file 284_2024_4019_MOESM7_ESM.xlsx]

## Sheet: species_archaeas
name	taxRank	taxID	Max	Sample_DP1	Sample_DP2	Sample_DP3	Sample_DP4	Sample_DP5	Sample_DP6	Sample_DP7	Sample_DP8	Sample_DP10	Sample_DP11	Sample_DP12	Sample_DP13	Sample_DP14	Sample_DP15	Sample_DP16	Sample_DP17	Sample_DP18	Sample_DP19	Sample_DP20	Sample_DP21	Sample_DP24	Sample_DP25	Sample_DP26	Sample_DP27	Sample_DP28	Sample_DP29	Sample_DP30	Sample_DP31	Sample_DP32	Sample_DP33	Sample_DP34	Sample_DP38	Sample_DP39	Sample_DP40	Sample_DP41	Sample_DP42	Sample_DP43	Sample_DP44	Sample_DP45	Sample_DP46	Sample_DP47	Sample_P50	Sample_P51	Sample_P52	Sample_P53	Sample_P54
Methanosarcina barkeri	S	2208	41936	675	728	576	1069	737	895	880	696	848	985	609	782	780	843	748	992	617	1185	41936	986	623	831	1141	487	736	820	1142	686	806	761	694	638	499	582	627	752	429	728	806	642	544	516	489	387	445	656
Methanosarcina mazei	S	2209	3504	330	344	265	515	378	343	331	261	352	482	322	332	320	343	341	361	228	354	3504	318	252	322	388	241	270	347	389	286	343	281	306	273	233	292	326	387	234	308	378	322	272	241	238	182	193	283
Methanosarcina horonobensis	S	418008	2024	221	206	172	305	214	251	216	167	241	288	149	229	227	250	241	203	171	177	2024	223	169	212	239	134	195	180	237	188	207	173	206	190	178	180	242	294	156	213	275	249	147	176	135	116	142	212
Methanosarcina siciliae	S	38027	2606	150	225	102	216	201	199	205	158	224	255	160	208	179	192	171	147	123	161	2606	171	148	176	231	120	149	167	238	168	170	153	150	139	155	141	177	187	123	146	199	182	139	159	141	93	121	138
Methanosarcina acetivorans	S	2214	1948	151	162	123	271	212	203	175	155	197	234	142	146	174	173	170	166	111	158	1948	164	115	160	181	93	166	182	186	190	164	145	177	129	113	121	146	192	113	177	178	177	125	136	107	86	109	148
Methanosarcina lacustris	S	170861	4201	179	200	153	305	212	216	219	180	253	290	171	202	251	254	216	210	162	215	4201	182	161	182	229	132	219	236	216	192	222	131	189	189	142	177	222	245	180	183	216	208	140	161	156	129	138	170
Methanosarcina thermophila	S	2210	3718	126	115	100	188	119	151	161	102	146	163	89	122	113	109	101	94	100	112	3718	145	101	115	134	88	113	123	185	106	112	119	124	114	125	93	119	147	90	113	163	135	117	105	91	73	86	112
Methanosarcina sp. MTP4	S	1434100	656	161	211	131	229	203	218	170	156	155	202	114	145	145	160	180	170	137	132	656	169	101	160	154	92	134	178	215	152	134	160	156	132	101	136	159	182	105	162	183	195	110	112	107	75	107	149
Methanosarcina vacuolata	S	2215	5173	92	104	78	149	111	98	90	73	110	101	100	111	100	118	105	119	62	133	5173	126	71	85	152	92	124	89	102	82	121	91	83	75	71	75	86	97	53	103	87	89	61	61	53	34	53	78
Methanosarcina sp. WH1	S	1434102	590	77	85	33	92	63	78	74	74	83	92	55	60	71	49	69	74	50	44	590	49	46	50	71	41	36	72	62	50	45	50	49	41	32	40	61	67	49	63	90	79	40	43	41	28	29	80
Methanosarcina sp. WWM596	S	1434103	810	74	77	63	78	87	70	93	50	97	134	62	84	74	67	58	66	55	70	810	88	86	85	111	48	68	61	76	73	61	62	64	59	57	44	60	75	55	52	58	50	57	51	62	33	43	64
Methanosarcina sp. Kolksee	S	1434099	4727	73	82	78	100	69	64	72	47	96	113	72	75	88	122	111	69	53	146	4727	117	69	62	105	45	141	77	92	63	85	42	73	75	42	61	63	63	35	46	61	62	28	51	36	30	36	44
Methanococcoides methylutens	S	2226	237	155	210	94	231	124	108	94	105	155	181	81	121	166	237	129	104	73	106	122	106	77	153	155	71	202	154	114	79	100	65	114	99	52	71	132	110	83	97	117	83	58	112	103	101	93	172
Methanococcoides burtonii	S	29291	148	70	98	79	142	112	100	110	92	114	135	86	121	148	124	122	101	80	90	129	88	72	130	130	60	101	111	118	101	79	85	126	71	84	90	78	109	74	93	126	98	72	83	74	65	75	114
Methanohalobium evestigatum	S	2322	244	132	155	140	231	149	167	154	157	187	244	157	178	201	186	193	181	126	110	196	154	118	178	191	100	139	160	184	128	155	138	137	127	107	134	160	193	104	139	141	159	99	125	108	88	104	127
Methanomethylovorans hollandica	S	101192	259	126	143	129	184	142	111	118	94	190	235	137	150	205	259	182	125	89	141	252	159	122	183	188	110	235	208	176	121	125	97	166	149	154	185	206	170	111	143	164	159	96	148	118	78	109	142
Methanosalsum zhilinae	S	39669	223	122	151	104	223	161	151	129	118	138	128	110	103	144	146	147	120	93	90	135	130	85	156	166	66	110	121	125	117	147	110	115	108	91	119	110	157	63	137	152	106	104	96	94	67	100	164
Methanolobus psychrophilus	S	420950	189	99	143	104	161	124	122	109	95	133	134	87	118	120	121	108	120	60	101	189	96	66	113	108	71	102	118	152	106	137	97	104	117	84	92	85	140	77	126	138	103	66	84	73	67	68	118
Methanohalophilus mahii	S	2176	159	65	98	55	159	116	103	72	89	104	127	79	90	88	74	93	65	71	67	96	65	47	69	86	45	91	96	95	72	74	61	75	55	55	52	88	81	43	92	88	83	82	94	57	44	60	83
Methanosaeta concilii	S	2223	2608	235	279	171	291	259	767	474	268	429	294	208	248	357	459	521	1015	632	2472	2608	696	556	349	493	260	691	854	1485	835	836	550	1074	173	138	118	248	254	195	377	648	425	391	268	206	131	121	165
Methanosaeta harundinacea	S	301375	218	98	114	78	137	98	124	100	112	124	123	107	108	114	125	139	167	82	167	199	97	98	127	177	80	82	115	218	127	181	152	131	81	57	67	113	118	84	106	157	144	81	85	94	82	113	107
Methanoculleus marisnigri	S	2198	271	79	93	53	110	92	99	80	62	117	131	86	78	105	92	104	111	117	143	271	96	93	117	150	56	97	137	212	110	177	128	125	86	53	79	77	84	70	94	141	118	70	110	85	82	114	82
Methanoculleus bourgensis	S	83986	112	28	47	27	55	41	45	32	27	55	51	20	51	46	61	45	66	40	70	112	34	27	39	63	43	54	66	70	72	71	47	50	30	44	32	47	47	57	27	49	45	29	41	39	27	47	31
Methanoculleus sp. MAB1	S	86622	83	24	22	12	26	35	45	32	14	30	43	20	31	28	29	27	48	34	52	74	29	39	44	45	27	41	46	83	37	59	39	35	25	16	16	32	37	11	36	50	40	25	52	46	25	27	38
Methanolacinia petrolearia	S	54120	161	102	107	84	144	84	76	115	64	116	142	73	114	113	161	140	81	45	98	142	68	78	98	148	60	144	117	87	85	91	67	119	76	62	85	101	94	58	95	79	94	40	81	78	53	84	91
Methanoregula formicica	S	882104	2006	140	228	108	208	127	199	137	137	227	270	136	212	191	216	187	221	147	485	2006	269	151	167	162	109	163	187	180	121	152	147	160	101	85	86	129	116	93	154	172	168	66	182	143	120	125	112
Methanoregula boonei	S	358766	486	81	92	65	110	58	115	61	60	123	129	75	106	103	96	82	108	80	157	486	82	55	79	130	45	78	101	137	97	113	107	115	70	65	52	74	75	61	83	90	107	49	82	69	55	71	79
Methanosphaerula palustris	S	475088	1285	95	120	84	129	92	103	94	71	122	148	90	97	130	128	126	128	83	151	1285	124	98	122	161	82	100	128	212	116	137	101	112	115	81	83	100	109	52	123	124	117	82	111	102	78	76	77
Methanospirillum hungatei	S	2203	348	92	119	70	186	108	111	119	88	130	147	117	97	120	190	139	148	93	178	348	129	94	123	136	70	141	106	156	111	112	93	124	94	77	98	146	148	103	194	244	206	71	109	75	52	73	96
Methanocorpusculum labreanum	S	83984	371	82	136	63	114	87	108	58	58	144	156	80	94	118	152	110	72	68	115	371	87	119	118	105	53	149	138	97	80	83	62	103	60	56	60	109	76	57	72	113	87	38	90	74	57	75	81
Methanocella arvoryzae	S	1175445	240	123	165	108	209	113	151	109	91	166	198	123	133	170	221	172	141	110	187	240	154	132	184	187	77	158	213	195	150	167	135	160	134	110	94	147	142	74	108	170	157	69	146	125	98	136	158
Methanocella conradii	S	1175444	113	67	81	47	87	49	82	69	69	98	74	59	78	81	64	71	90	47	56	99	67	61	82	88	61	68	82	113	84	86	61	81	47	54	76	77	78	62	59	100	97	42	74	81	42	54	68
Methanobrevibacter smithii	S	2173	4903	2159	2255	1084	3543	2091	4897	2931	3755	1740	2312	1158	1409	2183	3194	3030	4352	2067	2610	4135	3865	1260	2023	3373	1001	2676	3032	4903	2045	1880	1671	2577	1455	987	899	2017	2312	1940	4553	3487	2339	1608	1408	913	729	813	1364
Methanobrevibacter olleyae	S	294671	702	405	427	293	702	491	557	549	382	362	515	272	370	342	323	365	415	260	251	386	402	221	332	387	224	282	301	493	364	375	344	319	331	299	338	350	507	315	425	446	394	307	244	247	196	261	422
Methanobrevibacter millerae	S	230361	612	331	366	233	612	425	482	400	317	354	388	253	333	323	313	281	365	254	197	375	339	259	332	345	172	240	269	455	329	298	311	292	304	257	263	322	405	243	418	412	363	235	240	229	176	207	338
Methanobrevibacter sp. AbM4	S	224719	474	266	305	195	474	316	296	338	277	291	373	175	283	247	232	275	286	180	170	317	227	182	239	320	166	195	238	340	256	268	240	218	205	194	211	260	362	212	290	288	310	198	211	208	146	156	320
Methanobrevibacter ruminantium	S	83816	501	250	294	173	501	285	257	258	263	286	327	185	254	225	251	236	219	168	165	256	221	168	225	250	154	178	194	268	203	237	189	180	190	188	174	221	284	157	274	257	224	186	180	155	109	146	277
Methanobrevibacter sp. YE315	S	1609968	313	166	210	164	267	227	248	237	187	181	226	117	206	244	163	178	196	130	109	231	158	126	192	173	137	144	161	313	244	176	195	146	151	150	189	167	232	149	211	197	179	135	135	120	103	143	189
Methanobacterium lacus	S	877455	337	146	198	155	273	198	214	180	157	232	255	139	197	201	172	184	161	117	123	337	152	150	158	205	114	140	173	202	159	204	138	164	186	156	181	176	205	133	203	196	179	126	121	118	119	114	189
Methanobacterium formicicum	S	2162	336	194	201	170	308	224	222	192	174	211	258	163	211	199	185	196	186	117	154	336	162	124	196	225	93	161	183	240	172	160	142	152	171	123	145	165	224	122	221	327	214	132	129	122	105	115	162
Methanobacterium paludis	S	868131	1195	169	187	147	379	250	266	252	207	200	248	149	166	183	200	195	223	171	152	1195	196	130	175	190	122	134	182	242	168	177	162	176	157	135	144	203	236	159	204	234	214	174	154	114	78	118	246
Methanobacterium sp. MB1	S	1379702	158	89	134	50	128	100	105	102	107	105	121	88	88	77	76	74	104	81	68	128	69	62	98	107	60	74	83	145	113	95	76	75	96	62	75	97	134	94	158	151	85	73	76	67	59	60	98
Methanosphaera stadtmanae	S	2317	515	292	403	214	515	384	415	362	335	367	452	237	325	321	364	312	351	211	254	388	339	250	310	349	197	299	336	457	318	340	252	284	294	283	236	397	407	284	456	328	364	225	232	189	164	210	331
Methanothermobacter marburgensis	S	145263	38	24	30	27	30	33	31	15	23	25	36	19	16	38	24	33	27	12	20	35	21	22	31	25	18	38	31	31	16	29	13	17	17	13	17	26	34	10	15	21	17	21	21	23	27	21	34
Methanothermobacter thermautotrophicus	S	145262	54	15	22	26	15	15	30	39	19	24	35	18	16	25	15	21	29	14	22	41	16	16	17	20	19	16	28	35	38	33	42	35	11	21	16	20	11	27	22	22	27	14	25	17	24	22	18
Methanothermobacter sp. CaT2	S	866790	26	13	18	9	26	14	25	14	15	19	19	10	17	6	10	12	18	9	9	20	10	18	11	14	6	8	12	19	14	11	13	15	11	9	15	17	17	9	13	21	7	11	15	7	9	10	17
Methanothermus fervidus	S	2180	235	123	144	99	235	150	153	158	147	150	170	114	132	139	114	118	135	80	90	132	108	93	128	121	58	87	114	148	110	131	92	87	99	92	108	152	159	97	140	152	113	113	104	91	82	71	117
Halobacterium sp. DL1	S	751944	421	129	167	109	137	93	176	129	99	146	180	140	152	177	100	139	278	204	300	325	129	156	184	259	131	180	250	421	214	392	239	279	111	117	111	116	157	117	208	199	198	155	172	179	175	157	115
Halobacterium hubeiense	S	1407499	455	176	161	104	153	147	194	152	101	216	210	121	161	179	125	197	273	169	298	367	149	204	231	316	134	190	233	396	292	402	262	295	165	117	116	133	146	149	178	238	195	134	189	246	191	192	157
Halobacterium salinarum	S	2242	299	100	144	100	132	110	205	125	74	164	176	94	156	152	90	130	228	158	240	281	110	170	218	228	120	120	204	282	191	299	187	203	121	81	111	113	137	102	145	168	148	111	142	191	149	152	123
Haloarcula marismortui	S	2238	198	87	84	67	106	60	83	78	40	120	98	87	93	99	67	111	117	93	123	162	79	104	107	120	74	95	117	198	103	150	108	127	79	53	50	71	87	75	85	99	116	62	93	99	71	101	69
Haloarcula sp. CBA1115	S	1592728	93	41	40	32	55	43	55	39	32	38	61	43	48	51	74	48	62	44	44	70	33	40	56	62	52	45	64	93	49	73	77	62	42	35	32	43	51	41	59	37	42	34	38	38	43	43	49
Haloarcula hispanica	S	51589	90	29	33	18	40	25	47	32	22	50	43	31	41	42	45	41	49	32	52	75	32	39	74	65	24	35	42	74	60	77	46	64	39	22	29	25	48	26	43	45	49	30	44	47	41	51	33
Natronomonas moolapensis	S	416273	325	95	115	70	112	90	152	138	74	118	170	95	149	134	104	153	191	153	226	264	121	135	168	221	106	120	176	296	199	325	162	177	101	85	97	81	110	118	133	140	153	183	121	133	134	152	102
Natronomonas pharaonis	S	2257	235	73	90	86	101	83	101	77	75	135	147	89	141	107	88	93	149	135	160	176	96	95	144	220	116	118	112	218	144	200	144	146	81	70	69	83	99	75	124	98	109	90	127	123	105	113	105
Halorhabdus utahensis	S	146826	242	77	81	74	84	69	118	85	57	114	127	79	105	86	96	100	138	106	147	196	118	112	134	156	114	97	148	242	149	172	147	154	80	59	63	79	75	99	104	119	124	75	124	139	107	92	112
Halorhabdus tiamatea	S	430914	223	87	99	58	90	74	95	89	69	115	112	64	88	101	75	92	136	96	156	183	64	116	137	139	99	92	121	192	136	197	105	140	72	59	64	87	97	72	69	110	103	67	111	128	80	95	93
Halomicrobium mukohataei	S	57705	384	146	126	97	144	93	171	145	62	170	164	116	155	172	112	155	188	182	254	306	109	173	202	277	145	123	234	307	200	299	202	207	110	83	95	91	137	134	150	184	220	120	197	174	159	141	147
Halalkalicoccus jeotgali	S	413810	284	108	115	77	115	112	123	121	74	101	137	110	122	109	78	112	187	145	218	236	91	155	176	216	107	93	161	280	178	234	187	186	98	81	96	103	113	91	106	162	125	95	138	146	108	121	143
Halanaeroarchaeum sulfurireducens	S	1604004	201	58	62	47	61	43	76	47	49	78	87	63	81	68	72	63	108	83	113	146	53	76	114	103	72	74	122	135	101	124	87	115	57	54	63	64	72	41	65	95	83	47	80	65	74	78	64
Natrinema sp. J7-2	S	406552	335	103	144	90	119	99	131	123	90	147	133	86	124	151	121	120	162	160	213	293	97	132	159	209	111	92	202	308	196	276	181	200	99	89	105	85	121	111	123	145	168	115	147	153	132	153	106
Natrinema pellirubrum	S	69525	386	143	160	103	147	113	217	141	99	168	192	128	159	166	124	158	226	178	278	317	127	180	186	236	142	141	245	386	231	358	243	231	116	80	112	92	151	128	154	174	160	154	193	206	136	187	138
Haloterrigena turkmenica	S	62320	498	145	196	131	214	180	230	153	124	204	228	160	212	192	167	227	302	248	339	406	143	241	253	305	190	185	327	498	302	408	274	324	151	146	154	150	188	158	219	234	250	178	246	251	196	239	203
Halopiger xanaduensis	S	387343	500	148	124	132	156	155	213	162	124	188	205	141	162	180	124	176	269	255	337	404	161	182	207	339	158	170	291	431	263	423	316	277	161	154	165	135	132	144	225	201	253	158	210	260	193	232	179
Natronococcus occultus	S	29288	408	133	150	121	142	145	186	178	89	141	182	129	162	135	101	157	203	155	305	349	139	204	169	257	142	178	206	388	265	363	237	242	96	88	103	103	157	112	172	205	179	155	170	192	183	181	155
Natrialba magadii	S	13769	308	147	155	115	141	97	173	115	100	185	229	101	175	201	129	164	195	160	212	284	119	149	220	281	106	154	235	308	207	249	179	222	128	116	133	128	115	127	136	169	196	126	163	164	135	136	146
Salinarchaeum sp. Harcht-Bsk1	S	1333523	361	108	115	100	148	119	154	123	63	126	169	130	159	182	104	160	214	176	273	286	104	147	173	229	120	124	218	353	212	244	185	222	115	86	112	114	131	124	131	165	172	103	180	198	154	168	142
Halostagnicola larsenii	S	353800	251	88	138	98	101	89	130	79	59	120	124	84	141	125	94	101	156	137	179	225	86	129	155	155	77	106	135	230	106	217	138	172	112	50	64	69	106	85	125	151	122	70	123	118	103	108	104
Natronobacterium gregoryi	S	44930	242	87	115	71	100	84	120	95	60	84	122	85	126	111	54	108	157	109	178	217	101	159	152	181	108	88	167	242	120	204	153	122	73	76	84	89	95	86	104	124	112	75	103	145	99	112	109
Haloferax volcanii	S	2246	302	119	129	78	118	110	145	103	81	141	152	95	151	128	106	133	181	137	221	257	106	162	175	203	107	121	215	289	169	257	177	215	102	100	97	89	117	116	133	143	151	96	158	184	134	147	99
Haloferax gibbonsii	S	35746	359	92	123	98	127	108	162	127	82	145	186	116	149	138	121	158	206	155	266	326	105	172	159	199	124	157	250	359	186	296	222	217	120	96	108	100	105	92	141	161	182	127	173	223	141	156	167
Haloferax mediterranei	S	2252	189	90	93	57	112	73	94	97	52	88	122	78	116	113	89	106	142	81	127	142	57	117	135	153	82	100	135	185	105	188	119	140	93	54	72	90	81	71	83	132	102	104	118	107	89	100	96
Halorubrum lacusprofundi	S	2247	332	111	113	79	106	124	152	106	59	168	147	89	123	165	100	125	211	150	260	332	79	191	188	195	119	101	217	327	211	303	189	237	121	91	113	108	116	101	135	158	167	126	151	184	143	155	157
Haloquadratum walsbyi	S	293091	183	132	140	95	183	113	163	121	98	129	150	85	114	112	99	105	98	81	91	119	96	85	178	120	74	94	111	125	91	118	116	104	102	90	80	111	120	82	121	142	106	110	106	82	74	76	111
Halogeometricum borinquense	S	60847	170	113	109	49	104	87	92	69	65	108	117	82	110	113	95	98	133	82	139	142	75	112	142	113	100	101	110	147	96	148	107	125	80	63	84	92	76	57	87	122	97	64	93	108	78	119	82
haloarchaeon HTSR1	S	1855411	162	55	91	59	60	58	97	80	53	93	88	46	104	98	75	97	109	66	121	121	81	77	76	156	53	62	111	141	98	162	112	97	68	55	55	66	64	42	72	90	80	58	96	75	83	78	82
Methanococcus maripaludis	S	39152	1680	829	1065	672	1680	1146	1218	1117	981	954	1270	756	880	915	864	896	893	603	589	951	853	644	814	961	501	647	757	1136	832	805	743	769	750	712	739	921	1064	612	1049	997	883	739	640	562	468	599	1046
Methanococcus vannielii	S	2187	413	228	284	184	413	263	257	273	226	223	304	198	233	225	191	225	220	141	132	210	222	140	214	255	119	146	188	268	195	231	185	176	183	209	208	238	268	195	232	244	192	182	151	158	119	133	256
Methanococcus voltae	S	2188	407	222	287	128	407	248	321	251	234	302	299	166	198	181	254	205	223	168	142	231	206	122	275	220	138	155	154	258	210	202	177	175	218	143	174	233	249	152	224	243	197	160	153	136	115	124	232
Methanococcus aeolicus	S	42879	479	246	320	210	479	346	320	298	301	299	320	210	242	241	201	231	247	188	131	273	212	177	242	260	154	173	221	288	223	231	201	203	199	156	215	254	301	182	251	236	240	231	171	141	160	165	289
Methanothermococcus okinawensis	S	155863	485	198	208	142	485	290	313	295	253	230	282	162	214	201	191	214	202	162	128	222	197	131	198	209	100	166	171	260	185	196	170	197	174	164	154	203	253	161	254	232	200	194	162	140	110	131	267
Methanocaldococcus fervens	S	83171	406	186	238	168	406	272	231	223	237	215	323	176	223	221	187	234	234	162	108	203	205	140	222	224	138	125	144	261	169	161	188	167	197	187	214	193	254	171	248	233	223	190	150	142	109	114	247
Methanocaldococcus infernus	S	67760	337	177	188	126	337	239	224	189	179	166	216	122	156	159	166	139	197	132	96	162	169	111	144	148	59	108	123	169	150	134	125	119	129	116	105	150	225	98	201	167	171	157	118	90	81	89	205
Methanocaldococcus vulcanius	S	73913	386	207	219	135	386	276	283	270	226	246	293	145	237	198	238	218	211	169	162	194	225	133	181	179	112	154	166	242	212	206	187	159	179	106	154	199	261	150	218	242	218	175	157	113	108	111	205
Methanocaldococcus sp. FS406-22	S	644281	420	216	239	173	420	292	334	259	265	259	318	188	200	195	225	237	238	157	133	227	237	122	190	170	110	139	164	268	206	187	212	174	194	139	167	155	287	167	264	228	240	224	165	144	105	144	250
Methanocaldococcus bathoardescens	S	1301915	354	188	246	170	354	254	245	237	228	214	256	168	199	217	204	204	209	134	120	233	189	122	184	178	113	126	174	242	173	201	151	165	147	149	152	205	255	146	219	236	207	174	134	125	108	137	207
Methanocaldococcus jannaschii	S	2190	271	153	224	156	271	177	203	220	170	221	251	152	208	204	144	159	194	96	131	155	163	115	175	234	111	104	125	182	143	139	123	158	150	130	143	154	199	136	180	198	157	120	121	96	87	129	187
Methanotorris igneus	S	2189	517	265	289	212	517	402	357	347	316	310	389	206	230	246	253	252	308	184	137	264	273	156	218	206	132	169	206	323	260	258	253	235	244	159	186	294	330	196	307	305	272	233	189	156	134	114	339
Thermococcus barophilus	S	55802	314	159	165	130	314	183	150	135	136	169	177	99	121	145	165	147	173	105	113	136	146	102	123	141	90	115	120	159	136	130	136	149	103	97	105	131	206	89	143	169	158	135	104	85	55	80	150
Thermococcus sibiricus	S	172049	139	64	88	87	135	96	66	87	74	107	139	62	95	83	99	83	82	51	58	79	51	67	105	101	57	51	54	99	74	72	72	77	63	69	95	77	73	45	82	93	83	41	55	49	37	48	89
Thermococcus paralvinellae	S	582419	96	48	70	38	82	65	62	52	61	70	96	54	71	76	58	64	52	48	57	73	66	48	68	74	39	47	65	59	70	47	51	66	70	50	45	69	79	37	61	94	84	31	57	62	46	53	67
Thermococcus litoralis	S	2265	121	60	68	42	81	65	52	65	59	79	121	55	71	76	68	53	54	38	36	84	49	45	72	69	40	51	59	95	61	53	47	64	59	45	53	61	76	40	48	58	65	36	57	46	50	47	73
Thermococcus sp. 4557	S	1042877	68	56	58	41	48	39	53	30	22	44	55	41	47	36	48	40	52	28	63	62	37	34	55	49	51	46	36	62	38	63	40	45	35	28	28	30	44	21	42	55	46	25	48	36	38	41	31
Thermococcus cleftensis	S	163003	71	26	48	25	44	29	47	24	25	45	46	46	37	42	41	60	56	46	62	67	41	32	43	52	20	44	50	59	50	71	49	54	18	21	25	36	43	32	39	62	45	35	36	40	26	21	34
Thermococcus sp. AM4	S	246969	69	47	42	38	54	30	34	30	24	43	49	33	40	45	47	45	45	28	69	60	39	38	38	62	34	35	47	60	43	50	43	37	26	14	23	38	40	37	49	40	38	29	47	33	23	50	38
Thermococcus kodakarensis	S	311400	59	47	47	27	48	46	53	35	38	41	59	21	34	37	42	48	42	31	45	52	33	23	34	59	13	33	45	57	42	52	41	58	40	27	24	47	34	22	31	47	45	17	28	37	28	31	45
Thermococcus guaymasensis	S	110164	53	29	32	23	47	22	38	31	38	49	38	14	30	26	31	36	24	20	29	53	33	31	25	31	21	23	37	35	24	26	30	33	19	21	17	46	50	33	33	40	27	19	25	29	15	31	35
Thermococcus gammatolerans	S	187878	60	23	39	22	60	33	39	27	20	31	36	29	27	30	38	28	31	35	32	34	30	22	25	39	24	38	26	56	37	39	23	34	20	12	15	29	33	20	23	24	28	26	24	27	16	25	33
Thermococcus onnurineus	S	342948	57	37	28	30	39	30	38	34	21	55	54	28	40	28	47	26	30	16	41	46	37	25	28	38	24	32	48	57	30	28	42	32	20	21	29	20	33	24	38	34	41	19	32	25	16	33	21
Thermococcus chitonophagus	S	54262	56	41	56	29	44	32	44	25	35	33	43	42	30	36	51	47	29	29	38	38	38	24	38	43	16	36	38	44	31	49	13	35	39	32	38	47	34	27	37	43	46	23	34	26	30	35	33
Thermococcus peptonophilus	S	53952	50	31	30	18	35	26	35	21	27	30	44	28	35	44	41	25	31	18	30	40	38	14	28	36	21	34	40	39	20	37	33	22	37	20	21	29	43	16	26	50	29	41	26	25	14	25	30
Thermococcus eurythermalis	S	1505907	54	34	43	23	52	42	42	37	26	30	50	28	24	49	39	39	51	31	50	54	28	34	41	22	21	25	47	51	45	50	40	35	21	26	28	34	41	29	40	51	37	21	42	20	20	38	24
Thermococcus nautili	S	195522	62	42	62	29	45	28	36	25	26	43	43	30	34	34	30	34	27	26	25	58	27	31	32	44	22	19	32	45	26	27	28	31	25	22	19	25	31	22	23	48	31	14	35	32	24	20	30
Thermococcus piezophilus	S	1712654	47	23	34	21	34	23	29	24	13	37	38	29	26	31	47	32	39	17	37	39	38	13	25	39	19	23	33	27	26	27	23	36	16	20	20	29	25	20	26	24	26	20	33	21	24	14	31
Thermococcus sp. 2319x1	S	1674923	87	39	42	44	87	62	47	50	41	52	60	18	43	53	38	40	42	25	27	43	47	17	35	45	21	47	45	59	31	27	40	44	35	14	31	32	40	33	40	49	32	41	25	24	17	23	37
Pyrococcus yayanosii	S	1008460	66	25	38	37	29	29	43	49	30	40	40	36	34	35	63	32	29	42	34	58	27	23	37	45	31	42	43	45	30	43	26	39	29	29	25	22	51	19	33	50	34	19	27	33	30	27	40
Pyrococcus furiosus	S	2261	120	61	59	58	120	79	107	80	71	90	107	55	56	56	67	69	68	53	58	78	56	39	51	66	34	45	65	69	52	54	56	72	48	52	57	65	71	58	54	75	72	46	43	42	35	44	66
Pyrococcus sp. ST04	S	1183377	78	55	48	43	78	59	65	49	47	51	56	31	67	65	51	45	47	25	34	57	45	31	43	55	20	41	62	61	49	39	36	46	41	35	30	46	57	36	53	50	51	54	41	35	25	41	63
Pyrococcus horikoshii	S	53953	64	39	43	30	60	34	31	26	36	62	64	17	41	36	37	31	38	25	13	25	40	24	45	39	27	31	40	46	32	26	30	30	25	17	20	28	43	26	26	35	43	31	46	37	21	22	43
Pyrococcus sp. NCB100	S	1609559	74	41	47	33	51	41	32	37	24	74	64	44	50	47	58	56	34	32	32	57	41	51	42	61	22	62	47	33	25	53	35	47	58	31	30	37	25	19	26	49	39	17	32	34	23	30	27
Pyrococcus sp. NA2	S	342949	56	41	56	24	31	29	30	29	24	43	52	32	27	24	31	26	25	21	27	38	31	18	31	32	21	31	32	49	25	30	37	45	25	20	23	26	42	10	26	20	23	16	33	23	15	20	31
Pyrococcus abyssi	S	29292	53	24	46	22	53	40	40	15	26	27	43	20	35	34	47	36	35	23	25	46	27	26	33	29	13	30	33	30	32	31	42	42	27	18	19	29	36	14	31	45	22	12	21	18	11	20	26
Palaeococcus pacificus	S	971279	83	50	67	33	65	43	50	51	30	65	74	47	44	46	54	46	55	46	37	78	55	36	50	83	47	53	45	58	42	41	43	57	35	38	46	33	62	27	58	56	51	36	31	25	21	26	52
Ferroplasma acidarmanus	S	97393	268	120	135	99	268	138	163	148	131	120	162	110	105	107	123	124	117	98	71	137	111	86	126	123	79	94	100	143	110	114	102	98	101	88	95	158	150	64	149	136	130	108	107	90	65	70	135
Thermoplasmatales archaeon BRNA1	S	1054217	133	75	112	75	111	66	90	49	56	111	133	75	93	109	128	108	108	53	113	127	66	71	84	122	78	120	115	121	76	105	94	121	59	37	48	101	87	31	73	103	110	62	95	83	72	90	73
Picrophilus torridus	S	82076	165	95	101	71	165	123	106	133	89	117	142	81	99	99	96	85	101	72	45	87	88	59	80	108	52	56	70	97	59	85	67	83	80	82	88	76	95	57	72	97	113	60	82	64	40	63	99
Thermoplasma acidophilum	S	2303	49	17	40	39	46	45	34	35	24	39	49	37	25	40	36	41	41	19	31	41	37	32	41	46	14	32	31	39	34	41	22	36	36	27	29	29	31	23	49	42	41	29	35	29	23	29	40
Thermoplasma volcanium	S	50339	64	34	37	28	64	37	35	39	26	32	53	39	35	40	53	41	40	30	25	32	35	29	39	46	32	24	39	53	33	34	39	44	31	39	32	52	46	29	51	35	35	24	28	19	17	25	27
Candidatus Methanomethylophilus alvus	S	1291540	250	161	197	144	101	61	46	30	31	234	250	141	139	152	212	85	65	42	76	89	73	96	131	123	89	144	156	93	52	80	64	78	98	93	50	96	45	43	42	69	78	42	158	127	85	165	190
Candidatus Methanomassiliicoccus intestinalis	S	1406512	181	108	109	76	181	123	124	131	102	125	133	72	103	90	117	96	137	98	68	119	111	60	104	132	58	108	103	129	86	87	63	81	97	67	98	120	122	82	127	144	101	91	97	82	50	72	112
Candidatus Methanoplasma termitum	S	1577791	78	32	54	45	57	43	45	38	30	49	72	29	40	47	40	41	40	35	42	70	40	37	41	60	22	47	43	78	57	49	41	43	28	25	21	62	35	21	19	48	54	25	37	36	41	45	43
methanogenic archaeon ISO4-H5	S	1495144	158	96	106	71	139	75	68	55	69	112	137	87	104	89	158	99	105	51	116	131	87	61	90	114	64	120	132	113	69	99	71	108	81	62	67	110	98	45	67	110	107	26	118	84	57	92	92
Archaeoglobus sulfaticallidus	S	1316941	104	84	73	67	87	61	52	43	41	74	104	71	79	84	83	85	45	39	33	84	65	64	72	92	43	93	84	64	57	55	54	50	54	50	53	66	66	51	47	56	60	18	58	62	33	46	62
Archaeoglobus fulgidus	S	2234	87	47	51	51	87	50	72	60	69	60	75	36	57	58	53	57	54	43	63	72	58	51	65	74	24	56	58	69	53	56	40	51	28	55	50	62	40	42	48	70	64	40	30	43	41	37	51
Archaeoglobus profundus	S	84156	57	39	51	30	39	38	33	45	29	39	52	19	42	35	26	33	22	21	37	55	35	21	32	57	25	38	42	41	31	37	32	36	34	15	31	26	38	25	29	42	34	17	24	24	21	19	27
Archaeoglobus veneficus	S	58290	93	45	59	31	93	56	52	55	45	65	60	45	33	65	79	60	47	30	47	65	42	35	53	51	44	57	40	61	42	53	36	45	42	32	39	43	50	28	41	67	51	40	37	36	27	39	46
Geoglobus acetivorans	S	565033	89	59	53	31	89	43	42	43	38	56	64	38	55	66	61	60	54	46	41	70	48	31	42	42	30	47	62	54	40	42	43	61	51	41	59	39	58	36	57	37	45	28	36	32	22	30	55
Geoglobus ahangari	S	113653	79	54	53	39	79	41	46	38	33	51	51	34	48	50	72	56	68	29	65	58	44	39	48	49	37	60	56	49	43	53	42	60	27	29	22	35	48	27	51	46	46	27	47	27	31	29	32
Ferroglobus placidus	S	54261	111	67	85	61	111	79	44	70	60	91	100	59	83	78	88	87	66	42	59	90	63	67	67	79	50	84	67	64	49	65	48	65	68	44	55	70	57	39	47	61	58	26	53	61	37	68	72
Aciduliprofundum boonei	S	379547	164	91	104	55	164	78	92	93	85	84	99	65	68	78	77	78	89	59	66	89	76	57	52	99	45	53	63	84	70	97	91	77	71	45	62	105	89	48	101	115	88	74	72	44	51	42	95
Aciduliprofundum sp. MAR08-339	S	673860	126	69	76	50	126	86	79	73	79	81	69	51	68	70	77	81	76	61	57	65	73	44	87	57	38	50	93	85	63	76	51	62	41	25	37	58	86	30	63	58	78	58	40	34	23	48	70
Sulfolobus islandicus	S	43080	411	240	247	188	411	261	285	254	193	253	320	207	208	215	193	185	245	199	170	255	191	165	220	253	141	167	187	268	201	196	193	196	202	187	152	185	257	151	234	226	203	185	157	141	134	139	228
Sulfolobus tokodaii	S	111955	267	188	185	135	267	187	193	195	147	174	228	141	166	145	141	122	141	121	107	161	146	138	159	171	97	117	138	184	114	165	140	136	128	129	154	150	168	99	158	139	133	99	106	84	101	102	180
Sulfolobus acidocaldarius	S	2285	363	143	175	104	363	263	230	191	210	158	234	122	139	134	151	153	160	100	88	160	160	103	138	148	74	118	159	234	145	135	133	137	117	109	111	166	218	117	155	183	186	172	137	88	83	98	179
Sulfolobus sp. A20	S	1891280	219	130	125	113	219	175	177	159	146	137	170	88	118	130	134	113	138	87	83	164	101	85	122	144	91	85	133	189	137	115	104	123	98	106	101	122	180	104	150	176	138	95	82	89	72	90	101
Sulfolobus solfataricus	S	2287	226	112	143	102	226	134	133	137	110	133	165	105	121	116	107	103	105	83	67	136	110	89	107	109	60	73	94	134	94	103	118	90	95	103	86	115	159	80	110	124	97	93	67	80	65	65	148
Acidianus hospitalis	S	563177	248	106	149	95	248	188	173	155	147	157	175	109	147	149	162	146	157	91	100	127	147	101	136	149	79	88	125	151	94	111	110	107	114	103	125	143	173	95	162	126	108	97	109	98	80	94	151
Metallosphaera cuprina	S	1006005	53	38	33	26	48	32	39	28	40	47	48	17	34	28	43	38	53	18	12	31	26	27	45	29	30	50	25	39	30	30	22	20	44	34	33	34	35	29	37	31	24	31	25	21	18	16	35
Metallosphaera sedula	S	43687	54	31	34	29	48	47	54	36	38	29	44	18	37	21	41	41	44	26	26	42	38	18	32	23	18	20	28	37	20	30	22	25	25	27	16	30	41	25	38	29	27	26	20	22	16	17	47
Vulcanisaeta moutnovskia	S	985052	69	38	55	47	69	56	46	33	46	55	67	40	43	46	58	50	37	34	41	49	38	31	37	45	38	57	49	34	34	31	28	49	38	24	32	52	33	24	37	32	29	22	45	35	23	37	32
Vulcanisaeta distributa	S	164451	57	23	37	32	56	43	36	29	32	25	37	30	39	30	44	57	30	28	21	37	21	44	38	37	23	25	42	47	17	33	31	27	40	29	37	38	48	29	26	45	31	35	40	22	24	30	39
Thermoproteus uzoniensis	S	184117	94	37	41	31	39	33	42	45	38	53	58	28	42	52	32	50	49	35	50	68	26	55	68	50	33	48	50	94	50	77	44	72	43	28	26	38	39	36	52	46	59	30	46	38	26	48	33
Thermoproteus tenax	S	2271	50	25	36	20	29	14	33	18	10	35	38	23	29	24	31	11	23	20	23	50	29	32	30	34	14	30	38	37	18	41	26	40	26	15	14	26	15	20	18	30	21	25	25	39	19	15	18
Caldivirga maquilingensis	S	76887	39	20	39	17	19	14	26	18	17	32	32	12	30	26	28	30	23	13	16	22	26	27	36	38	15	22	18	21	16	9	15	22	16	14	10	26	21	6	27	29	19	16	32	15	13	17	21
Pyrobaculum islandicum	S	2277	49	26	24	18	39	31	34	18	26	23	40	14	25	15	23	22	25	15	18	35	16	16	49	29	14	19	21	41	22	37	22	23	22	22	15	31	24	27	27	28	32	14	23	24	22	15	28
Thermofilum pendens	S	2269	46	26	25	14	24	13	40	27	14	27	35	28	38	25	31	19	29	10	22	45	16	20	42	43	22	21	30	35	24	46	17	21	20	27	20	24	29	26	29	19	26	20	19	31	21	35	20
Thermofilum sp. 1807-2	S	1550241	49	26	36	13	37	25	32	27	11	25	27	20	37	29	36	29	19	15	17	26	33	15	26	27	13	49	28	27	21	17	19	34	15	28	20	37	26	20	27	34	32	16	25	13	21	18	23
Thermofilum sp. 1910b	S	1365176	11	5	10	3	9	7	2	8	4	6	4	3	4	9	6	4	8	4	2	10	2	9	11	4	3	1	5	9	3	4	2	4	NA	3	5	3	7	2	11	8	3	4	3	2	4	2	3
Thermofilum carboxyditrophus	S	1483572	16	9	14	9	11	5	9	12	6	4	11	5	9	10	12	6	11	6	6	10	11	5	5	8	5	12	5	5	5	9	7	10	6	10	1	10	8	5	14	10	13	5	9	7	5	8	13
Staphylothermus marinus	S	2280	143	80	86	45	143	97	134	121	73	69	115	65	75	58	61	99	69	55	40	94	75	49	61	115	50	49	80	118	75	72	85	73	59	54	75	68	111	53	85	90	88	64	66	49	48	39	94
Staphylothermus hellenicus	S	84599	79	42	62	41	56	33	50	53	35	61	79	57	42	39	34	46	22	34	38	42	27	34	60	46	27	47	31	38	31	42	18	41	44	45	36	39	39	25	32	41	29	27	40	20	28	31	35
Desulfurococcus kamchatkensis	S	477693	22	2	10	5	20	9	9	12	8	4	13	6	7	9	17	14	13	5	5	10	5	6	6	12	2	6	22	21	13	11	8	8	11	4	8	9	15	8	11	8	13	8	6	12	5	5	11
Desulfurococcus mucosus	S	2275	28	16	21	12	28	7	17	17	9	14	26	6	13	22	20	24	26	9	21	25	11	10	12	18	9	23	19	22	19	22	9	15	12	3	6	10	14	9	11	19	12	12	13	9	5	14	16
Desulfurococcus fermentans	S	228748	31	8	9	9	17	14	31	17	16	20	22	10	13	17	22	14	14	19	23	20	15	17	7	20	15	13	16	25	13	23	21	16	4	8	9	14	17	8	14	11	11	10	7	5	6	7	12
Ignicoccus hospitalis	S	160233	31	12	20	13	20	16	15	16	12	17	26	12	13	19	31	17	16	16	14	27	15	9	19	30	17	24	24	27	17	25	15	30	13	14	16	7	21	9	7	21	10	10	15	22	12	12	24
Thermosphaera aggregans	S	54254	61	21	34	19	61	28	28	20	24	15	23	16	26	43	42	21	24	10	24	34	33	10	25	21	17	37	23	34	27	18	18	28	14	18	20	24	45	24	20	25	33	22	15	16	17	17	31
Thermogladius cellulolyticus	S	1200300	40	25	14	11	19	12	20	17	8	34	35	23	22	24	25	40	32	29	20	27	23	19	23	30	17	22	24	33	17	27	31	24	26	11	14	17	15	21	10	26	12	8	19	20	11	26	24
Hyperthermus butylicus	S	54248	41	18	30	7	17	16	32	19	12	18	27	9	23	25	23	15	21	21	32	35	14	11	15	19	18	20	28	41	25	31	22	35	15	11	14	13	21	11	27	23	18	18	19	20	9	11	12
Pyrodictium delaneyi	S	1273541	44	21	31	19	18	17	35	15	23	40	40	22	20	25	29	29	28	17	30	35	15	10	22	21	21	21	33	44	23	16	35	27	33	15	20	30	43	7	18	21	32	19	25	19	18	22	25
Pyrolobus fumarii	S	54252	36	12	23	11	26	12	23	12	7	20	32	13	22	15	22	15	16	2	21	24	16	15	22	29	17	21	24	18	17	25	9	20	13	15	30	9	13	13	9	17	9	11	21	27	18	20	20
Caldisphaera lagunensis	S	200415	406	213	227	146	406	283	275	266	216	196	249	144	187	194	160	178	222	141	108	197	175	150	177	196	112	105	156	216	175	175	177	156	162	173	153	226	251	181	228	185	207	206	133	111	110	107	250
Acidilobus saccharovorans	S	242703	43	19	16	9	24	11	23	22	11	20	29	17	24	21	18	27	36	27	29	32	19	18	24	32	18	20	24	43	21	39	18	24	13	15	11	18	26	12	20	24	24	16	29	15	22	20	12
Candidatus Nitrosopumilus adriaticus	S	1580092	246	172	204	151	203	170	155	148	133	175	246	169	183	211	160	152	178	138	117	197	177	162	170	227	118	116	140	145	150	148	113	138	173	132	154	157	188	143	136	153	165	120	133	126	106	116	168
Candidatus Nitrosopumilus sp. AR2	S	1229909	270	173	152	132	270	150	198	204	155	149	250	133	167	166	149	166	177	102	110	188	150	149	182	200	100	151	140	181	143	166	113	145	163	126	119	138	217	125	169	185	172	156	95	100	96	113	171
Candidatus Nitrosopelagicus brevis	S	1410606	284	180	196	138	284	186	186	210	161	170	225	146	162	149	129	146	171	111	88	174	122	97	144	167	87	82	118	207	115	174	157	111	125	132	146	133	221	146	184	142	153	131	118	95	90	116	153
Candidatus Nitrosotenuis cloacae	S	1603555	67	46	45	29	42	31	42	29	29	45	38	32	45	49	44	45	28	33	40	67	26	31	53	53	33	49	43	46	32	46	25	43	42	31	40	39	40	21	37	45	39	23	36	22	27	29	39
Candidatus Korarchaeum cryptofilum	S	498846	25	9	20	13	17	17	16	13	6	13	20	14	13	15	22	14	20	8	14	25	14	12	21	22	13	23	11	13	17	20	19	11	6	14	14	12	9	11	16	15	19	4	12	7	8	13	12
halophilic archaeon DL31	S	756883	256	95	126	82	109	105	125	108	71	131	148	85	120	130	112	119	147	120	194	245	86	105	151	176	89	122	151	256	127	184	171	139	101	80	81	120	89	82	141	129	136	98	140	123	122	136	100
[truncated: 29 more columns]

## Sheet: Point S1
name	taxRank	taxID	Max	SEPTEMBER
				Sample_DP10
Methanosarcina barkeri	S	2208	41936	848
Methanosarcina mazei	S	2209	3504	352
Methanosarcina horonobensis	S	418008	2024	241
Methanosarcina siciliae	S	38027	2606	224
Methanosarcina acetivorans	S	2214	1948	197
Methanosarcina lacustris	S	170861	4201	253
Methanosarcina thermophila	S	2210	3718	146
Methanosarcina sp. MTP4	S	1434100	656	155
Methanosarcina vacuolata	S	2215	5173	110
Methanosarcina sp. WH1	S	1434102	590	83
Methanosarcina sp. WWM596	S	1434103	810	97
Methanosarcina sp. Kolksee	S	1434099	4727	96
Methanococcoides methylutens	S	2226	237	155
Methanococcoides burtonii	S	29291	148	114
Methanohalobium evestigatum	S	2322	244	187
Methanomethylovorans hollandica	S	101192	259	190
Methanosalsum zhilinae	S	39669	223	138
Methanolobus psychrophilus	S	420950	189	133
Methanohalophilus mahii	S	2176	159	104
Methanosaeta concilii	S	2223	2608	429
Methanosaeta harundinacea	S	301375	218	124
Methanoculleus marisnigri	S	2198	271	117
Methanoculleus bourgensis	S	83986	112	55
Methanoculleus sp. MAB1	S	86622	83	30
Methanolacinia petrolearia	S	54120	161	116
Methanoregula formicica	S	882104	2006	227
Methanoregula boonei	S	358766	486	123
Methanosphaerula palustris	S	475088	1285	122
Methanospirillum hungatei	S	2203	348	130
Methanocorpusculum labreanum	S	83984	371	144
Methanocella arvoryzae	S	1175445	240	166
Methanocella conradii	S	1175444	113	98
Methanobrevibacter smithii	S	2173	4903	1740
Methanobrevibacter olleyae	S	294671	702	362
Methanobrevibacter millerae	S	230361	612	354
Methanobrevibacter sp. AbM4	S	224719	474	291
Methanobrevibacter ruminantium	S	83816	501	286
Methanobrevibacter sp. YE315	S	1609968	313	181
Methanobacterium lacus	S	877455	337	232
Methanobacterium formicicum	S	2162	336	211
Methanobacterium paludis	S	868131	1195	200
Methanobacterium sp. MB1	S	1379702	158	105
Methanosphaera stadtmanae	S	2317	515	367
Methanothermobacter marburgensis	S	145263	38	25
Methanothermobacter thermautotrophicus	S	145262	54	24
Methanothermobacter sp. CaT2	S	866790	26	19
Methanothermus fervidus	S	2180	235	150
Halobacterium sp. DL1	S	751944	421	146
Halobacterium hubeiense	S	1407499	455	216
Halobacterium salinarum	S	2242	299	164
Haloarcula marismortui	S	2238	198	120
Haloarcula sp. CBA1115	S	1592728	93	38
Haloarcula hispanica	S	51589	90	50
Natronomonas moolapensis	S	416273	325	118
Natronomonas pharaonis	S	2257	235	135
Halorhabdus utahensis	S	146826	242	114
Halorhabdus tiamatea	S	430914	223	115
Halomicrobium mukohataei	S	57705	384	170
Halalkalicoccus jeotgali	S	413810	284	101
Halanaeroarchaeum sulfurireducens	S	1604004	201	78
Natrinema sp. J7-2	S	406552	335	147
Natrinema pellirubrum	S	69525	386	168
Haloterrigena turkmenica	S	62320	498	204
Halopiger xanaduensis	S	387343	500	188
Natronococcus occultus	S	29288	408	141
Natrialba magadii	S	13769	308	185
Salinarchaeum sp. Harcht-Bsk1	S	1333523	361	126
Halostagnicola larsenii	S	353800	251	120
Natronobacterium gregoryi	S	44930	242	84
Haloferax volcanii	S	2246	302	141
Haloferax gibbonsii	S	35746	359	145
Haloferax mediterranei	S	2252	189	88
Halorubrum lacusprofundi	S	2247	332	168
Haloquadratum walsbyi	S	293091	183	129
Halogeometricum borinquense	S	60847	170	108
haloarchaeon HTSR1	S	1855411	162	93
Methanococcus maripaludis	S	39152	1680	954
Methanococcus vannielii	S	2187	413	223
Methanococcus voltae	S	2188	407	302
Methanococcus aeolicus	S	42879	479	299
Methanothermococcus okinawensis	S	155863	485	230
Methanocaldococcus fervens	S	83171	406	215
Methanocaldococcus infernus	S	67760	337	166
Methanocaldococcus vulcanius	S	73913	386	246
Methanocaldococcus sp. FS406-22	S	644281	420	259
Methanocaldococcus bathoardescens	S	1301915	354	214
Methanocaldococcus jannaschii	S	2190	271	221
Methanotorris igneus	S	2189	517	310
Thermococcus barophilus	S	55802	314	169
Thermococcus sibiricus	S	172049	139	107
Thermococcus paralvinellae	S	582419	96	70
Thermococcus litoralis	S	2265	121	79
Thermococcus sp. 4557	S	1042877	68	44
Thermococcus cleftensis	S	163003	71	45
Thermococcus sp. AM4	S	246969	69	43
Thermococcus kodakarensis	S	311400	59	41
Thermococcus guaymasensis	S	110164	53	49
Thermococcus gammatolerans	S	187878	60	31
Thermococcus onnurineus	S	342948	57	55
Thermococcus chitonophagus	S	54262	56	33
Thermococcus peptonophilus	S	53952	50	30
Thermococcus eurythermalis	S	1505907	54	30
Thermococcus nautili	S	195522	62	43
Thermococcus piezophilus	S	1712654	47	37
Thermococcus sp. 2319x1	S	1674923	87	52
Pyrococcus yayanosii	S	1008460	66	40
Pyrococcus furiosus	S	2261	120	90
Pyrococcus sp. ST04	S	1183377	78	51
Pyrococcus horikoshii	S	53953	64	62
Pyrococcus sp. NCB100	S	1609559	74	74
Pyrococcus sp. NA2	S	342949	56	43
Pyrococcus abyssi	S	29292	53	27
Palaeococcus pacificus	S	971279	83	65
Ferroplasma acidarmanus	S	97393	268	120
Thermoplasmatales archaeon BRNA1	S	1054217	133	111
Picrophilus torridus	S	82076	165	117
Thermoplasma acidophilum	S	2303	49	39
Thermoplasma volcanium	S	50339	64	32
Candidatus Methanomethylophilus alvus	S	1291540	250	234
Candidatus Methanomassiliicoccus intestinalis	S	1406512	181	125
Candidatus Methanoplasma termitum	S	1577791	78	49
methanogenic archaeon ISO4-H5	S	1495144	158	112
Archaeoglobus sulfaticallidus	S	1316941	104	74
Archaeoglobus fulgidus	S	2234	87	60
Archaeoglobus profundus	S	84156	57	39
Archaeoglobus veneficus	S	58290	93	65
Geoglobus acetivorans	S	565033	89	56
Geoglobus ahangari	S	113653	79	51
Ferroglobus placidus	S	54261	111	91
Aciduliprofundum boonei	S	379547	164	84
Aciduliprofundum sp. MAR08-339	S	673860	126	81
Sulfolobus islandicus	S	43080	411	253
Sulfolobus tokodaii	S	111955	267	174
Sulfolobus acidocaldarius	S	2285	363	158
Sulfolobus sp. A20	S	1891280	219	137
Sulfolobus solfataricus	S	2287	226	133
Acidianus hospitalis	S	563177	248	157
Metallosphaera cuprina	S	1006005	53	47
Metallosphaera sedula	S	43687	54	29
Vulcanisaeta moutnovskia	S	985052	69	55
Vulcanisaeta distributa	S	164451	57	25
Thermoproteus uzoniensis	S	184117	94	53
Thermoproteus tenax	S	2271	50	35
Caldivirga maquilingensis	S	76887	39	32
Pyrobaculum islandicum	S	2277	49	23
Thermofilum pendens	S	2269	46	27
Thermofilum sp. 1807-2	S	1550241	49	25
Thermofilum sp. 1910b	S	1365176	11	6
Thermofilum carboxyditrophus	S	1483572	16	4
Staphylothermus marinus	S	2280	143	69
Staphylothermus hellenicus	S	84599	79	61
Desulfurococcus kamchatkensis	S	477693	22	4
Desulfurococcus mucosus	S	2275	28	14
Desulfurococcus fermentans	S	228748	31	20
Ignicoccus hospitalis	S	160233	31	17
Thermosphaera aggregans	S	54254	61	15
Thermogladius cellulolyticus	S	1200300	40	34
Hyperthermus butylicus	S	54248	41	18
Pyrodictium delaneyi	S	1273541	44	40
Pyrolobus fumarii	S	54252	36	20
Caldisphaera lagunensis	S	200415	406	196
Acidilobus saccharovorans	S	242703	43	20
Candidatus Nitrosopumilus adriaticus	S	1580092	246	175
Candidatus Nitrosopumilus sp. AR2	S	1229909	270	149
Candidatus Nitrosopelagicus brevis	S	1410606	284	170
Candidatus Nitrosotenuis cloacae	S	1603555	67	45
Candidatus Korarchaeum cryptofilum	S	498846	25	13
halophilic archaeon DL31	S	756883	256	131

## Sheet: Point S2
name	taxRank	taxID	Max	AUGUST		SEPTEMBER		OCTOBER		NOVEMBER	DECEMBER		FEBRUARY				MARCH
				Sample_DP1	Sample_DP2	Sample_DP11	Sample_DP12	Sample_DP24	Sample_DP25	Sample_DP38	Sample_P50	Sample_P51	Sample_P67	Sample_P68	Sample_P69	Sample_P70	Sample_P90
Methanosarcina barkeri	S	2208	41936	675	728	985	609	623	831	638	516	489	387	452	444	484	503
Methanosarcina mazei	S	2209	3504	330	344	482	322	252	322	273	241	238	200	261	228	283	255
Methanosarcina horonobensis	S	418008	2024	221	206	288	149	169	212	190	176	135	155	140	129	131	178
Methanosarcina siciliae	S	38027	2606	150	225	255	160	148	176	139	159	141	114	135	113	128	123
Methanosarcina acetivorans	S	2214	1948	151	162	234	142	115	160	129	136	107	93	94	129	115	117
Methanosarcina lacustris	S	170861	4201	179	200	290	171	161	182	189	161	156	123	159	132	113	154
Methanosarcina thermophila	S	2210	3718	126	115	163	89	101	115	114	105	91	93	69	72	96	63
Methanosarcina sp. MTP4	S	1434100	656	161	211	202	114	101	160	132	112	107	109	95	110	118	128
Methanosarcina vacuolata	S	2215	5173	92	104	101	100	71	85	75	61	53	46	60	53	56	49
Methanosarcina sp. WH1	S	1434102	590	77	85	92	55	46	50	41	43	41	29	31	30	28	41
Methanosarcina sp. WWM596	S	1434103	810	74	77	134	62	86	85	59	51	62	41	47	52	41	47
Methanosarcina sp. Kolksee	S	1434099	4727	73	82	113	72	69	62	75	51	36	35	57	41	34	45
Methanococcoides methylutens	S	2226	237	155	210	181	81	77	153	99	112	103	74	61	91	64	74
Methanococcoides burtonii	S	29291	148	70	98	135	86	72	130	71	83	74	70	67	73	82	75
Methanohalobium evestigatum	S	2322	244	132	155	244	157	118	178	127	125	108	109	89	121	100	104
Methanomethylovorans hollandica	S	101192	259	126	143	235	137	122	183	149	148	118	115	166	148	135	180
Methanosalsum zhilinae	S	39669	223	122	151	128	110	85	156	108	96	94	73	96	79	68	58
Methanolobus psychrophilus	S	420950	189	99	143	134	87	66	113	117	84	73	53	77	87	73	82
Methanohalophilus mahii	S	2176	159	65	98	127	79	47	69	55	94	57	63	60	59	74	59
Methanosaeta concilii	S	2223	2608	235	279	294	208	556	349	173	268	206	84	132	181	177	249
Methanosaeta harundinacea	S	301375	218	98	114	123	107	98	127	81	85	94	82	96	97	161	123
Methanoculleus marisnigri	S	2198	271	79	93	131	86	93	117	86	110	85	90	108	94	188	117
Methanoculleus bourgensis	S	83986	112	28	47	51	20	27	39	30	41	39	38	41	35	58	47
Methanoculleus sp. MAB1	S	86622	83	24	22	43	20	39	44	25	52	46	33	31	48	51	34
Methanolacinia petrolearia	S	54120	161	102	107	142	73	78	98	76	81	78	44	75	73	76	75
Methanoregula formicica	S	882104	2006	140	228	270	136	151	167	101	182	143	107	127	123	154	202
Methanoregula boonei	S	358766	486	81	92	129	75	55	79	70	82	69	71	81	87	90	113
Methanosphaerula palustris	S	475088	1285	95	120	148	90	98	122	115	111	102	93	146	150	193	167
Methanospirillum hungatei	S	2203	348	92	119	147	117	94	123	94	109	75	73	72	76	70	85
Methanocorpusculum labreanum	S	83984	371	82	136	156	80	119	118	60	90	74	54	72	64	85	96
Methanocella arvoryzae	S	1175445	240	123	165	198	123	132	184	134	146	125	137	149	146	202	148
Methanocella conradii	S	1175444	113	67	81	74	59	61	82	47	74	81	55	62	70	78	84
Methanobrevibacter smithii	S	2173	4903	2159	2255	2312	1158	1260	2023	1455	1408	913	794	1112	1542	1341	1103
Methanobrevibacter olleyae	S	294671	702	405	427	515	272	221	332	331	244	247	187	231	236	205	184
Methanobrevibacter millerae	S	230361	612	331	366	388	253	259	332	304	240	229	201	218	190	175	194
Methanobrevibacter sp. AbM4	S	224719	474	266	305	373	175	182	239	205	211	208	117	145	139	117	175
Methanobrevibacter ruminantium	S	83816	501	250	294	327	185	168	225	190	180	155	130	130	139	126	122
Methanobrevibacter sp. YE315	S	1609968	313	166	210	226	117	126	192	151	135	120	117	125	150	100	95
Methanobacterium lacus	S	877455	337	146	198	255	139	150	158	186	121	118	120	171	174	144	146
Methanobacterium formicicum	S	2162	336	194	201	258	163	124	196	171	129	122	107	110	127	99	104
Methanobacterium paludis	S	868131	1195	169	187	248	149	130	175	157	154	114	71	99	129	111	114
Methanobacterium sp. MB1	S	1379702	158	89	134	121	88	62	98	96	76	67	58	78	66	67	65
Methanosphaera stadtmanae	S	2317	515	292	403	452	237	250	310	294	232	189	157	159	184	172	164
Methanothermobacter marburgensis	S	145263	38	24	30	36	19	22	31	17	21	23	14	32	15	20	25
Methanothermobacter thermautotrophicus	S	145262	54	15	22	35	18	16	17	11	25	17	21	19	18	37	23
Methanothermobacter sp. CaT2	S	866790	26	13	18	19	10	18	11	11	15	7	5	7	15	12	12
Methanothermus fervidus	S	2180	235	123	144	170	114	93	128	99	104	91	67	91	100	72	59
Halobacterium sp. DL1	S	751944	421	129	167	180	140	156	184	111	172	179	173	270	217	363	268
Halobacterium hubeiense	S	1407499	455	176	161	210	121	204	231	165	189	246	177	284	263	455	277
Halobacterium salinarum	S	2242	299	100	144	176	94	170	218	121	142	191	150	209	206	279	241
Haloarcula marismortui	S	2238	198	87	84	98	87	104	107	79	93	99	79	114	120	152	157
Haloarcula sp. CBA1115	S	1592728	93	41	40	61	43	40	56	42	38	38	47	63	46	78	63
Haloarcula hispanica	S	51589	90	29	33	43	31	39	74	39	44	47	46	59	49	85	64
Natronomonas moolapensis	S	416273	325	95	115	170	95	135	168	101	121	133	128	175	166	270	215
Natronomonas pharaonis	S	2257	235	73	90	147	89	95	144	81	127	123	140	162	166	235	184
Halorhabdus utahensis	S	146826	242	77	81	127	79	112	134	80	124	139	126	135	157	229	157
Halorhabdus tiamatea	S	430914	223	87	99	112	64	116	137	72	111	128	124	142	121	220	158
Halomicrobium mukohataei	S	57705	384	146	126	164	116	173	202	110	197	174	195	218	225	384	229
Halalkalicoccus jeotgali	S	413810	284	108	115	137	110	155	176	98	138	146	159	169	197	284	207
Halanaeroarchaeum sulfurireducens	S	1604004	201	58	62	87	63	76	114	57	80	65	72	120	121	171	158
Natrinema sp. J7-2	S	406552	335	103	144	133	86	132	159	99	147	153	125	231	182	335	205
Natrinema pellirubrum	S	69525	386	143	160	192	128	180	186	116	193	206	198	239	243	382	235
Haloterrigena turkmenica	S	62320	498	145	196	228	160	241	253	151	246	251	264	310	310	474	325
Halopiger xanaduensis	S	387343	500	148	124	205	141	182	207	161	210	260	236	300	288	500	333
Natronococcus occultus	S	29288	408	133	150	182	129	204	169	96	170	192	182	242	247	408	263
Natrialba magadii	S	13769	308	147	155	229	101	149	220	128	163	164	164	212	202	275	230
Salinarchaeum sp. Harcht-Bsk1	S	1333523	361	108	115	169	130	147	173	115	180	198	169	276	251	361	248
Halostagnicola larsenii	S	353800	251	88	138	124	84	129	155	112	123	118	120	140	152	251	175
Natronobacterium gregoryi	S	44930	242	87	115	122	85	159	152	73	103	145	122	149	152	216	116
Haloferax volcanii	S	2246	302	119	129	152	95	162	175	102	158	184	153	190	186	302	274
Haloferax gibbonsii	S	35746	359	92	123	186	116	172	159	120	173	223	150	199	236	353	204
Haloferax mediterranei	S	2252	189	90	93	122	78	117	135	93	118	107	125	143	123	189	134
Halorubrum lacusprofundi	S	2247	332	111	113	147	89	191	188	121	151	184	177	199	216	315	224
Haloquadratum walsbyi	S	293091	183	132	140	150	85	85	178	102	106	82	62	89	107	106	81
Halogeometricum borinquense	S	60847	170	113	109	117	82	112	142	80	93	108	98	129	119	170	145
haloarchaeon HTSR1	S	1855411	162	55	91	88	46	77	76	68	96	75	83	98	109	153	103
Methanococcus maripaludis	S	39152	1680	829	1065	1270	756	644	814	750	640	562	503	516	513	452	511
Methanococcus vannielii	S	2187	413	228	284	304	198	140	214	183	151	158	142	115	125	115	151
Methanococcus voltae	S	2188	407	222	287	299	166	122	275	218	153	136	103	124	116	99	112
Methanococcus aeolicus	S	42879	479	246	320	320	210	177	242	199	171	141	106	112	136	116	123
Methanothermococcus okinawensis	S	155863	485	198	208	282	162	131	198	174	162	140	72	127	108	71	69
Methanocaldococcus fervens	S	83171	406	186	238	323	176	140	222	197	150	142	111	112	109	111	126
Methanocaldococcus infernus	S	67760	337	177	188	216	122	111	144	129	118	90	56	76	72	63	67
Methanocaldococcus vulcanius	S	73913	386	207	219	293	145	133	181	179	157	113	102	105	104	72	100
Methanocaldococcus sp. FS406-22	S	644281	420	216	239	318	188	122	190	194	165	144	97	101	122	92	115
Methanocaldococcus bathoardescens	S	1301915	354	188	246	256	168	122	184	147	134	125	104	89	91	110	89
Methanocaldococcus jannaschii	S	2190	271	153	224	251	152	115	175	150	121	96	90	109	123	92	93
Methanotorris igneus	S	2189	517	265	289	389	206	156	218	244	189	156	113	105	111	106	129
Thermococcus barophilus	S	55802	314	159	165	177	99	102	123	103	104	85	72	72	62	60	72
Thermococcus sibiricus	S	172049	139	64	88	139	62	67	105	63	55	49	37	40	48	44	60
Thermococcus paralvinellae	S	582419	96	48	70	96	54	48	68	70	57	62	42	39	46	38	42
Thermococcus litoralis	S	2265	121	60	68	121	55	45	72	59	57	46	50	57	61	32	57
Thermococcus sp. 4557	S	1042877	68	56	58	55	41	34	55	35	48	36	56	57	42	68	54
Thermococcus cleftensis	S	163003	71	26	48	46	46	32	43	18	36	40	24	38	33	28	46
Thermococcus sp. AM4	S	246969	69	47	42	49	33	38	38	26	47	33	20	28	24	50	26
Thermococcus kodakarensis	S	311400	59	47	47	59	21	23	34	40	28	37	30	34	33	30	28
Thermococcus guaymasensis	S	110164	53	29	32	38	14	31	25	19	25	29	31	22	38	29	33
Thermococcus gammatolerans	S	187878	60	23	39	36	29	22	25	20	24	27	22	33	25	35	19
Thermococcus onnurineus	S	342948	57	37	28	54	28	25	28	20	32	25	18	28	29	22	33
Thermococcus chitonophagus	S	54262	56	41	56	43	42	24	38	39	34	26	17	16	17	23	40
Thermococcus peptonophilus	S	53952	50	31	30	44	28	14	28	37	26	25	29	26	22	24	30
Thermococcus eurythermalis	S	1505907	54	34	43	50	28	34	41	21	42	20	14	31	23	53	34
Thermococcus nautili	S	195522	62	42	62	43	30	31	32	25	35	32	23	23	20	39	47
Thermococcus piezophilus	S	1712654	47	23	34	38	29	13	25	16	33	21	10	20	34	25	26
Thermococcus sp. 2319x1	S	1674923	87	39	42	60	18	17	35	35	25	24	32	25	28	24	28
Pyrococcus yayanosii	S	1008460	66	25	38	40	36	23	37	29	27	33	28	31	31	25	27
Pyrococcus furiosus	S	2261	120	61	59	107	55	39	51	48	43	42	36	45	47	46	50
Pyrococcus sp. ST04	S	1183377	78	55	48	56	31	31	43	41	41	35	31	44	28	31	20
Pyrococcus horikoshii	S	53953	64	39	43	64	17	24	45	25	46	37	25	16	24	21	19
Pyrococcus sp. NCB100	S	1609559	74	41	47	64	44	51	42	58	32	34	32	25	25	49	31
Pyrococcus sp. NA2	S	342949	56	41	56	52	32	18	31	25	33	23	23	29	19	20	20
Pyrococcus abyssi	S	29292	53	24	46	43	20	26	33	27	21	18	22	15	18	14	21
Palaeococcus pacificus	S	971279	83	50	67	74	47	36	50	35	31	25	29	33	31	33	32
Ferroplasma acidarmanus	S	97393	268	120	135	162	110	86	126	101	107	90	66	63	63	54	61
Thermoplasmatales archaeon BRNA1	S	1054217	133	75	112	133	75	71	84	59	95	83	51	51	79	74	66
Picrophilus torridus	S	82076	165	95	101	142	81	59	80	80	82	64	44	55	65	35	48
Thermoplasma acidophilum	S	2303	49	17	40	49	37	32	41	36	35	29	26	30	22	29	27
Thermoplasma volcanium	S	50339	64	34	37	53	39	29	39	31	28	19	14	31	28	27	29
Candidatus Methanomethylophilus alvus	S	1291540	250	161	197	250	141	96	131	98	158	127	42	62	66	73	114
Candidatus Methanomassiliicoccus intestinalis	S	1406512	181	108	109	133	72	60	104	97	97	82	44	58	63	66	66
Candidatus Methanoplasma termitum	S	1577791	78	32	54	72	29	37	41	28	37	36	25	24	24	48	45
methanogenic archaeon ISO4-H5	S	1495144	158	96	106	137	87	61	90	81	118	84	48	68	58	65	98
Archaeoglobus sulfaticallidus	S	1316941	104	84	73	104	71	64	72	54	58	62	56	52	43	45	48
Archaeoglobus fulgidus	S	2234	87	47	51	75	36	51	65	28	30	43	40	33	42	48	55
Archaeoglobus profundus	S	84156	57	39	51	52	19	21	32	34	24	24	25	26	20	28	25
Archaeoglobus veneficus	S	58290	93	45	59	60	45	35	53	42	37	36	31	31	29	21	41
Geoglobus acetivorans	S	565033	89	59	53	64	38	31	42	51	36	32	34	34	38	30	31
Geoglobus ahangari	S	113653	79	54	53	51	34	39	48	27	47	27	24	38	31	42	25
Ferroglobus placidus	S	54261	111	67	85	100	59	67	67	68	53	61	47	42	40	42	50
Aciduliprofundum boonei	S	379547	164	91	104	99	65	57	52	71	72	44	49	43	51	63	38
Aciduliprofundum sp. MAR08-339	S	673860	126	69	76	69	51	44	87	41	40	34	35	26	33	25	28
Sulfolobus islandicus	S	43080	411	240	247	320	207	165	220	202	157	141	123	143	143	129	109
Sulfolobus tokodaii	S	111955	267	188	185	228	141	138	159	128	106	84	94	95	139	87	105
Sulfolobus acidocaldarius	S	2285	363	143	175	234	122	103	138	117	137	88	56	71	82	73	72
Sulfolobus sp. A20	S	1891280	219	130	125	170	88	85	122	98	82	89	72	66	101	83	52
Sulfolobus solfataricus	S	2287	226	112	143	165	105	89	107	95	67	80	73	65	66	56	53
Acidianus hospitalis	S	563177	248	106	149	175	109	101	136	114	109	98	66	81	78	55	84
Metallosphaera cuprina	S	1006005	53	38	33	48	17	27	45	44	25	21	14	36	12	27	18
Metallosphaera sedula	S	43687	54	31	34	44	18	18	32	25	20	22	20	18	21	21	32
Vulcanisaeta moutnovskia	S	985052	69	38	55	67	40	31	37	38	45	35	24	23	31	35	26
Vulcanisaeta distributa	S	164451	57	23	37	37	30	44	38	40	40	22	28	30	28	34	22
Thermoproteus uzoniensis	S	184117	94	37	41	58	28	55	68	43	46	38	32	41	50	62	59
Thermoproteus tenax	S	2271	50	25	36	38	23	32	30	26	25	39	23	23	32	26	24
Caldivirga maquilingensis	S	76887	39	20	39	32	12	27	36	16	32	15	21	25	17	26	16
Pyrobaculum islandicum	S	2277	49	26	24	40	14	16	49	22	23	24	19	42	21	28	30
Thermofilum pendens	S	2269	46	26	25	35	28	20	42	20	19	31	19	25	28	38	27
Thermofilum sp. 1807-2	S	1550241	49	26	36	27	20	15	26	15	25	13	11	25	17	18	28
Thermofilum sp. 1910b	S	1365176	11	5	10	4	3	9	11	NA	3	2	3	3	4	3	5
Thermofilum carboxyditrophus	S	1483572	16	9	14	11	5	5	5	6	9	7	5	5	16	5	3
Staphylothermus marinus	S	2280	143	80	86	115	65	49	61	59	66	49	43	46	46	43	38
Staphylothermus hellenicus	S	84599	79	42	62	79	57	34	60	44	40	20	28	28	43	48	37
Desulfurococcus kamchatkensis	S	477693	22	2	10	13	6	6	6	11	6	12	4	10	4	5	4
Desulfurococcus mucosus	S	2275	28	16	21	26	6	10	12	12	13	9	7	12	13	15	15
Desulfurococcus fermentans	S	228748	31	8	9	22	10	17	7	4	7	5	10	10	9	13	8
Ignicoccus hospitalis	S	160233	31	12	20	26	12	9	19	13	15	22	13	15	26	27	17
Thermosphaera aggregans	S	54254	61	21	34	23	16	10	25	14	15	16	14	21	7	26	13
Thermogladius cellulolyticus	S	1200300	40	25	14	35	23	19	23	26	19	20	14	7	19	27	25
Hyperthermus butylicus	S	54248	41	18	30	27	9	11	15	15	19	20	9	27	19	9	12
Pyrodictium delaneyi	S	1273541	44	21	31	40	22	10	22	33	25	19	25	20	12	19	30
Pyrolobus fumarii	S	54252	36	12	23	32	13	15	22	13	21	27	14	23	23	36	19
Caldisphaera lagunensis	S	200415	406	213	227	249	144	150	177	162	133	111	91	105	120	78	91
Acidilobus saccharovorans	S	242703	43	19	16	29	17	18	24	13	29	15	19	21	29	24	28
Candidatus Nitrosopumilus adriaticus	S	1580092	246	172	204	246	169	162	170	173	133	126	146	134	158	113	118
Candidatus Nitrosopumilus sp. AR2	S	1229909	270	173	152	250	133	149	182	163	95	100	113	106	106	113	104
Candidatus Nitrosopelagicus brevis	S	1410606	284	180	196	225	146	97	144	125	118	95	95	97	122	60	103
Candidatus Nitrosotenuis cloacae	S	1603555	67	46	45	38	32	31	53	42	36	22	43	36	33	36	37
Candidatus Korarchaeum cryptofilum	S	498846	25	9	20	20	14	12	21	6	12	7	20	21	13	18	15
halophilic archaeon DL31	S	756883	256	95	126	148	85	105	151	101	140	123	101	156	161	254	148

## Sheet: Point S3
name	taxRank	taxID	Max	AUGUST	SEPTEMBER		OCTOBER		NOVEMBER		DECEMBER		FEBRUARY			MARCH
				Sample_DP3	Sample_DP13	Sample_DP14	Sample_DP26	Sample_DP27	Sample_DP39	Sample_DP40	Sample_P52	Sample_P53	Sample_P71	Sample_P72	Sample_P75	Sample_P93	Sample_P94	Sample_P96
Methanosarcina barkeri	S	2208	41936	576	782	780	1141	487	499	582	387	445	609	581	317	466	1081	738
Methanosarcina mazei	S	2209	3504	265	332	320	388	241	233	292	182	193	282	265	182	266	304	243
Methanosarcina horonobensis	S	418008	2024	172	229	227	239	134	178	180	116	142	171	187	114	189	241	189
Methanosarcina siciliae	S	38027	2606	102	208	179	231	120	155	141	93	121	183	190	100	142	176	139
Methanosarcina acetivorans	S	2214	1948	123	146	174	181	93	113	121	86	109	150	158	85	115	146	98
Methanosarcina lacustris	S	170861	4201	153	202	251	229	132	142	177	129	138	155	160	97	168	217	148
Methanosarcina thermophila	S	2210	3718	100	122	113	134	88	125	93	73	86	124	117	60	75	133	92
Methanosarcina sp. MTP4	S	1434100	656	131	145	145	154	92	101	136	75	107	119	124	79	109	132	118
Methanosarcina vacuolata	S	2215	5173	78	111	100	152	92	71	75	34	53	58	56	50	47	131	72
Methanosarcina sp. WH1	S	1434102	590	33	60	71	71	41	32	40	28	29	49	43	27	42	44	45
Methanosarcina sp. WWM596	S	1434103	810	63	84	74	111	48	57	44	33	43	84	67	39	47	58	61
Methanosarcina sp. Kolksee	S	1434099	4727	78	75	88	105	45	42	61	30	36	58	60	27	39	120	66
Methanococcoides methylutens	S	2226	237	94	121	166	155	71	52	71	101	93	70	81	48	86	99	73
Methanococcoides burtonii	S	29291	148	79	121	148	130	60	84	90	65	75	86	112	59	65	87	66
Methanohalobium evestigatum	S	2322	244	140	178	201	191	100	107	134	88	104	120	146	56	104	157	99
Methanomethylovorans hollandica	S	101192	259	129	150	205	188	110	154	185	78	109	199	176	100	153	169	137
Methanosalsum zhilinae	S	39669	223	104	103	144	166	66	91	119	67	100	84	84	47	91	96	86
Methanolobus psychrophilus	S	420950	189	104	118	120	108	71	84	92	67	68	108	105	34	71	101	66
Methanohalophilus mahii	S	2176	159	55	90	88	86	45	55	52	44	60	78	86	52	51	52	53
Methanosaeta concilii	S	2223	2608	171	248	357	493	260	138	118	131	121	181	180	117	145	181	160
Methanosaeta harundinacea	S	301375	218	78	108	114	177	80	57	67	82	113	124	116	82	110	103	90
Methanoculleus marisnigri	S	2198	271	53	78	105	150	56	53	79	82	114	119	101	80	92	103	121
Methanoculleus bourgensis	S	83986	112	27	51	46	63	43	44	32	27	47	41	47	40	38	37	35
Methanoculleus sp. MAB1	S	86622	83	12	31	28	45	27	16	16	25	27	45	39	36	45	37	42
Methanolacinia petrolearia	S	54120	161	84	114	113	148	60	62	85	53	84	84	74	44	118	87	68
Methanoregula formicica	S	882104	2006	108	212	191	162	109	85	86	120	125	170	163	64	128	152	140
Methanoregula boonei	S	358766	486	65	106	103	130	45	65	52	55	71	104	90	48	87	90	84
Methanosphaerula palustris	S	475088	1285	84	97	130	161	82	81	83	78	76	193	178	115	95	154	117
Methanospirillum hungatei	S	2203	348	70	97	120	136	70	77	98	52	73	80	88	48	86	84	91
Methanocorpusculum labreanum	S	83984	371	63	94	118	105	53	56	60	57	75	76	65	42	81	132	101
Methanocella arvoryzae	S	1175445	240	108	133	170	187	77	110	94	98	136	162	139	116	138	154	139
Methanocella conradii	S	1175444	113	47	78	81	88	61	54	76	42	54	101	60	54	82	68	75
Methanobrevibacter smithii	S	2173	4903	1084	1409	2183	3373	1001	987	899	729	813	1292	965	849	972	2543	1424
Methanobrevibacter olleyae	S	294671	702	293	370	342	387	224	299	338	196	261	292	259	151	261	261	225
Methanobrevibacter millerae	S	230361	612	233	333	323	345	172	257	263	176	207	283	236	155	243	277	196
Methanobrevibacter sp. AbM4	S	224719	474	195	283	247	320	166	194	211	146	156	167	195	125	216	185	182
Methanobrevibacter ruminantium	S	83816	501	173	254	225	250	154	188	174	109	146	171	184	81	163	164	146
Methanobrevibacter sp. YE315	S	1609968	313	164	206	244	173	137	150	189	103	143	179	146	74	144	140	130
Methanobacterium lacus	S	877455	337	155	197	201	205	114	156	181	119	114	223	223	89	120	171	121
Methanobacterium formicicum	S	2162	336	170	211	199	225	93	123	145	105	115	192	157	70	123	140	115
Methanobacterium paludis	S	868131	1195	147	166	183	190	122	135	144	78	118	138	153	82	130	149	114
Methanobacterium sp. MB1	S	1379702	158	50	88	77	107	60	62	75	59	60	76	58	52	76	76	47
Methanosphaera stadtmanae	S	2317	515	214	325	321	349	197	283	236	164	210	238	234	118	212	264	171
Methanothermobacter marburgensis	S	145263	38	27	16	38	25	18	13	17	27	21	22	15	12	15	14	12
Methanothermobacter thermautotrophicus	S	145262	54	26	16	25	20	19	21	16	24	22	41	33	34	19	21	17
Methanothermobacter sp. CaT2	S	866790	26	9	17	6	14	6	9	15	9	10	9	12	5	9	13	13
Methanothermus fervidus	S	2180	235	99	132	139	121	58	92	108	82	71	91	133	66	76	81	71
Halobacterium sp. DL1	S	751944	421	109	152	177	259	131	117	111	175	157	265	241	175	181	217	177
Halobacterium hubeiense	S	1407499	455	104	161	179	316	134	117	116	191	192	305	258	186	202	226	192
Halobacterium salinarum	S	2242	299	100	156	152	228	120	81	111	149	152	210	223	137	166	176	146
Haloarcula marismortui	S	2238	198	67	93	99	120	74	53	50	71	101	102	92	78	109	103	74
Haloarcula sp. CBA1115	S	1592728	93	32	48	51	62	52	35	32	43	43	62	48	43	45	51	39
Haloarcula hispanica	S	51589	90	18	41	42	65	24	22	29	41	51	76	52	44	33	64	58
Natronomonas moolapensis	S	416273	325	70	149	134	221	106	85	97	134	152	198	186	143	157	190	151
Natronomonas pharaonis	S	2257	235	86	141	107	220	116	70	69	105	113	194	160	118	122	108	108
Halorhabdus utahensis	S	146826	242	74	105	86	156	114	59	63	107	92	163	127	115	110	93	108
Halorhabdus tiamatea	S	430914	223	58	88	101	139	99	59	64	80	95	168	128	100	106	112	117
Halomicrobium mukohataei	S	57705	384	97	155	172	277	145	83	95	159	141	236	208	163	166	200	164
Halalkalicoccus jeotgali	S	413810	284	77	122	109	216	107	81	96	108	121	254	148	125	145	183	162
Halanaeroarchaeum sulfurireducens	S	1604004	201	47	81	68	103	72	54	63	74	78	101	118	83	113	201	168
Natrinema sp. J7-2	S	406552	335	90	124	151	209	111	89	105	132	153	184	189	142	138	165	172
Natrinema pellirubrum	S	69525	386	103	159	166	236	142	80	112	136	187	276	194	160	183	201	176
Haloterrigena turkmenica	S	62320	498	131	212	192	305	190	146	154	196	239	379	278	227	262	241	257
Halopiger xanaduensis	S	387343	500	132	162	180	339	158	154	165	193	232	305	242	195	229	250	234
Natronococcus occultus	S	29288	408	121	162	135	257	142	88	103	183	181	231	224	165	198	197	162
Natrialba magadii	S	13769	308	115	175	201	281	106	116	133	135	136	243	211	153	152	183	179
Salinarchaeum sp. Harcht-Bsk1	S	1333523	361	100	159	182	229	120	86	112	154	168	243	187	145	175	159	191
Halostagnicola larsenii	S	353800	251	98	141	125	155	77	50	64	103	108	155	141	85	126	109	105
Natronobacterium gregoryi	S	44930	242	71	126	111	181	108	76	84	99	112	142	150	95	100	134	125
Haloferax volcanii	S	2246	302	78	151	128	203	107	100	97	134	147	206	178	154	162	132	133
Haloferax gibbonsii	S	35746	359	98	149	138	199	124	96	108	141	156	229	183	144	151	134	186
Haloferax mediterranei	S	2252	189	57	116	113	153	82	54	72	89	100	122	122	84	131	114	91
Halorubrum lacusprofundi	S	2247	332	79	123	165	195	119	91	113	143	155	233	210	122	137	179	171
Haloquadratum walsbyi	S	293091	183	95	114	112	120	74	90	80	74	76	120	120	57	107	89	75
Halogeometricum borinquense	S	60847	170	49	110	113	113	100	63	84	78	119	128	138	77	110	114	108
haloarchaeon HTSR1	S	1855411	162	59	104	98	156	53	55	55	83	78	137	93	87	89	100	96
Methanococcus maripaludis	S	39152	1680	672	880	915	961	501	712	739	468	599	671	687	317	633	668	551
Methanococcus vannielii	S	2187	413	184	233	225	255	119	209	208	119	133	185	190	85	154	195	155
Methanococcus voltae	S	2188	407	128	198	181	220	138	143	174	115	124	134	151	80	118	173	103
Methanococcus aeolicus	S	42879	479	210	242	241	260	154	156	215	160	165	203	175	94	158	158	128
Methanothermococcus okinawensis	S	155863	485	142	214	201	209	100	164	154	110	131	139	142	54	140	128	111
Methanocaldococcus fervens	S	83171	406	168	223	221	224	138	187	214	109	114	166	139	85	167	195	140
Methanocaldococcus infernus	S	67760	337	126	156	159	148	59	116	105	81	89	75	78	51	90	88	82
Methanocaldococcus vulcanius	S	73913	386	135	237	198	179	112	106	154	108	111	128	114	73	149	148	119
Methanocaldococcus sp. FS406-22	S	644281	420	173	200	195	170	110	139	167	105	144	139	165	64	128	142	106
Methanocaldococcus bathoardescens	S	1301915	354	170	199	217	178	113	149	152	108	137	177	148	72	132	138	95
Methanocaldococcus jannaschii	S	2190	271	156	208	204	234	111	130	143	87	129	149	151	84	130	132	119
Methanotorris igneus	S	2189	517	212	230	246	206	132	159	186	134	114	152	150	79	164	132	111
Thermococcus barophilus	S	55802	314	130	121	145	141	90	97	105	55	80	94	83	55	79	83	75
Thermococcus sibiricus	S	172049	139	87	95	83	101	57	69	95	37	48	63	65	39	57	66	60
Thermococcus paralvinellae	S	582419	96	38	71	76	74	39	50	45	46	53	64	50	31	58	71	46
Thermococcus litoralis	S	2265	121	42	71	76	69	40	45	53	50	47	50	65	18	58	42	39
Thermococcus sp. 4557	S	1042877	68	41	47	36	49	51	28	28	38	41	61	65	39	40	50	34
Thermococcus cleftensis	S	163003	71	25	37	42	52	20	21	25	26	21	58	46	24	37	31	23
Thermococcus sp. AM4	S	246969	69	38	40	45	62	34	14	23	23	50	33	37	39	24	30	25
Thermococcus kodakarensis	S	311400	59	27	34	37	59	13	27	24	28	31	34	42	32	21	38	36
Thermococcus guaymasensis	S	110164	53	23	30	26	31	21	21	17	15	31	39	27	18	22	22	26
Thermococcus gammatolerans	S	187878	60	22	27	30	39	24	12	15	16	25	37	34	26	34	23	19
Thermococcus onnurineus	S	342948	57	30	40	28	38	24	21	29	16	33	28	33	24	26	27	24
Thermococcus chitonophagus	S	54262	56	29	30	36	43	16	32	38	30	35	30	30	19	28	39	33
Thermococcus peptonophilus	S	53952	50	18	35	44	36	21	20	21	14	25	19	15	19	32	34	25
Thermococcus eurythermalis	S	1505907	54	23	24	49	22	21	26	28	20	38	53	23	28	25	25	24
Thermococcus nautili	S	195522	62	29	34	34	44	22	22	19	24	20	40	20	18	26	39	40
Thermococcus piezophilus	S	1712654	47	21	26	31	39	19	20	20	24	14	21	14	17	20	20	16
Thermococcus sp. 2319x1	S	1674923	87	44	43	53	45	21	14	31	17	23	26	19	12	28	26	25
Pyrococcus yayanosii	S	1008460	66	37	34	35	45	31	29	25	30	27	59	37	24	39	48	30
Pyrococcus furiosus	S	2261	120	58	56	56	66	34	52	57	35	44	65	45	35	59	72	47
Pyrococcus sp. ST04	S	1183377	78	43	67	65	55	20	35	30	25	41	38	41	27	19	34	24
Pyrococcus horikoshii	S	53953	64	30	41	36	39	27	17	20	21	22	27	27	11	18	28	18
Pyrococcus sp. NCB100	S	1609559	74	33	50	47	61	22	31	30	23	30	36	49	22	42	50	40
Pyrococcus sp. NA2	S	342949	56	24	27	24	32	21	20	23	15	20	23	36	20	24	25	17
Pyrococcus abyssi	S	29292	53	22	35	34	29	13	18	19	11	20	28	29	14	20	23	20
Palaeococcus pacificus	S	971279	83	33	44	46	83	47	38	46	21	26	54	55	32	28	35	31
Ferroplasma acidarmanus	S	97393	268	99	105	107	123	79	88	95	65	70	89	102	47	83	90	76
Thermoplasmatales archaeon BRNA1	S	1054217	133	75	93	109	122	78	37	48	72	90	69	60	51	75	68	83
Picrophilus torridus	S	82076	165	71	99	99	108	52	82	88	40	63	65	78	33	64	69	64
Thermoplasma acidophilum	S	2303	49	39	25	40	46	14	27	29	23	29	27	26	20	22	33	18
Thermoplasma volcanium	S	50339	64	28	35	40	46	32	39	32	17	25	25	37	34	29	42	23
Candidatus Methanomethylophilus alvus	S	1291540	250	144	139	152	123	89	93	50	85	165	78	76	26	107	73	87
Candidatus Methanomassiliicoccus intestinalis	S	1406512	181	76	103	90	132	58	67	98	50	72	67	66	43	92	81	70
Candidatus Methanoplasma termitum	S	1577791	78	45	40	47	60	22	25	21	41	45	38	39	32	33	38	18
methanogenic archaeon ISO4-H5	S	1495144	158	71	104	89	114	64	62	67	57	92	72	59	37	116	69	78
Archaeoglobus sulfaticallidus	S	1316941	104	67	79	84	92	43	50	53	33	46	62	65	22	65	70	38
Archaeoglobus fulgidus	S	2234	87	51	57	58	74	24	55	50	41	37	47	37	35	45	49	35
Archaeoglobus profundus	S	84156	57	30	42	35	57	25	15	31	21	19	33	33	17	18	32	32
Archaeoglobus veneficus	S	58290	93	31	33	65	51	44	32	39	27	39	39	32	9	25	30	25
Geoglobus acetivorans	S	565033	89	31	55	66	42	30	41	59	22	30	42	43	28	40	23	41
Geoglobus ahangari	S	113653	79	39	48	50	49	37	29	22	31	29	32	28	21	25	22	30
Ferroglobus placidus	S	54261	111	61	83	78	79	50	44	55	37	68	48	62	33	68	60	46
Aciduliprofundum boonei	S	379547	164	55	68	78	99	45	45	62	51	42	60	62	35	58	47	46
Aciduliprofundum sp. MAR08-339	S	673860	126	50	68	70	57	38	25	37	23	48	35	40	23	35	55	27
Sulfolobus islandicus	S	43080	411	188	208	215	253	141	187	152	134	139	185	173	74	111	165	146
Sulfolobus tokodaii	S	111955	267	135	166	145	171	97	129	154	101	102	130	145	69	113	112	77
Sulfolobus acidocaldarius	S	2285	363	104	139	134	148	74	109	111	83	98	92	104	54	107	84	77
Sulfolobus sp. A20	S	1891280	219	113	118	130	144	91	106	101	72	90	108	135	50	65	69	70
Sulfolobus solfataricus	S	2287	226	102	121	116	109	60	103	86	65	65	85	101	50	57	71	61
Acidianus hospitalis	S	563177	248	95	147	149	149	79	103	125	80	94	126	115	56	105	100	76
Metallosphaera cuprina	S	1006005	53	26	34	28	29	30	34	33	18	16	18	18	11	21	24	25
Metallosphaera sedula	S	43687	54	29	37	21	23	18	27	16	16	17	18	38	24	50	34	31
Vulcanisaeta moutnovskia	S	985052	69	47	43	46	45	38	24	32	23	37	25	38	22	32	34	25
Vulcanisaeta distributa	S	164451	57	32	39	30	37	23	29	37	24	30	31	29	19	42	25	22
Thermoproteus uzoniensis	S	184117	94	31	42	52	50	33	28	26	26	48	69	45	28	45	52	39
Thermoproteus tenax	S	2271	50	20	29	24	34	14	15	14	19	15	29	20	17	33	34	24
Caldivirga maquilingensis	S	76887	39	17	30	26	38	15	14	10	13	17	30	23	14	18	27	21
Pyrobaculum islandicum	S	2277	49	18	25	15	29	14	22	15	22	15	30	36	20	22	23	20
Thermofilum pendens	S	2269	46	14	38	25	43	22	27	20	21	35	31	26	20	22	21	25
Thermofilum sp. 1807-2	S	1550241	49	13	37	29	27	13	28	20	21	18	30	17	11	18	28	21
Thermofilum sp. 1910b	S	1365176	11	3	4	9	4	3	3	5	4	2	4	3	1	5	7	3
Thermofilum carboxyditrophus	S	1483572	16	9	9	10	8	5	10	1	5	8	3	12	7	5	5	4
Staphylothermus marinus	S	2280	143	45	75	58	115	50	54	75	48	39	55	64	31	50	74	48
Staphylothermus hellenicus	S	84599	79	41	42	39	46	27	45	36	28	31	56	58	21	40	34	27
Desulfurococcus kamchatkensis	S	477693	22	5	7	9	12	2	4	8	5	5	6	8	5	4	3	5
Desulfurococcus mucosus	S	2275	28	12	13	22	18	9	3	6	5	14	17	16	9	11	12	5
Desulfurococcus fermentans	S	228748	31	9	13	17	20	15	8	9	6	7	14	5	5	22	12	11
Ignicoccus hospitalis	S	160233	31	13	13	19	30	17	14	16	12	12	26	18	13	3	12	8
Thermosphaera aggregans	S	54254	61	19	26	43	21	17	18	20	17	17	10	20	7	9	13	19
Thermogladius cellulolyticus	S	1200300	40	11	22	24	30	17	11	14	11	26	22	20	15	20	18	7
Hyperthermus butylicus	S	54248	41	7	23	25	19	18	11	14	9	11	27	20	8	15	16	20
Pyrodictium delaneyi	S	1273541	44	19	20	25	21	21	15	20	18	22	31	21	16	25	23	22
Pyrolobus fumarii	S	54252	36	11	22	15	29	17	15	30	18	20	22	23	15	14	18	22
Caldisphaera lagunensis	S	200415	406	146	187	194	196	112	173	153	110	107	132	161	71	122	129	105
Acidilobus saccharovorans	S	242703	43	9	24	21	32	18	15	11	22	20	43	26	14	25	24	19
Candidatus Nitrosopumilus adriaticus	S	1580092	246	151	183	211	227	118	132	154	106	116	175	192	70	163	163	182
Candidatus Nitrosopumilus sp. AR2	S	1229909	270	132	167	166	200	100	126	119	96	113	151	166	83	136	143	107
Candidatus Nitrosopelagicus brevis	S	1410606	284	138	162	149	167	87	132	146	90	116	120	130	60	105	126	93
Candidatus Nitrosotenuis cloacae	S	1603555	67	29	45	49	53	33	31	40	27	29	32	37	24	28	32	23
Candidatus Korarchaeum cryptofilum	S	498846	25	13	13	15	22	13	14	14	8	13	14	11	7	18	11	8
halophilic archaeon DL31	S	756883	256	82	120	130	176	89	80	81	122	136	217	134	109	120	144	119

## Sheet: Point R4
name	taxRank	taxID	Max	AUGUST					SEPTEMBER							OCTOBER							NOVEMBER							DECEMBER						FEBRUARY							MARCH
				Sample_DP4	Sample_DP5	Sample_DP6	Sample_DP7	Sample_DP8	Sample_DP15	Sample_DP16	Sample_DP17	Sample_DP18	Sample_DP19	Sample_DP20	Sample_DP21	Sample_DP28	Sample_DP29	Sample_DP30	Sample_DP31	Sample_DP32	Sample_DP33	Sample_DP34	Sample_DP41	Sample_DP42	Sample_DP43	Sample_DP44	Sample_DP45	Sample_DP46	Sample_DP47	Sample_P54	Sample_P56	Sample_P57	Sample_P58	Sample_P59	Sample_P60	Sample_P76	Sample_P77	Sample_P78	Sample_P79	Sample_P80	Sample_P81	Sample_P82	Sample_P98.cladeReads	Sample_P99.cladeReads	Sample_P100	Sample_P101	Sample_P103
Methanosarcina barkeri	S	2208	41936	1069	737	895	880	696	843	748	992	617	1185	41936	986	736	820	1142	686	806	761	694	627	752	429	728	806	642	544	656	601	503	426	477	492	292	286	843	186	425	270	400	568	521	266	382	454
Methanosarcina mazei	S	2209	3504	515	378	343	331	261	343	341	361	228	354	3504	318	270	347	389	286	343	281	306	326	387	234	308	378	322	272	283	271	254	170	223	248	130	140	280	125	149	140	177	287	279	134	204	227
Methanosarcina horonobensis	S	418008	2024	305	214	251	216	167	250	241	203	171	177	2024	223	195	180	237	188	207	173	206	242	294	156	213	275	249	147	212	159	148	118	131	130	132	86	166	77	93	92	126	202	183	82	124	149
Methanosarcina siciliae	S	38027	2606	216	201	199	205	158	192	171	147	123	161	2606	171	149	167	238	168	170	153	150	177	187	123	146	199	182	139	138	125	130	90	158	137	89	74	149	53	93	66	95	147	170	63	110	131
Methanosarcina acetivorans	S	2214	1948	271	212	203	175	155	173	170	166	111	158	1948	164	166	182	186	190	164	145	177	146	192	113	177	178	177	125	148	129	99	98	111	121	72	45	98	45	61	68	65	141	102	74	91	107
Methanosarcina lacustris	S	170861	4201	305	212	216	219	180	254	216	210	162	215	4201	182	219	236	216	192	222	131	189	222	245	180	183	216	208	140	170	159	116	113	121	185	102	78	143	76	79	87	105	141	174	100	140	113
Methanosarcina thermophila	S	2210	3718	188	119	151	161	102	109	101	94	100	112	3718	145	113	123	185	106	112	119	124	119	147	90	113	163	135	117	112	86	93	59	73	72	41	41	144	33	49	51	59	121	123	60	54	90
Methanosarcina sp. MTP4	S	1434100	656	229	203	218	170	156	160	180	170	137	132	656	169	134	178	215	152	134	160	156	159	182	105	162	183	195	110	149	121	120	106	114	109	72	65	142	70	69	78	85	90	118	62	79	99
Methanosarcina vacuolata	S	2215	5173	149	111	98	90	73	118	105	119	62	133	5173	126	124	89	102	82	121	91	83	86	97	53	103	87	89	61	78	58	57	56	42	59	39	42	226	27	46	46	50	69	48	23	50	58
Methanosarcina sp. WH1	S	1434102	590	92	63	78	74	74	49	69	74	50	44	590	49	36	72	62	50	45	50	49	61	67	49	63	90	79	40	80	51	45	60	40	49	27	18	47	14	26	26	23	60	53	31	31	43
Methanosarcina sp. WWM596	S	1434103	810	78	87	70	93	50	67	58	66	55	70	810	88	68	61	76	73	61	62	64	60	75	55	52	58	50	57	64	59	29	35	41	42	28	28	55	31	34	46	37	59	60	25	48	57
Methanosarcina sp. Kolksee	S	1434099	4727	100	69	64	72	47	122	111	69	53	146	4727	117	141	77	92	63	85	42	73	63	63	35	46	61	62	28	44	55	48	32	37	51	33	23	205	19	52	17	28	43	44	18	36	37
Methanococcoides methylutens	S	2226	237	231	124	108	94	105	237	129	104	73	106	122	106	202	154	114	79	100	65	114	132	110	83	97	117	83	58	172	92	77	60	73	115	56	38	59	28	36	35	32	96	71	42	44	43
Methanococcoides burtonii	S	29291	148	142	112	100	110	92	124	122	101	80	90	129	88	101	111	118	101	79	85	126	78	109	74	93	126	98	72	114	101	80	49	59	87	51	52	63	29	51	45	53	82	78	47	59	66
Methanohalobium evestigatum	S	2322	244	231	149	167	154	157	186	193	181	126	110	196	154	139	160	184	128	155	138	137	160	193	104	139	141	159	99	127	122	109	102	93	104	92	56	107	37	74	66	84	162	173	79	97	89
Methanomethylovorans hollandica	S	101192	259	184	142	111	118	94	259	182	125	89	141	252	159	235	208	176	121	125	97	166	206	170	111	143	164	159	96	142	129	122	106	79	76	87	62	200	58	86	69	107	153	162	85	111	116
Methanosalsum zhilinae	S	39669	223	223	161	151	129	118	146	147	120	93	90	135	130	110	121	125	117	147	110	115	110	157	63	137	152	106	104	164	102	86	77	87	102	59	39	65	35	42	37	31	108	102	46	73	82
Methanolobus psychrophilus	S	420950	189	161	124	122	109	95	121	108	120	60	101	189	96	102	118	152	106	137	97	104	85	140	77	126	138	103	66	118	74	91	69	51	76	56	49	75	28	40	54	52	106	107	42	52	79
Methanohalophilus mahii	S	2176	159	159	116	103	72	89	74	93	65	71	67	96	65	91	96	95	72	74	61	75	88	81	43	92	88	83	82	83	75	65	49	65	49	40	32	45	21	39	25	47	56	39	28	35	45
Methanosaeta concilii	S	2223	2608	291	259	767	474	268	459	521	1015	632	2472	2608	696	691	854	1485	835	836	550	1074	248	254	195	377	648	425	391	165	302	392	378	305	178	273	265	1202	241	315	278	485	131	158	164	170	502
Methanosaeta harundinacea	S	301375	218	137	98	124	100	112	125	139	167	82	167	199	97	82	115	218	127	181	152	131	113	118	84	106	157	144	81	107	82	134	100	83	78	107	74	140	45	78	71	82	85	88	81	71	135
Methanoculleus marisnigri	S	2198	271	110	92	99	80	62	92	104	111	117	143	271	96	97	137	212	110	177	128	125	77	84	70	94	141	118	70	82	83	75	94	74	58	103	81	174	42	86	74	69	86	66	49	58	104
Methanoculleus bourgensis	S	83986	112	55	41	45	32	27	61	45	66	40	70	112	34	54	66	70	72	71	47	50	47	47	57	27	49	45	29	31	28	34	40	37	27	32	29	51	17	41	33	42	41	26	26	29	41
Methanoculleus sp. MAB1	S	86622	83	26	35	45	32	14	29	27	48	34	52	74	29	41	46	83	37	59	39	35	32	37	11	36	50	40	25	38	20	21	16	13	14	30	31	54	10	43	33	21	23	31	19	18	30
Methanolacinia petrolearia	S	54120	161	144	84	76	115	64	161	140	81	45	98	142	68	144	117	87	85	91	67	119	101	94	58	95	79	94	40	91	79	63	64	43	72	53	26	80	14	44	32	34	88	63	35	42	48
Methanoregula formicica	S	882104	2006	208	127	199	137	137	216	187	221	147	485	2006	269	163	187	180	121	152	147	160	129	116	93	154	172	168	66	112	161	125	126	119	138	70	54	130	42	92	56	55	149	86	57	44	91
Methanoregula boonei	S	358766	486	110	58	115	61	60	96	82	108	80	157	486	82	78	101	137	97	113	107	115	74	75	61	83	90	107	49	79	71	59	73	54	52	46	61	107	29	45	47	57	71	58	44	49	64
Methanosphaerula palustris	S	475088	1285	129	92	103	94	71	128	126	128	83	151	1285	124	100	128	212	116	137	101	112	100	109	52	123	124	117	82	77	82	82	88	83	54	78	62	149	46	83	77	70	89	100	62	54	103
Methanospirillum hungatei	S	2203	348	186	108	111	119	88	190	139	148	93	178	348	129	141	106	156	111	112	93	124	146	148	103	194	244	206	71	96	101	67	79	64	82	57	59	121	42	61	54	61	87	79	60	67	102
Methanocorpusculum labreanum	S	83984	371	114	87	108	58	58	152	110	72	68	115	371	87	149	138	97	80	83	62	103	109	76	57	72	113	87	38	81	80	63	63	42	68	57	50	112	12	45	37	48	86	68	43	40	89
Methanocella arvoryzae	S	1175445	240	209	113	151	109	91	221	172	141	110	187	240	154	158	213	195	150	167	135	160	147	142	74	108	170	157	69	158	124	96	106	77	96	130	90	142	45	117	85	91	121	85	81	54	129
Methanocella conradii	S	1175444	113	87	49	82	69	69	64	71	90	47	56	99	67	68	82	113	84	86	61	81	77	78	62	59	100	97	42	68	55	72	54	31	53	74	57	83	31	64	39	43	53	79	57	36	76
Methanobrevibacter smithii	S	2173	4903	3543	2091	4897	2931	3755	3194	3030	4352	2067	2610	4135	3865	2676	3032	4903	2045	1880	1671	2577	2017	2312	1940	4553	3487	2339	1608	1364	1392	1140	895	926	740	1517	1725	970	1928	2669	2252	1488	1901	897	1381	1212	653
Methanobrevibacter olleyae	S	294671	702	702	491	557	549	382	323	365	415	260	251	386	402	282	301	493	364	375	344	319	350	507	315	425	446	394	307	422	299	277	270	299	304	126	135	199	89	130	138	172	319	368	142	234	264
Methanobrevibacter millerae	S	230361	612	612	425	482	400	317	313	281	365	254	197	375	339	240	269	455	329	298	311	292	322	405	243	418	412	363	235	338	335	225	203	233	220	138	116	205	88	112	129	137	275	292	132	202	209
Methanobrevibacter sp. AbM4	S	224719	474	474	316	296	338	277	232	275	286	180	170	317	227	195	238	340	256	268	240	218	260	362	212	290	288	310	198	320	228	183	197	212	200	93	100	138	90	79	95	124	256	230	108	164	151
Methanobrevibacter ruminantium	S	83816	501	501	285	257	258	263	251	236	219	168	165	256	221	178	194	268	203	237	189	180	221	284	157	274	257	224	186	277	149	168	153	157	188	76	82	114	52	96	77	96	228	209	77	124	136
Methanobrevibacter sp. YE315	S	1609968	313	267	227	248	237	187	163	178	196	130	109	231	158	144	161	313	244	176	195	146	167	232	149	211	197	179	135	189	147	132	118	148	145	60	68	129	50	85	83	83	175	151	91	145	127
Methanobacterium lacus	S	877455	337	273	198	214	180	157	172	184	161	117	123	337	152	140	173	202	159	204	138	164	176	205	133	203	196	179	126	189	139	106	109	104	112	69	51	111	53	84	67	86	180	192	83	139	87
Methanobacterium formicicum	S	2162	336	308	224	222	192	174	185	196	186	117	154	336	162	161	183	240	172	160	142	152	165	224	122	221	327	214	132	162	143	95	109	109	111	56	65	151	49	74	91	76	162	155	78	98	102
Methanobacterium paludis	S	868131	1195	379	250	266	252	207	200	195	223	171	152	1195	196	134	182	242	168	177	162	176	203	236	159	204	234	214	174	246	205	172	143	147	139	99	65	134	52	75	81	89	151	144	68	109	117
Methanobacterium sp. MB1	S	1379702	158	128	100	105	102	107	76	74	104	81	68	128	69	74	83	145	113	95	76	75	97	134	94	158	151	85	73	98	72	60	75	63	62	54	35	67	22	47	39	44	89	118	28	58	78
Methanosphaera stadtmanae	S	2317	515	515	384	415	362	335	364	312	351	211	254	388	339	299	336	457	318	340	252	284	397	407	284	456	328	364	225	331	263	208	178	226	229	113	88	145	83	110	113	167	307	262	124	182	198
Methanothermobacter marburgensis	S	145263	38	30	33	31	15	23	24	33	27	12	20	35	21	38	31	31	16	29	13	17	26	34	10	15	21	17	21	34	34	16	14	11	22	22	7	20	7	8	8	15	16	25	9	10	19
Methanothermobacter thermautotrophicus	S	145262	54	15	15	30	39	19	15	21	29	14	22	41	16	16	28	35	38	33	42	35	20	11	27	22	22	27	14	18	20	12	16	21	12	18	21	54	15	18	19	13	10	20	23	21	31
Methanothermobacter sp. CaT2	S	866790	26	26	14	25	14	15	10	12	18	9	9	20	10	8	12	19	14	11	13	15	17	17	9	13	21	7	11	17	11	6	8	14	9	8	7	8	5	4	6	1	8	12	14	11	11
Methanothermus fervidus	S	2180	235	235	150	153	158	147	114	118	135	80	90	132	108	87	114	148	110	131	92	87	152	159	97	140	152	113	113	117	94	73	74	97	89	59	34	78	29	49	35	50	87	113	44	82	81
Halobacterium sp. DL1	S	751944	421	137	93	176	129	99	100	139	278	204	300	325	129	180	250	421	214	392	239	279	116	157	117	208	199	198	155	115	149	173	130	135	101	179	174	357	105	177	156	161	146	164	136	130	285
Halobacterium hubeiense	S	1407499	455	153	147	194	152	101	125	197	273	169	298	367	149	190	233	396	292	402	262	295	133	146	149	178	238	195	134	157	161	175	160	157	123	154	156	378	113	200	160	150	133	156	128	129	260
Halobacterium salinarum	S	2242	299	132	110	205	125	74	90	130	228	158	240	281	110	120	204	282	191	299	187	203	113	137	102	145	168	148	111	123	115	171	107	98	71	127	159	277	69	145	104	120	117	146	131	89	199
Haloarcula marismortui	S	2238	198	106	60	83	78	40	67	111	117	93	123	162	79	95	117	198	103	150	108	127	71	87	75	85	99	116	62	69	66	74	100	71	45	85	77	134	41	93	64	80	77	88	50	65	117
Haloarcula sp. CBA1115	S	1592728	93	55	43	55	39	32	74	48	62	44	44	70	33	45	64	93	49	73	77	62	43	51	41	59	37	42	34	49	39	43	53	34	39	49	31	89	24	30	32	40	34	44	24	36	55
Haloarcula hispanica	S	51589	90	40	25	47	32	22	45	41	49	32	52	75	32	35	42	74	60	77	46	64	25	48	26	43	45	49	30	33	31	16	39	27	15	29	30	90	22	46	31	27	27	37	34	29	35
Natronomonas moolapensis	S	416273	325	112	90	152	138	74	104	153	191	153	226	264	121	120	176	296	199	325	162	177	81	110	118	133	140	153	183	102	84	155	117	105	106	181	199	301	92	160	158	137	102	142	107	97	204
Natronomonas pharaonis	S	2257	235	101	83	101	77	75	88	93	149	135	160	176	96	118	112	218	144	200	144	146	83	99	75	124	98	109	90	105	65	111	109	97	58	115	92	213	77	107	100	91	79	100	78	99	172
Halorhabdus utahensis	S	146826	242	84	69	118	85	57	96	100	138	106	147	196	118	97	148	242	149	172	147	154	79	75	99	104	119	124	75	112	98	106	83	75	89	84	61	204	52	98	98	68	87	122	64	75	132
Halorhabdus tiamatea	S	430914	223	90	74	95	89	69	75	92	136	96	156	183	64	92	121	192	136	197	105	140	87	97	72	69	110	103	67	93	84	100	75	82	61	80	76	223	50	106	87	73	62	102	62	61	142
Halomicrobium mukohataei	S	57705	384	144	93	171	145	62	112	155	188	182	254	306	109	123	234	307	200	299	202	207	91	137	134	150	184	220	120	147	119	167	121	138	98	160	104	299	60	151	115	124	109	136	102	121	238
Halalkalicoccus jeotgali	S	413810	284	115	112	123	121	74	78	112	187	145	218	236	91	93	161	280	178	234	187	186	103	113	91	106	162	125	95	143	103	111	106	100	75	95	100	230	59	146	111	100	105	129	91	86	202
Halanaeroarchaeum sulfurireducens	S	1604004	201	61	43	76	47	49	72	63	108	83	113	146	53	74	122	135	101	124	87	115	64	72	41	65	95	83	47	64	46	80	58	65	43	53	68	125	32	80	54	50	64	56	41	39	92
Natrinema sp. J7-2	S	406552	335	119	99	131	123	90	121	120	162	160	213	293	97	92	202	308	196	276	181	200	85	121	111	123	145	168	115	106	112	136	129	112	66	156	102	273	80	147	124	106	113	122	85	76	233
Natrinema pellirubrum	S	69525	386	147	113	217	141	99	124	158	226	178	278	317	127	141	245	386	231	358	243	231	92	151	128	154	174	160	154	138	131	167	149	126	110	132	136	339	94	195	153	160	98	178	117	95	218
Haloterrigena turkmenica	S	62320	498	214	180	230	153	124	167	227	302	248	339	406	143	185	327	498	302	408	274	324	150	188	158	219	234	250	178	203	177	220	212	205	141	175	165	466	113	254	189	162	158	198	189	127	233
Halopiger xanaduensis	S	387343	500	156	155	213	162	124	124	176	269	255	337	404	161	170	291	431	263	423	316	277	135	132	144	225	201	253	158	179	166	222	157	178	127	166	157	469	99	201	164	151	138	197	138	121	250
Natronococcus occultus	S	29288	408	142	145	186	178	89	101	157	203	155	305	349	139	178	206	388	265	363	237	242	103	157	112	172	205	179	155	155	154	198	154	143	99	160	132	384	101	183	155	132	120	163	107	89	246
Natrialba magadii	S	13769	308	141	97	173	115	100	129	164	195	160	212	284	119	154	235	308	207	249	179	222	128	115	127	136	169	196	126	146	134	156	118	111	88	142	125	245	72	159	139	150	117	138	100	95	206
Salinarchaeum sp. Harcht-Bsk1	S	1333523	361	148	119	154	123	63	104	160	214	176	273	286	104	124	218	353	212	244	185	222	114	131	124	131	165	172	103	142	109	131	128	125	84	154	126	317	46	170	126	121	103	130	114	80	218
Halostagnicola larsenii	S	353800	251	101	89	130	79	59	94	101	156	137	179	225	86	106	135	230	106	217	138	172	69	106	85	125	151	122	70	104	91	111	87	78	67	86	68	195	50	138	80	70	85	89	88	75	116
Natronobacterium gregoryi	S	44930	242	100	84	120	95	60	54	108	157	109	178	217	101	88	167	242	120	204	153	122	89	95	86	104	124	112	75	109	86	115	104	93	78	114	64	175	50	93	88	86	70	99	84	64	124
Haloferax volcanii	S	2246	302	118	110	145	103	81	106	133	181	137	221	257	106	121	215	289	169	257	177	215	89	117	116	133	143	151	96	99	133	151	119	123	59	137	92	279	65	132	122	100	92	122	97	86	206
Haloferax gibbonsii	S	35746	359	127	108	162	127	82	121	158	206	155	266	326	105	157	250	359	186	296	222	217	100	105	92	141	161	182	127	167	133	169	133	118	127	130	102	340	59	136	113	126	85	111	128	114	184
Haloferax mediterranei	S	2252	189	112	73	94	97	52	89	106	142	81	127	142	57	100	135	185	105	188	119	140	90	81	71	83	132	102	104	96	83	84	67	74	80	89	74	166	56	63	71	61	69	84	57	57	121
Halorubrum lacusprofundi	S	2247	332	106	124	152	106	59	100	125	211	150	260	332	79	101	217	327	211	303	189	237	108	116	101	135	158	167	126	157	95	175	162	106	74	115	123	321	77	129	144	96	95	110	126	95	190
Haloquadratum walsbyi	S	293091	183	183	113	163	121	98	99	105	98	81	91	119	96	94	111	125	91	118	116	104	111	120	82	121	142	106	110	111	108	82	84	102	100	45	52	80	33	63	49	59	95	97	45	57	100
Halogeometricum borinquense	S	60847	170	104	87	92	69	65	95	98	133	82	139	142	75	101	110	147	96	148	107	125	92	76	57	87	122	97	64	82	83	79	72	69	61	70	77	121	61	78	64	70	92	82	69	52	101
haloarchaeon HTSR1	S	1855411	162	60	58	97	80	53	75	97	109	66	121	121	81	62	111	141	98	162	112	97	66	64	42	72	90	80	58	82	56	79	53	85	57	71	56	137	36	72	54	63	76	101	46	65	104
Methanococcus maripaludis	S	39152	1680	1680	1146	1218	1117	981	864	896	893	603	589	951	853	647	757	1136	832	805	743	769	921	1064	612	1049	997	883	739	1046	747	636	528	602	713	319	265	471	203	297	298	327	742	779	330	555	600
Methanococcus vannielii	S	2187	413	413	263	257	273	226	191	225	220	141	132	210	222	146	188	268	195	231	185	176	238	268	195	232	244	192	182	256	163	165	139	152	177	73	74	107	57	75	68	67	226	237	94	142	139
Methanococcus voltae	S	2188	407	407	248	321	251	234	254	205	223	168	142	231	206	155	154	258	210	202	177	175	233	249	152	224	243	197	160	232	187	129	116	182	192	70	81	125	62	90	82	94	191	178	81	109	128
Methanococcus aeolicus	S	42879	479	479	346	320	298	301	201	231	247	188	131	273	212	173	221	288	223	231	201	203	254	301	182	251	236	240	231	289	172	166	162	175	185	69	83	119	53	77	107	99	185	204	93	142	154
Methanothermococcus okinawensis	S	155863	485	485	290	313	295	253	191	214	202	162	128	222	197	166	171	260	185	196	170	197	203	253	161	254	232	200	194	267	173	152	125	150	163	92	85	107	49	62	69	87	136	167	65	118	128
Methanocaldococcus fervens	S	83171	406	406	272	231	223	237	187	234	234	162	108	203	205	125	144	261	169	161	188	167	193	254	171	248	233	223	190	247	175	136	147	153	166	82	75	106	63	82	85	99	169	202	105	150	124
Methanocaldococcus infernus	S	67760	337	337	239	224	189	179	166	139	197	132	96	162	169	108	123	169	150	134	125	119	150	225	98	201	167	171	157	205	157	122	93	125	115	47	36	84	36	31	42	54	156	110	50	78	76
Methanocaldococcus vulcanius	S	73913	386	386	276	283	270	226	238	218	211	169	162	194	225	154	166	242	212	206	187	159	199	261	150	218	242	218	175	205	151	148	122	141	163	64	51	101	37	86	81	88	155	147	55	112	116
Methanocaldococcus sp. FS406-22	S	644281	420	420	292	334	259	265	225	237	238	157	133	227	237	139	164	268	206	187	212	174	155	287	167	264	228	240	224	250	171	140	123	159	196	74	68	106	48	70	63	94	150	194	72	119	135
Methanocaldococcus bathoardescens	S	1301915	354	354	254	245	237	228	204	204	209	134	120	233	189	126	174	242	173	201	151	165	205	255	146	219	236	207	174	207	173	135	113	161	168	45	54	98	40	56	54	68	142	181	74	103	148
Methanocaldococcus jannaschii	S	2190	271	271	177	203	220	170	144	159	194	96	131	155	163	104	125	182	143	139	123	158	154	199	136	180	198	157	120	187	155	113	84	110	120	49	45	99	36	47	68	76	141	164	63	94	90
Methanotorris igneus	S	2189	517	517	402	357	347	316	253	252	308	184	137	264	273	169	206	323	260	258	253	235	294	330	196	307	305	272	233	339	231	238	180	229	218	80	94	130	58	70	100	105	184	220	99	132	155
Thermococcus barophilus	S	55802	314	314	183	150	135	136	165	147	173	105	113	136	146	115	120	159	136	130	136	149	131	206	89	143	169	158	135	150	130	109	92	108	95	57	49	78	28	36	48	57	103	97	46	70	84
Thermococcus sibiricus	S	172049	139	135	96	66	87	74	99	83	82	51	58	79	51	51	54	99	74	72	72	77	77	73	45	82	93	83	41	89	65	52	46	42	69	39	31	46	17	39	26	27	75	82	29	54	63
Thermococcus paralvinellae	S	582419	96	82	65	62	52	61	58	64	52	48	57	73	66	47	65	59	70	47	51	66	69	79	37	61	94	84	31	67	58	32	43	28	41	42	23	35	24	30	32	30	74	51	31	37	46
Thermococcus litoralis	S	2265	121	81	65	52	65	59	68	53	54	38	36	84	49	51	59	95	61	53	47	64	61	76	40	48	58	65	36	73	32	50	34	31	40	35	23	49	16	16	16	33	69	79	40	37	41
Thermococcus sp. 4557	S	1042877	68	48	39	53	30	22	48	40	52	28	63	62	37	46	36	62	38	63	40	45	30	44	21	42	55	46	25	31	15	24	28	26	20	35	21	46	24	22	29	36	48	27	22	20	32
Thermococcus cleftensis	S	163003	71	44	29	47	24	25	41	60	56	46	62	67	41	44	50	59	50	71	49	54	36	43	32	39	62	45	35	34	28	31	34	32	33	36	31	44	27	36	47	18	36	38	26	39	41
Thermococcus sp. AM4	S	246969	69	54	30	34	30	24	47	45	45	28	69	60	39	35	47	60	43	50	43	37	38	40	37	49	40	38	29	38	40	36	31	27	32	39	43	47	23	36	33	50	35	37	16	24	46
Thermococcus kodakarensis	S	311400	59	48	46	53	35	38	42	48	42	31	45	52	33	33	45	57	42	52	41	58	47	34	22	31	47	45	17	45	30	27	26	28	18	28	26	29	9	38	14	23	35	30	26	22	35
Thermococcus guaymasensis	S	110164	53	47	22	38	31	38	31	36	24	20	29	53	33	23	37	35	24	26	30	33	46	50	33	33	40	27	19	35	21	26	28	23	13	25	28	30	17	24	16	15	33	34	19	24	24
Thermococcus gammatolerans	S	187878	60	60	33	39	27	20	38	28	31	35	32	34	30	38	26	56	37	39	23	34	29	33	20	23	24	28	26	33	21	36	33	15	15	26	18	28	9	24	16	21	32	29	17	13	35
Thermococcus onnurineus	S	342948	57	39	30	38	34	21	47	26	30	16	41	46	37	32	48	57	30	28	42	32	20	33	24	38	34	41	19	21	27	29	18	34	25	21	19	20	5	26	17	15	29	18	19	22	22
Thermococcus chitonophagus	S	54262	56	44	32	44	25	35	51	47	29	29	38	38	38	36	38	44	31	49	13	35	47	34	27	37	43	46	23	33	25	19	17	19	37	11	13	15	8	18	8	19	28	24	17	15	26
Thermococcus peptonophilus	S	53952	50	35	26	35	21	27	41	25	31	18	30	40	38	34	40	39	20	37	33	22	29	43	16	26	50	29	41	30	23	33	28	32	24	29	27	24	12	24	15	23	26	17	11	16	29
Thermococcus eurythermalis	S	1505907	54	52	42	42	37	26	39	39	51	31	50	54	28	25	47	51	45	50	40	35	34	41	29	40	51	37	21	24	34	22	17	28	33	24	18	34	7	19	21	17	26	22	23	26	27
Thermococcus nautili	S	195522	62	45	28	36	25	26	30	34	27	26	25	58	27	19	32	45	26	27	28	31	25	31	22	23	48	31	14	30	18	17	14	23	22	22	27	40	18	20	15	24	23	28	21	11	25
Thermococcus piezophilus	S	1712654	47	34	23	29	24	13	47	32	39	17	37	39	38	23	33	27	26	27	23	36	29	25	20	26	24	26	20	31	31	14	16	15	17	15	6	29	10	18	10	17	20	29	8	17	15
Thermococcus sp. 2319x1	S	1674923	87	87	62	47	50	41	38	40	42	25	27	43	47	47	45	59	31	27	40	44	32	40	33	40	49	32	41	37	34	25	27	31	31	22	32	32	10	18	19	21	17	24	7	24	23
Pyrococcus yayanosii	S	1008460	66	29	29	43	49	30	63	32	29	42	34	58	27	42	43	45	30	43	26	39	22	51	19	33	50	34	19	40	27	28	29	18	32	21	17	22	12	23	14	24	66	49	18	34	44
Pyrococcus furiosus	S	2261	120	120	79	107	80	71	67	69	68	53	58	78	56	45	65	69	52	54	56	72	65	71	58	54	75	72	46	66	64	52	47	52	41	23	16	41	9	28	29	31	53	60	42	32	30
Pyrococcus sp. ST04	S	1183377	78	78	59	65	49	47	51	45	47	25	34	57	45	41	62	61	49	39	36	46	46	57	36	53	50	51	54	63	40	46	41	51	37	16	29	34	18	9	27	19	50	51	28	24	49
Pyrococcus horikoshii	S	53953	64	60	34	31	26	36	37	31	38	25	13	25	40	31	40	46	32	26	30	30	28	43	26	26	35	43	31	43	24	26	22	29	25	15	10	17	15	12	8	17	33	19	11	11	23
Pyrococcus sp. NCB100	S	1609559	74	51	41	32	37	24	58	56	34	32	32	57	41	62	47	33	25	53	35	47	37	25	19	26	49	39	17	27	33	30	25	29	30	19	8	29	10	13	19	11	32	41	19	12	35
Pyrococcus sp. NA2	S	342949	56	31	29	30	29	24	31	26	25	21	27	38	31	31	32	49	25	30	37	45	26	42	10	26	20	23	16	31	27	22	17	23	22	15	11	22	8	13	8	18	31	30	8	11	12
Pyrococcus abyssi	S	29292	53	53	40	40	15	26	47	36	35	23	25	46	27	30	33	30	32	31	42	42	29	36	14	31	45	22	12	26	38	25	7	21	22	10	12	16	4	10	18	20	29	12	11	15	28
Palaeococcus pacificus	S	971279	83	65	43	50	51	30	54	46	55	46	37	78	55	53	45	58	42	41	43	57	33	62	27	58	56	51	36	52	42	44	42	40	29	25	28	37	14	22	16	26	54	56	19	22	22
Ferroplasma acidarmanus	S	97393	268	268	138	163	148	131	123	124	117	98	71	137	111	94	100	143	110	114	102	98	158	150	64	149	136	130	108	135	100	99	60	107	90	55	38	66	28	33	45	66	91	73	31	45	63
Thermoplasmatales archaeon BRNA1	S	1054217	133	111	66	90	49	56	128	108	108	53	113	127	66	120	115	121	76	105	94	121	101	87	31	73	103	110	62	73	58	60	79	62	64	63	47	84	35	63	65	51	81	60	43	41	79
Picrophilus torridus	S	82076	165	165	123	106	133	89	96	85	101	72	45	87	88	56	70	97	59	85	67	83	76	95	57	72	97	113	60	99	84	49	51	62	43	24	30	65	26	28	27	37	71	92	40	63	46
Thermoplasma acidophilum	S	2303	49	46	45	34	35	24	36	41	41	19	31	41	37	32	31	39	34	41	22	36	29	31	23	49	42	41	29	40	22	31	16	22	19	15	10	27	14	18	16	16	37	40	13	20	18
Thermoplasma volcanium	S	50339	64	64	37	35	39	26	53	41	40	30	25	32	35	24	39	53	33	34	39	44	52	46	29	51	35	35	24	27	30	22	19	17	28	23	15	32	17	17	15	29	33	46	13	28	23
Candidatus Methanomethylophilus alvus	S	1291540	250	101	61	46	30	31	212	85	65	42	76	89	73	144	156	93	52	80	64	78	96	45	43	42	69	78	42	190	58	53	51	33	43	54	50	55	18	38	32	39	87	54	30	47	49
Candidatus Methanomassiliicoccus intestinalis	S	1406512	181	181	123	124	131	102	117	96	137	98	68	119	111	108	103	129	86	87	63	81	120	122	82	127	144	101	91	112	91	68	63	69	83	56	54	74	29	46	43	55	82	91	48	64	84
Candidatus Methanoplasma termitum	S	1577791	78	57	43	45	38	30	40	41	40	35	42	70	40	47	43	78	57	49	41	43	62	35	21	19	48	54	25	43	31	26	23	28	28	28	12	47	19	22	13	37	38	27	20	21	48
methanogenic archaeon ISO4-H5	S	1495144	158	139	75	68	55	69	158	99	105	51	116	131	87	120	132	113	69	99	71	108	110	98	45	67	110	107	26	92	76	68	56	56	64	50	37	74	30	57	45	38	97	40	30	25	58
Archaeoglobus sulfaticallidus	S	1316941	104	87	61	52	43	41	83	85	45	39	33	84	65	93	84	64	57	55	54	50	66	66	51	47	56	60	18	62	73	53	27	26	52	33	22	39	9	26	13	30	72	84	27	42	35
Archaeoglobus fulgidus	S	2234	87	87	50	72	60	69	53	57	54	43	63	72	58	56	58	69	53	56	40	51	62	40	42	48	70	64	40	51	46	39	30	37	49	32	22	59	17	22	21	22	48	43	30	24	56
Archaeoglobus profundus	S	84156	57	39	38	33	45	29	26	33	22	21	37	55	35	38	42	41	31	37	32	36	26	38	25	29	42	34	17	27	28	19	13	17	12	34	9	29	11	22	19	27	37	34	14	22	17
Archaeoglobus veneficus	S	58290	93	93	56	52	55	45	79	60	47	30	47	65	42	57	40	61	42	53	36	45	43	50	28	41	67	51	40	46	40	38	39	31	29	25	20	28	15	21	21	15	36	33	11	19	23
Geoglobus acetivorans	S	565033	89	89	43	42	43	38	61	60	54	46	41	70	48	47	62	54	40	42	43	61	39	58	36	57	37	45	28	55	21	35	31	18	38	28	19	40	8	15	24	20	57	44	20	25	30
Geoglobus ahangari	S	113653	79	79	41	46	38	33	72	56	68	29	65	58	44	60	56	49	43	53	42	60	35	48	27	51	46	46	27	32	41	32	34	42	33	27	22	36	14	27	29	20	43	25	22	16	31
Ferroglobus placidus	S	54261	111	111	79	44	70	60	88	87	66	42	59	90	63	84	67	64	49	65	48	65	70	57	39	47	61	58	26	72	54	49	38	48	63	23	16	37	20	17	21	22	60	58	18	47	39
Aciduliprofundum boonei	S	379547	164	164	78	92	93	85	77	78	89	59	66	89	76	53	63	84	70	97	91	77	105	89	48	101	115	88	74	95	61	56	50	55	66	35	16	50	9	14	24	22	68	54	19	37	37
Aciduliprofundum sp. MAR08-339	S	673860	126	126	86	79	73	79	77	81	76	61	57	65	73	50	93	85	63	76	51	62	58	86	30	63	58	78	58	70	64	49	32	65	42	19	24	36	7	24	23	37	49	60	19	37	34
Sulfolobus islandicus	S	43080	411	411	261	285	254	193	193	185	245	199	170	255	191	167	187	268	201	196	193	196	185	257	151	234	226	203	185	228	178	149	131	148	195	69	61	141	54	88	73	89	172	179	87	117	103
Sulfolobus tokodaii	S	111955	267	267	187	193	195	147	141	122	141	121	107	161	146	117	138	184	114	165	140	136	150	168	99	158	139	133	99	180	110	89	103	104	119	44	44	83	34	62	46	61	143	157	59	85	106
Sulfolobus acidocaldarius	S	2285	363	363	263	230	191	210	151	153	160	100	88	160	160	118	159	234	145	135	133	137	166	218	117	155	183	186	172	179	144	104	82	110	139	53	44	84	42	43	64	69	126	106	47	74	93
Sulfolobus sp. A20	S	1891280	219	219	175	177	159	146	134	113	138	87	83	164	101	85	133	189	137	115	104	123	122	180	104	150	176	138	95	101	100	97	88	90	99	46	41	81	29	50	68	57	110	114	50	95	91
Sulfolobus solfataricus	S	2287	226	226	134	133	137	110	107	103	105	83	67	136	110	73	94	134	94	103	118	90	115	159	80	110	124	97	93	148	101	97	73	85	101	36	32	59	36	33	36	39	108	120	46	57	71
Acidianus hospitalis	S	563177	248	248	188	173	155	147	162	146	157	91	100	127	147	88	125	151	94	111	110	107	143	173	95	162	126	108	97	151	119	102	78	94	97	45	49	76	25	39	41	41	119	125	37	87	83
Metallosphaera cuprina	S	1006005	53	48	32	39	28	40	43	38	53	18	12	31	26	50	25	39	30	30	22	20	34	35	29	37	31	24	31	35	27	22	8	10	27	16	17	31	10	14	14	15	24	26	14	15	26
Metallosphaera sedula	S	43687	54	48	47	54	36	38	41	41	44	26	26	42	38	20	28	37	20	30	22	25	30	41	25	38	29	27	26	47	30	22	15	19	29	15	11	22	8	8	8	17	23	26	16	18	19
Vulcanisaeta moutnovskia	S	985052	69	69	56	46	33	46	58	50	37	34	41	49	38	57	49	34	34	31	28	49	52	33	24	37	32	29	22	32	31	23	33	22	22	15	12	20	6	16	11	17	36	28	10	30	30
Vulcanisaeta distributa	S	164451	57	56	43	36	29	32	44	57	30	28	21	37	21	25	42	47	17	33	31	27	38	48	29	26	45	31	35	39	26	27	23	20	17	13	14	22	8	15	16	18	34	24	6	15	21
Thermoproteus uzoniensis	S	184117	94	39	33	42	45	38	32	50	49	35	50	68	26	48	50	94	50	77	44	72	38	39	36	52	46	59	30	33	37	38	35	33	27	54	36	63	22	37	38	37	31	41	40	31	49
Thermoproteus tenax	S	2271	50	29	14	33	18	10	31	11	23	20	23	50	29	30	38	37	18	41	26	40	26	15	20	18	30	21	25	18	26	21	11	26	12	23	10	31	7	20	18	18	18	28	20	11	22
Caldivirga maquilingensis	S	76887	39	19	14	26	18	17	28	30	23	13	16	22	26	22	18	21	16	9	15	22	26	21	6	27	29	19	16	21	14	21	8	11	18	8	5	12	6	6	8	17	21	18	3	15	6
Pyrobaculum islandicum	S	2277	49	39	31	34	18	26	23	22	25	15	18	35	16	19	21	41	22	37	22	23	31	24	27	27	28	32	14	28	15	20	13	9	12	17	9	23	6	9	8	15	17	29	7	15	28
Thermofilum pendens	S	2269	46	24	13	40	27	14	31	19	29	10	22	45	16	21	30	35	24	46	17	21	24	29	26	29	19	26	20	20	22	16	21	22	14	32	28	38	13	34	25	12	25	17	22	18	21
Thermofilum sp. 1807-2	S	1550241	49	37	25	32	27	11	36	29	19	15	17	26	33	49	28	27	21	17	19	34	37	26	20	27	34	32	16	23	19	24	10	15	27	16	9	18	5	12	10	10	18	13	10	10	13
Thermofilum sp. 1910b	S	1365176	11	9	7	2	8	4	6	4	8	4	2	10	2	1	5	9	3	4	2	4	3	7	2	11	8	3	4	3	NA	2	NA	4	2	NA	4	4	1	1	2	6	8	3	1	5	1
Thermofilum carboxyditrophus	S	1483572	16	11	5	9	12	6	12	6	11	6	6	10	11	12	5	5	5	9	7	10	10	8	5	14	10	13	5	13	1	3	4	4	7	6	3	4	6	7	4	3	5	7	2	4	8
Staphylothermus marinus	S	2280	143	143	97	134	121	73	61	99	69	55	40	94	75	49	80	118	75	72	85	73	68	111	53	85	90	88	64	94	78	56	51	76	78	37	31	39	22	21	35	36	63	59	28	35	77
Staphylothermus hellenicus	S	84599	79	56	33	50	53	35	34	46	22	34	38	42	27	47	31	38	31	42	18	41	39	39	25	32	41	29	27	35	28	34	20	26	27	17	10	26	13	15	28	17	36	49	19	31	29
Desulfurococcus kamchatkensis	S	477693	22	20	9	9	12	8	17	14	13	5	5	10	5	6	22	21	13	11	8	8	9	15	8	11	8	13	8	11	7	16	4	7	8	5	9	3	2	2	NA	4	10	9	4	10	4
Desulfurococcus mucosus	S	2275	28	28	7	17	17	9	20	24	26	9	21	25	11	23	19	22	19	22	9	15	10	14	9	11	19	12	12	16	7	18	3	6	20	12	9	10	4	7	4	9	9	14	5	4	7
Desulfurococcus fermentans	S	228748	31	17	14	31	17	16	22	14	14	19	23	20	15	13	16	25	13	23	21	16	14	17	8	14	11	11	10	12	28	12	7	14	12	9	8	16	6	5	7	8	8	5	4	1	13
Ignicoccus hospitalis	S	160233	31	20	16	15	16	12	31	17	16	16	14	27	15	24	24	27	17	25	15	30	7	21	9	7	21	10	10	24	13	10	14	27	12	13	14	17	3	9	5	6	19	10	7	5	15
Thermosphaera aggregans	S	54254	61	61	28	28	20	24	42	21	24	10	24	34	33	37	23	34	27	18	18	28	24	45	24	20	25	33	22	31	16	19	19	25	24	6	9	20	5	5	9	6	18	15	6	9	15
Thermogladius cellulolyticus	S	1200300	40	19	12	20	17	8	25	40	32	29	20	27	23	22	24	33	17	27	31	24	17	15	21	10	26	12	8	24	21	12	18	15	24	13	11	18	6	19	9	9	15	11	11	5	14
Hyperthermus butylicus	S	54248	41	17	16	32	19	12	23	15	21	21	32	35	14	20	28	41	25	31	22	35	13	21	11	27	23	18	18	12	25	9	15	13	10	14	17	22	12	12	13	15	20	15	5	8	14
Pyrodictium delaneyi	S	1273541	44	18	17	35	15	23	29	29	28	17	30	35	15	21	33	44	23	16	35	27	30	43	7	18	21	32	19	25	27	28	22	18	9	32	11	28	9	16	11	11	18	13	14	13	24
Pyrolobus fumarii	S	54252	36	26	12	23	12	7	22	15	16	2	21	24	16	21	24	18	17	25	9	20	9	13	13	9	17	9	11	20	16	10	10	6	15	18	14	17	4	6	17	13	12	9	8	12	17
Caldisphaera lagunensis	S	200415	406	406	283	275	266	216	160	178	222	141	108	197	175	105	156	216	175	175	177	156	226	251	181	228	185	207	206	250	147	143	130	145	170	62	71	87	55	55	75	79	148	151	83	97	106
Acidilobus saccharovorans	S	242703	43	24	11	23	22	11	18	27	36	27	29	32	19	20	24	43	21	39	18	24	18	26	12	20	24	24	16	12	24	27	19	12	13	34	13	20	7	16	17	16	22	23	4	9	32
Candidatus Nitrosopumilus adriaticus	S	1580092	246	203	170	155	148	133	160	152	178	138	117	197	177	116	140	145	150	148	113	138	157	188	143	136	153	165	120	168	137	102	115	97	101	70	45	98	25	56	74	73	187	214	114	157	129
Candidatus Nitrosopumilus sp. AR2	S	1229909	270	270	150	198	204	155	149	166	177	102	110	188	150	151	140	181	143	166	113	145	138	217	125	169	185	172	156	171	130	109	92	137	130	81	77	108	40	61	61	88	170	163	93	123	128
Candidatus Nitrosopelagicus brevis	S	1410606	284	284	186	186	210	161	129	146	171	111	88	174	122	82	118	207	115	174	157	111	133	221	146	184	142	153	131	153	128	109	92	118	125	56	54	80	48	45	54	68	137	173	56	68	108
Candidatus Nitrosotenuis cloacae	S	1603555	67	42	31	42	29	29	44	45	28	33	40	67	26	49	43	46	32	46	25	43	39	40	21	37	45	39	23	39	32	21	21	24	21	20	25	30	7	10	12	15	36	38	17	28	32
Candidatus Korarchaeum cryptofilum	S	498846	25	17	17	16	13	6	22	14	20	8	14	25	14	23	11	13	17	20	19	11	12	9	11	16	15	19	4	12	10	8	11	6	11	7	7	18	NA	6	6	10	7	15	5	16	18
halophilic archaeon DL31	S	756883	256	109	105	125	108	71	112	119	147	120	194	245	86	122	151	256	127	184	171	139	120	89	82	141	129	136	98	100	111	115	97	87	94	121	121	191	70	115	128	96	94	97	79	62	149
