# Supplementary material for: Metagenomic Analysis of Surface Waters and Wastewater in the Colombian Andean Highlands: Implications for Health and Disease
Source: Curr Microbiol. 2025 Feb 28;82(4):162. doi: 10.1007/s00284-024-04019-7 (PMC11870934; doi:10.1007/s00284-024-04019-7)
Supplement: Supplementary file 8 — Supplementary file8 (EXCEL 2354 KB) [file 284_2024_4019_MOESM8_ESM.xlsx]

## Sheet: species_bacterias
name	taxRank	taxID	Max	Sample_DP1	Sample_DP2	Sample_DP3	Sample_DP4	Sample_DP5	Sample_DP6	Sample_DP7	Sample_DP8	Sample_DP10	Sample_DP11	Sample_DP12	Sample_DP13	Sample_DP14	Sample_DP15	Sample_DP16	Sample_DP17	Sample_DP18	Sample_DP19	Sample_DP20	Sample_DP21	Sample_DP24	Sample_DP25	Sample_DP26	Sample_DP27	Sample_DP28	Sample_DP29	Sample_DP30	Sample_DP31	Sample_DP32	Sample_DP33	Sample_DP34	Sample_DP38	Sample_DP39	Sample_DP40	Sample_DP41	Sample_DP42	Sample_DP43	Sample_DP44	Sample_DP45	Sample_DP46	Sample_DP47	Sample_P50	Sample_P51	Sample_P52	Sample_P53	Sample_P54
Acinetobacter johnsonii	S	40214	3870900	1180852	876089	965744	323620	722721	651635	853445	573563	411500	528783	474543	1047038	992684	737814	1416402	1390325	1689407	654954	1077011	1183616	1098309	895574	1523440	1002396	895499	624309	830678	1030760	1024579	862905	1126242	1754882	1895671	1990545	2835154	3254841	3056335	2481331	3287098	2966555	2228674	961217	829310	966347	636154	426296
Acinetobacter calcoaceticus/baumannii complex	S	909768	337590	184264	160027	147179	44932	90095	77807	115511	66536	112024	141328	120021	203192	199693	126382	210968	206323	216450	95079	150593	133998	275223	217942	307453	194126	143356	96105	105149	137906	141436	111235	136801	219739	235800	259734	255689	280209	250182	196382	289255	252419	184967	161554	133416	141207	103080	59739
Acinetobacter baumannii	S	470	240080	116422	100453	94255	28769	60651	53309	81021	44248	71706	90634	76381	127738	126212	80969	137645	136878	142963	62363	99131	89451	166249	132171	187318	120811	91132	60345	69222	91746	91976	71950	90423	141581	148835	167327	172287	191952	172569	136387	199341	173209	130347	101035	84471	88779	65134	40740
Acinetobacter pittii	S	48296	58755	33733	29791	26282	8734	15434	12693	17744	11681	19511	24645	21128	37199	36694	23812	38118	35638	37913	16993	27196	23830	52769	41426	58755	35848	26856	18774	19017	24014	25861	20768	24363	38300	43169	45468	43935	46670	40841	31740	46243	41977	28903	30563	24209	26069	19045	9769
Acinetobacter nosocomialis	S	106654	32251	18011	15772	14096	3628	7102	5858	8318	5451	10655	13388	11589	20207	19190	11003	17771	16787	18082	7545	11857	10541	29149	22953	32251	19602	12913	8284	8361	11100	11738	9315	11142	20967	23422	24976	20309	21684	19091	14657	22550	19313	13438	15456	12773	13907	9821	4712
Acinetobacter sp. TTH0-4	S	1646498	207840	115686	103806	78112	18728	38722	28700	47019	32578	85546	105999	86756	127882	121627	77069	118832	93413	107590	38279	63322	62318	207838	141885	172328	107423	79263	42274	44277	58967	62495	49189	56620	115479	116982	122520	112995	121830	99178	81093	126720	106305	79866	93672	75756	75527	59115	28341
Acinetobacter sp. NCu2D-2	S	1608473	94831	50987	42853	39150	12427	24959	20083	28837	18516	30680	38317	32894	53228	53037	37657	60116	53275	60524	24613	38560	37318	77872	57869	78274	48953	41407	25673	26516	36181	37158	31233	35904	60849	63257	67327	75586	82973	72099	56871	83558	72034	48977	44124	35750	39243	27768	16815
Acinetobacter sp. TGL-Y2	S	1407071	62778	35274	32023	26400	8988	16368	13229	19131	12850	23768	30024	24916	39356	40321	30079	46675	43523	45368	19321	30842	24167	62778	44840	60360	36876	31956	20999	19839	30402	30065	23967	26978	36807	38758	40051	40669	42721	35809	27557	44916	38060	25061	32193	25104	27546	19073	11469
Acinetobacter equi	S	1324350	45294	26018	23092	20239	7108	12540	9976	13782	10061	16553	20865	17812	27969	27806	19411	29184	26033	29220	12138	18896	15659	45294	32552	43852	26547	20119	12784	12629	17684	18335	15009	16848	28837	31498	31903	33240	35317	28781	22892	36128	30916	18597	23466	17953	20436	14392	8635
Acinetobacter sp. ADP1	S	62977	32716	16976	15074	13633	4584	7428	5949	7974	5670	9572	12080	10877	18341	18173	11361	17745	16318	17546	7716	12167	9879	28646	22646	32716	19025	13034	9678	8611	11191	12027	10005	11099	19384	22956	23779	21059	20839	17811	13353	21261	18144	11395	16090	12576	14251	10191	5109
Acinetobacter oleivorans	S	1148157	27067	13912	12492	11027	3199	5452	4354	5699	4140	7749	9787	8665	15454	15146	8929	13415	12168	13452	6070	9259	7716	24405	19047	27067	15803	10536	7585	6499	8476	9526	7480	8640	15590	18700	19545	15185	14977	13067	9744	15349	16969	8390	13438	10107	11368	8184	3779
Acinetobacter sp. BRTC-1	S	1789224	19773	10723	9915	8586	3355	5090	4331	5600	3983	6887	8736	7305	11651	11818	7779	12127	10844	11871	5017	7819	6328	18831	14411	19773	11323	8561	5899	5397	7255	7900	6335	7184	11880	13531	13998	13123	13054	10765	8672	13255	11600	7269	10124	7821	8502	6326	3661
Moraxella osloensis	S	34062	752580	56359	43080	122216	31784	99803	84864	106838	41171	17363	20730	20062	62559	58396	33947	75631	104485	139655	43343	52326	35414	100275	72244	257616	166098	39901	35436	50539	49164	45716	40254	43279	281109	468289	450252	235323	285182	302112	262268	311752	371876	96149	73798	44330	84243	80224	91937
Moraxella catarrhalis	S	480	2142	952	908	741	516	656	618	699	462	668	757	562	954	903	649	899	913	982	547	850	633	1269	1257	1826	1045	665	674	744	724	752	712	704	1310	1585	1678	1283	1434	1309	1205	1506	1404	657	873	662	729	619	551
Moraxella ovis	S	29433	1430	662	752	592	348	426	441	432	311	517	620	484	676	687	513	669	700	594	400	573	436	904	945	1242	690	526	526	620	582	569	512	500	902	983	1031	874	953	827	840	954	1059	551	604	538	505	443	370
Psychrobacter sp. P11G5	S	1699624	5616	891	778	847	435	646	764	886	615	428	584	444	858	840	835	1173	1410	1508	1279	2622	770	1136	897	1555	987	1648	1568	1838	2413	1822	1985	1955	1514	1685	1811	2330	2986	2775	3051	3450	3101	1650	791	676	743	543	393
Psychrobacter arcticus	S	334543	11417	1359	1215	1019	564	713	751	886	665	850	1023	796	1425	1284	1296	1381	1636	1705	1977	5247	960	2009	1737	2526	1497	3144	2400	2973	4038	2811	3185	2962	1827	1773	1968	2136	2212	2294	3519	3357	2737	1038	1102	882	891	705	525
Psychrobacter sp. AntiMn-1	S	1720344	10639	1186	1141	891	767	790	836	882	727	772	902	678	1153	1262	1278	1292	1654	1615	1779	4011	952	1650	1510	2317	1250	2783	2493	3122	4621	3028	3229	3068	1639	1847	1903	1958	2126	2407	3360	3230	2897	974	1002	809	852	700	606
Psychrobacter alimentarius	S	261164	12659	965	1086	813	568	692	743	794	669	766	827	674	1062	1247	1289	1362	1626	1627	1978	4307	938	1575	1499	1939	1114	3301	2573	3268	4421	3178	3247	3001	1370	1359	1479	1769	1925	2086	3083	2999	2501	1015	934	759	765	584	473
Psychrobacter urativorans	S	45610	6458	1364	1372	907	557	648	661	812	589	860	982	831	1325	1262	1076	1259	1352	1385	1409	2992	889	2241	1963	2416	1372	1954	1904	2054	2590	2008	2058	2069	1517	1658	1841	1782	1977	1631	2328	2476	2104	967	1156	1009	894	742	473
Psychrobacter sp. PRwf-1	S	349106	5211	1023	908	739	443	581	608	713	473	651	800	620	1012	908	885	988	1164	1272	1012	2035	704	1345	1327	1925	1175	1235	1945	1461	1743	1451	1490	1474	1395	1489	1622	1506	2394	1796	2124	2122	2101	857	911	722	696	609	413
Psychrobacter sp. G	S	571800	6817	467	414	283	243	255	254	334	270	340	338	276	360	475	618	526	853	795	1030	2788	369	603	538	843	471	1628	1158	1740	2205	1666	1991	1652	562	541	505	664	722	831	1714	1621	1214	327	347	259	243	240	162
Psychrobacter cryohalolentis	S	330922	7879	442	356	256	193	205	241	323	235	262	341	235	334	438	567	450	672	762	1177	3240	377	608	534	869	430	1800	1310	1785	2518	1716	2089	1737	555	513	500	675	774	807	1735	1640	1246	304	318	272	264	182	145
Psychrobacter sp. P2G3	S	1699622	3775	299	322	215	183	187	186	275	207	190	238	156	265	292	353	320	471	432	530	1462	246	436	360	582	365	865	889	1049	1238	923	1135	1003	417	429	494	445	654	629	1069	962	784	240	223	211	218	168	121
Pseudomonas aeruginosa group	S	136841	268480	70568	70223	54307	50963	59621	85446	85636	58015	104544	116911	77592	119545	101756	63327	106451	141142	105031	150889	166151	102367	73779	107969	131148	68936	72963	145472	268296	159610	268485	182070	134356	45501	45541	52619	55196	76378	78841	87348	75688	71228	94535	73934	73045	76527	82163	68076
Pseudomonas aeruginosa	S	287	83341	23652	23470	20137	20596	21567	35738	32640	21673	31852	36177	25167	36699	32841	19300	32483	46892	35486	42476	51651	28735	26310	33996	44783	24117	23549	45172	83341	52995	77261	53804	46485	18069	17529	19916	20567	27850	27351	31391	28050	27698	34563	27134	27165	27498	27912	23734
Pseudomonas alcaligenes	S	43263	57543	11811	11611	10995	8229	11787	14222	14729	8899	17390	19513	13094	22324	18668	11764	20966	23828	21153	25721	30601	18583	13161	17660	23875	12762	12788	30501	40465	27087	57543	34087	20578	7344	9335	10497	12973	16916	17500	15397	14609	13316	23055	14578	12821	17046	18810	18338
Pseudomonas mendocina	S	300	46490	12950	12823	8116	7418	9274	11191	13016	9074	20662	22756	14542	22681	18615	11606	18868	23400	16398	28720	29556	18256	12489	21139	23091	11695	13123	24389	42961	27204	46490	33600	22108	6752	6317	7768	7176	10259	10732	12166	10706	9545	11377	11304	11569	11092	12628	9369
Pseudomonas oleovorans/pseudoalcaligenes group	S	1232139	63523	8378	8520	5275	6882	7441	11445	11240	9428	12098	13467	8694	13379	11241	9599	16522	24615	15117	28985	25209	21483	6850	11307	12685	6483	10731	22273	63523	25842	43349	31869	24251	4893	4342	5018	6379	10551	11867	16218	11218	9899	12296	7694	7299	7500	8240	6374
Pseudomonas pseudoalcaligenes	S	330	63523	8378	8520	5275	6882	7441	11445	11240	9428	12098	13467	8694	13379	11241	9599	16522	24615	15117	28985	25209	21483	6850	11307	12685	6483	10731	22273	63523	25842	43349	31869	24251	4893	4342	5018	6379	10551	11867	16218	11218	9899	12296	7694	7299	7500	8240	6374
Pseudomonas citronellolis	S	53408	17684	5600	5737	4230	3676	4211	6011	5920	3872	9077	9891	6566	9812	8284	4447	6813	9342	7203	10197	11937	6150	6586	9920	11193	5808	5103	9491	16106	10811	17684	11569	8859	3943	3768	4356	3591	4858	5054	5519	5000	4874	5666	6156	6846	6209	6693	4633
Pseudomonas resinovorans	S	53412	16069	5029	5012	3513	2640	3252	4285	4979	3137	8462	9486	5935	9109	7529	3851	6331	7988	5706	9185	10502	5428	5099	8745	9783	5084	4616	8173	13535	9698	16069	10330	7459	2830	2664	3157	2579	3535	3638	3952	3579	3553	4629	4459	4659	4599	5079	3525
Pseudomonas fluorescens group	S	136843	1101600	50190	55122	30916	32094	46809	48871	62837	45010	77249	83462	48565	79451	76081	68175	97961	139144	96175	145400	166903	91009	45335	65759	81876	38535	102478	150201	365212	226460	269883	179842	165436	23255	23233	25818	25967	35190	39614	47758	42772	38002	66676	38030	41166	36216	39625	26876
Pseudomonas fluorescens	S	294	833580	34451	37545	21059	21940	32617	33897	43980	31848	52982	56711	32746	54610	52326	47863	69363	99691	67556	102094	117742	63754	30228	44123	55831	25832	73299	107785	264928	164876	192284	128479	118178	15338	15380	17136	17659	23944	27084	33708	29521	25834	47426	25321	28442	24115	26549	18098
Pseudomonas azotoformans	S	47878	85128	2838	3430	1584	1710	2697	2331	3351	2648	4149	4476	2498	4107	4198	4294	6000	8647	6653	9415	9421	5282	2373	3497	4209	1832	6732	9662	23659	13568	17065	10968	10662	1171	1139	1251	1316	1864	2014	2392	2335	2030	3596	2049	1908	1907	1996	1266
Pseudomonas protegens	S	380021	28946	3055	3235	1991	2064	3216	2881	3400	2345	4655	5329	3204	4924	4761	3629	4975	6486	4401	7639	8828	4773	3268	4509	5335	2698	4842	7091	20010	9930	13222	8839	7905	1653	1676	1822	1752	2217	2403	2622	2385	2344	3563	2744	2788	2636	2833	1885
Pseudomonas mandelii	S	75612	35097	2668	2927	1695	1739	2345	2996	3782	2415	4325	4723	2897	4346	4145	3824	5403	7157	5055	7552	9200	5946	2402	3596	4430	2200	4627	7391	14900	10488	13565	9115	8264	1292	1234	1460	1480	2115	2315	2653	2641	2314	4641	2014	2130	1958	2111	1592
Pseudomonas trivialis	S	200450	53608	2256	2594	1391	1507	2024	2049	2717	1961	3491	3706	2103	3503	3303	2997	4524	6228	4651	6583	7359	3932	2104	2916	3463	1746	5011	6591	15424	10194	12179	8023	7413	1065	1134	1218	1178	1532	1842	2057	1862	1808	2607	1751	1670	1571	1726	1155
Pseudomonas poae	S	200451	31015	1966	2121	1193	1114	1484	1700	2175	1425	2894	3175	1916	2956	2797	2194	3062	4453	3203	4894	5577	2815	1873	2622	3273	1487	3232	4587	10719	7187	8611	5723	5307	974	955	1068	1023	1375	1458	1690	1590	1433	1887	1548	1668	1523	1640	1110
Pseudomonas corrugata	S	47879	10793	1392	1551	944	953	1052	1369	1595	1040	2220	2463	1539	2363	2221	1438	2044	2830	1889	3060	3788	1947	1497	2229	2393	1325	1854	2868	6321	4052	5319	3605	3118	870	827	960	729	1017	1186	1211	1150	1077	1313	1313	1289	1238	1326	858
Pseudomonas putida group	S	136845	213810	33705	34613	23206	22470	44916	34411	37979	26944	50775	55529	34417	55353	47994	36635	58560	72804	54470	97420	104560	63502	32002	47974	55802	28746	49792	73732	155760	104395	159996	103850	94500	20489	19393	22331	23086	34655	35141	38518	30272	34272	49015	30461	31357	30450	33054	22380
Pseudomonas putida	S	303	179940	21671	22231	14579	14302	34554	22529	24999	18284	31907	34709	21048	35088	30413	25694	42686	51365	38916	71186	75643	48172	18984	28649	33670	17122	35959	51310	115117	77083	118263	75693	71727	12424	12076	13930	15506	24785	24792	27071	19636	23768	36788	18655	18864	18676	20215	13295
Pseudomonas fulva	S	47880	14612	4242	4053	2760	2558	2974	3699	4301	2880	6864	7572	4753	7300	6150	3824	5622	6873	4995	8787	9853	5044	4272	6958	7418	3923	4656	7883	11666	8454	14612	9564	6644	2342	2134	2464	2392	2957	3127	3490	3084	2980	3697	3747	3744	3570	4262	3115
Pseudomonas mosselii	S	78327	8453	1568	1599	1158	1064	1708	1562	1755	1206	2565	2663	1713	2603	2327	1573	2226	3173	2232	3992	4119	2273	1674	2364	2960	1507	2056	3115	6592	4421	5924	4066	3716	1023	991	1070	1119	1321	1472	1530	1408	1550	1685	1559	1613	1666	1687	1142
Pseudomonas monteilii	S	76759	8128	1690	1824	1247	1143	1545	1721	1831	1229	2601	2925	1916	2899	2522	1500	2095	3026	2242	3846	4313	2228	1866	2681	3209	1685	1951	3088	6106	3940	5986	3949	3256	1268	1103	1324	1042	1357	1460	1536	1803	1510	1679	1743	1896	1712	1803	1261
Pseudomonas oryzihabitans	S	47885	5380	1816	1998	1427	1506	1417	2004	1986	1319	2596	3044	2048	2867	2566	1461	2121	3184	2252	3040	3582	1879	2200	3050	3561	1871	1900	2973	5380	3391	5046	3612	3061	1449	1339	1511	1229	1723	1627	2026	1811	1827	1793	2039	2285	2080	2151	1481
Pseudomonas plecoglossicida	S	70775	6089	1132	1171	857	826	1222	1318	1320	896	1745	1863	1256	1932	1747	1090	1773	2306	1686	2933	2964	1767	1279	1761	2101	1093	1431	2249	4708	2981	4303	3017	2722	883	681	865	777	1149	1207	1365	1157	1215	1634	1214	1207	1131	1282	894
Pseudomonas stutzeri group	S	136846	91868	23602	23678	17057	16632	17956	26880	27989	18708	37178	41046	26416	40110	34089	20959	34076	43722	30784	50711	56520	31849	24871	38598	43792	22496	28609	46493	88918	51294	91868	59726	47100	14927	14520	16501	14733	20348	21130	26627	22046	20700	28923	22286	23586	21432	23873	18461
Pseudomonas stutzeri subgroup	S	578833	81624	20238	20399	14333	13527	14945	22120	23369	15571	32007	35305	22701	34492	29201	18118	29485	38027	26501	45196	49969	27320	21344	33225	37857	19367	25511	41116	79595	45193	81624	53191	41898	12505	12127	13912	12545	16966	17904	22709	18842	17763	24367	18892	19759	18168	20179	15585
Pseudomonas stutzeri	S	316	81624	20238	20399	14333	13527	14945	22120	23369	15571	32007	35305	22701	34492	29201	18118	29485	38027	26501	45196	49969	27320	21344	33225	37857	19367	25511	41116	79595	45193	81624	53191	41898	12505	12127	13912	12545	16966	17904	22709	18842	17763	24367	18892	19759	18168	20179	15585
Pseudomonas balearica	S	74829	8953	2958	2929	2435	2865	2728	4370	4230	2858	4598	5053	3245	4902	4312	2520	4101	5030	3807	4782	5638	4110	3118	4702	5060	2743	2710	4648	8255	5339	8953	5706	4571	2211	2169	2334	1962	3090	2929	3601	2900	2656	4207	3042	3458	2954	3294	2582
Pseudomonas chlororaphis group	S	136842	192690	14199	15556	8850	8232	11240	13223	16994	12433	22023	23907	14154	23721	22515	16440	21216	40821	26369	47391	51362	24896	13641	19681	24153	11621	32075	37018	142108	76404	86734	53759	58014	6864	6720	7592	6829	9559	11431	12787	11047	9847	13873	10944	11242	10905	11783	7384
Pseudomonas chlororaphis	S	587753	93489	10186	10616	6847	6004	8417	9355	11000	7470	16426	17865	11041	17436	15534	10681	14761	20891	14735	24687	28233	14114	10517	15917	18223	9391	14723	22289	48827	32185	41869	28124	24502	5588	5689	6302	5440	7319	7749	8708	8111	7824	9846	8838	9329	9063	9891	6458
Pseudomonas fragi	S	296	98853	3995	4920	1984	2211	2790	3841	5967	4934	5556	6011	3096	6260	6950	5739	6426	19875	11601	22624	23050	10736	3106	3731	5882	2219	17312	14676	93111	44102	44751	25549	33422	1267	1019	1275	1376	2226	3668	4059	2907	2003	4005	2078	1903	1820	1883	915
Pseudomonas syringae group	S	136849	56626	9669	9943	6770	6513	7143	9411	9981	6899	14566	16140	9959	15448	13588	8769	12411	17052	12248	19844	23812	11809	10066	14585	16985	8800	12720	18412	37736	24775	33179	22095	20594	6148	6313	6804	5910	7622	7433	8756	8154	7555	8473	8693	8965	8320	9063	6223
Pseudomonas syringae group genomosp. 1	S	251695	30090	5022	5199	3543	3416	3769	4979	5046	3559	7568	8228	5187	7960	7017	4557	6377	8780	6351	10155	12183	6215	5214	7701	8842	4552	6781	9729	19918	13091	17203	11431	10920	3188	3250	3583	2995	3810	3768	4551	4163	3855	4250	4621	4761	4327	4769	3347
Pseudomonas syringae	S	317	30090	5022	5199	3543	3416	3769	4979	5046	3559	7568	8228	5187	7960	7017	4557	6377	8780	6351	10155	12183	6215	5214	7701	8842	4552	6781	9729	19918	13091	17203	11431	10920	3188	3250	3583	2995	3810	3768	4551	4163	3855	4250	4621	4761	4327	4769	3347
Pseudomonas cichorii	S	36746	10519	1712	1737	1109	1062	1178	1557	1754	1140	2603	2821	1743	2693	2343	1563	2125	2855	2015	3960	4654	2037	1748	2391	2846	1485	2094	3290	6663	4417	6289	4091	3798	1012	1057	1095	902	1179	1232	1420	1311	1143	1307	1400	1416	1369	1524	924
Pseudomonas syringae group genomosp. 3	S	251701	6080	1035	994	705	736	780	1091	1090	804	1401	1645	957	1585	1453	876	1398	1939	1449	2069	2473	1328	1041	1446	1745	886	1451	1978	4156	2633	3310	2358	2082	660	665	761	791	970	892	1069	988	963	1306	942	953	919	963	723
Pseudomonas syringae group genomosp. 2	S	251698	5391	1056	1092	756	691	782	919	1110	754	1561	1885	1129	1768	1497	991	1396	1912	1304	1955	2310	1234	1097	1672	1914	995	1279	1791	3805	2443	3372	2199	2001	712	717	759	661	926	913	974	952	836	897	975	993	920	968	641
Pseudomonas savastanoi	S	29438	5391	1056	1092	756	691	782	919	1110	754	1561	1885	1129	1768	1497	991	1396	1912	1304	1955	2310	1234	1097	1672	1914	995	1279	1791	3805	2443	3372	2199	2001	712	717	759	661	926	913	974	952	836	897	975	993	920	968	641
Pseudomonas koreensis	S	198620	135620	5572	5823	3320	3378	5337	5047	7406	5513	8235	8883	5216	9002	8607	9389	14276	19030	11811	22175	29254	13176	4830	7021	8663	4024	15671	26635	54303	37208	40330	26319	25802	2370	2346	2543	2825	3935	5225	5369	5362	4879	8818	3709	3894	3932	4232	2764
Pseudomonas alkylphenolia	S	237609	28271	3400	3469	2033	2074	4792	3224	4061	3084	5547	5720	3538	5923	5104	4584	6203	7880	5203	11718	13501	6818	3166	4910	5597	2761	5423	8136	20607	11818	14938	11227	10634	1660	1540	1820	1958	2495	2830	3031	2579	2481	5108	2558	2545	2539	2865	1886
Pseudomonas pertucinogena group	S	136844	11434	3564	3546	2635	2294	2724	4036	3589	2377	5432	5945	3781	6085	5316	3123	4642	6242	4718	6671	7324	4357	3663	5880	6564	3417	3464	6240	11287	7219	11434	7685	5857	2229	2192	2660	2349	3303	3438	3492	3197	3033	4100	3460	3850	3727	4018	2932
Pseudomonas denitrificans	S	43306	11434	3564	3546	2635	2294	2724	4036	3589	2377	5432	5945	3781	6085	5316	3123	4642	6242	4718	6671	7324	4357	3663	5880	6564	3417	3464	6240	11287	7219	11434	7685	5857	2229	2192	2660	2349	3303	3438	3492	3197	3033	4100	3460	3850	3727	4018	2932
Pseudomonas sp. URMO17WK12:I11	S	1283291	33891	3388	3380	2138	2105	2846	3116	3860	2615	5709	5819	3381	5640	4969	3735	5393	7634	5108	9256	10569	5317	3152	4893	5604	2848	5088	8257	17950	12018	14375	9730	9321	1968	1820	2113	2047	2461	2832	3228	2874	2960	3520	2753	2853	2680	2874	2024
Pseudomonas knackmussii	S	65741	10274	3374	3376	2348	2105	2430	3332	3381	2291	5118	5879	3784	5729	4974	2627	4285	5420	4095	5952	7006	3540	3714	5925	6483	3425	2965	5602	9460	6289	10274	6940	5021	2111	2114	2539	2020	2705	2876	2913	2790	2681	3252	3448	3712	3401	3873	2585
Pseudomonas sp. TCU-HL1	S	1856685	11259	3651	3713	2637	2180	2503	3228	3412	2373	5920	6836	4318	6556	5663	2980	4550	5775	4195	6366	7631	3852	3790	6277	7136	3606	3380	5892	9602	6816	11259	7424	5314	2220	2054	2552	2088	2655	2645	3029	2730	2544	3005	3367	3637	3482	3703	2589
Pseudomonas brassicacearum	S	930166	29630	2917	3079	1889	1800	2307	2688	3086	2224	4583	4970	3066	4863	4258	3019	4148	5904	4077	6976	7943	3925	2957	4448	5242	2535	4315	6446	13995	9305	11765	7970	7098	1602	1745	1835	1581	2021	2170	2469	2422	2297	2710	2428	2725	2548	2617	1771
Pseudomonas sp. L10.10	S	1788301	86350	3591	4872	1763	1842	2493	3349	5210	3550	5132	5188	2676	5382	5750	4767	4955	13672	8902	17150	19466	8578	2689	3250	4826	1788	13068	12554	67643	34125	31532	20390	25393	1193	1011	995	1166	2050	3029	3263	2211	1629	3571	1774	1580	1446	1559	885
Pseudomonas sp. UW4	S	1207075	42601	2367	2473	1356	1367	2074	2063	2850	1936	3751	3850	2436	3844	3441	3095	4340	6086	4197	7779	9065	4146	2182	3256	4113	1880	4346	7209	14002	9848	12477	8613	7300	1104	1078	1167	1215	1695	1970	2062	1966	1868	2652	1791	1719	1696	1909	1212
Pseudomonas antarctica	S	219572	50095	2232	2440	1384	1533	1981	2043	2738	1931	3306	3561	2105	3399	3297	2941	4180	6025	4323	6399	7441	3777	1989	2775	3619	1620	4945	6310	15114	9896	11692	7550	7047	1159	1038	1201	1195	1567	1846	2061	1952	1769	2471	1787	1793	1662	1764	1219
Pseudomonas sp. StFLB209	S	1028989	10974	2519	2494	1810	1633	1858	2459	2640	1735	3989	4490	2788	4179	3545	2237	3270	4047	3112	4837	5987	3032	2664	3946	4444	2358	2875	4474	8365	5625	8157	5690	4518	1599	1601	1811	1462	1949	2009	2232	2035	2012	2046	2334	2509	2145	2347	1634
Pseudomonas sp. A3(2016)	S	1853130	26423	2091	2168	1393	1292	2029	2030	2563	1697	3089	3441	2128	3378	2995	2470	3619	4900	3418	5835	6785	3369	2070	2919	3525	1719	3670	5514	11850	7825	12709	6814	6071	1106	1051	1214	1130	1552	1762	1986	1722	1739	2355	1693	1657	1650	1819	1240
Pseudomonas entomophila	S	312306	10565	1836	1825	1201	1248	2150	1697	1884	1372	2761	3171	1958	3069	2652	1758	2545	3500	2568	4954	4846	2623	1784	2893	3308	1605	2326	3712	7817	5479	7084	4562	4292	1208	1148	1312	1111	1517	1694	1675	1460	1801	2013	1800	1786	1816	1783	1272
Pseudomonas sp. MRSN12121	S	1611770	16135	1839	1952	1299	1140	1721	1832	2184	1402	2972	3273	2098	3124	2754	1916	2685	3902	2741	4598	5193	2516	1986	3010	3432	1826	2644	4092	8498	5774	7421	4983	4548	1099	1038	1187	996	1441	1482	1671	1409	1515	1839	1770	1867	1613	1854	1331
Pseudomonas sp. GR 6-02	S	1659194	26537	2037	1938	1255	1148	1627	1759	2207	1500	2941	3158	1945	3211	2918	2387	3324	4669	3203	5478	6216	3103	1880	2702	3265	1617	3334	5335	10985	7480	9279	6145	5593	970	922	1089	953	1392	1486	1608	1536	1534	1955	1458	1462	1362	1568	918
Pseudomonas sp. CCOS 191	S	1649877	8957	1610	1653	1195	1159	1856	1705	1835	1245	2504	2695	1770	2674	2322	1618	2316	3013	2201	4293	4285	2224	1769	2439	2903	1561	2167	3289	6904	4555	6352	4164	3911	1011	1007	1220	1014	1452	1544	1548	1498	1657	1742	1626	1711	1608	1667	1155
Pseudomonas rhizosphaerae	S	216142	11684	1883	1847	1230	1170	1433	1989	2091	1445	2922	3222	1836	3013	2839	1806	2738	4260	3328	6180	6716	2681	1932	2876	3556	1713	2811	4302	9795	6036	8681	6181	4807	1180	1137	1212	1085	1392	1614	1929	1692	1676	1704	1762	1798	1725	1849	1343
Pseudomonas sp. VLB120	S	69328	9153	1613	1699	1150	1104	1613	1678	1798	1262	2411	2762	1700	2562	2265	1636	2344	3153	2309	3873	4232	2268	1628	2373	2668	1444	2113	3200	7182	4594	5885	4145	3836	984	988	1093	1009	1422	1393	1770	1497	1460	1976	1412	1521	1449	1541	1074
Pseudomonas parafulva	S	157782	8387	1843	1901	1235	1197	1624	1721	1762	1272	2789	2946	1902	3015	2623	1616	2396	2967	2292	3761	4073	2242	2131	2988	3375	1800	2043	3316	6503	4243	5817	3957	3503	1241	1274	1396	1078	1476	1514	1635	1591	1536	1659	1784	1857	1715	1812	1210
Pseudomonas sp. DR 5-09	S	1534110	25726	1506	1558	868	834	1326	1371	1792	1275	2199	2452	1420	2224	2337	2257	2818	4000	2660	4444	5535	2786	1321	1796	2413	1147	3000	5075	9921	7374	7889	5561	4834	639	660	729	747	948	1180	1322	1270	1234	1795	1012	1131	1093	1187	731
Pseudomonas sp. MS586	S	1785145	22260	1321	1525	869	831	1202	1209	1640	1156	2070	2216	1301	2105	2125	1840	2677	3623	2369	3964	4936	2445	1317	1828	2238	1025	2738	4641	9062	6597	7267	4875	4347	628	695	685	689	990	1097	1178	1137	1028	1623	1042	1054	973	1135	811
Pseudomonas cremoricolorata	S	157783	7890	1781	1794	1235	1090	1568	1679	1695	1228	2590	2972	1869	2796	2490	1568	2199	3063	2220	3628	4052	2027	1837	2754	3036	1711	1841	3062	6079	4059	5926	4041	3325	1099	1078	1298	1032	1366	1438	1598	1416	1458	1593	1706	1770	1615	1713	1180
Pseudomonas sp. TKP	S	1415630	31173	1497	1560	949	878	1254	1344	1764	1266	2394	2552	1505	2461	2262	1995	2846	4029	2863	3963	4607	2453	1337	1946	2406	1128	2819	4202	9365	6009	7722	5016	4376	649	662	740	733	995	1168	1251	1301	1146	1826	1206	1051	1052	1105	700
Pseudomonas sp. JY-Q	S	1338689	4596	860	936	695	657	1020	958	1000	696	1357	1453	918	1483	1308	941	1373	1673	1211	2065	2414	1389	856	1253	1498	785	1112	1784	3623	2412	3883	2635	2098	525	532	612	615	882	852	969	780	822	1109	761	848	761	907	683
Pseudomonas sp. FGI182	S	1259844	5023	900	883	608	569	1020	861	916	675	1413	1487	943	1459	1324	885	1333	1725	1259	2442	2365	1282	838	1290	1414	776	1129	1713	3597	2443	3795	2404	2069	544	552	668	529	777	821	816	754	941	1031	835	886	829	903	581
Pseudomonas sp. Os17	S	1500686	4437	426	472	319	350	498	552	562	399	700	793	443	768	727	561	746	931	668	1099	1387	777	411	728	813	469	702	1062	2397	1411	1953	1329	1151	251	265	295	292	357	358	420	394	391	692	487	435	437	440	289
Pseudomonas sp. St29	S	1500687	4607	555	482	371	310	515	506	589	358	750	848	520	887	743	602	802	1008	726	1198	1519	767	517	727	883	427	689	1126	2514	1614	1998	1495	1234	264	284	323	265	398	388	388	368	374	568	404	446	450	457	309
Pseudomonas cerasi	S	1583341	2985	550	576	404	380	421	535	545	397	826	871	595	786	761	517	651	940	725	1046	1269	649	540	853	902	453	706	922	2006	1373	1781	1218	1107	333	322	320	290	407	412	441	408	410	487	462	481	440	506	345
Azotobacter chroococcum	S	353	10361	3816	3882	2985	2623	2754	4123	4031	2687	5900	6588	4310	6053	5326	3093	4776	5693	4506	5873	7124	4117	4201	6317	6888	3692	3089	5510	8885	6110	10361	6922	5375	2941	2657	3149	2545	3413	3508	3721	3410	3168	4270	4189	4334	3943	4259	3059
Azotobacter vinelandii	S	354	7660	2971	2745	2017	1796	1963	2848	2746	1920	4494	5082	3452	4805	4083	2190	3378	4192	3396	4487	5164	2868	3332	4660	5197	2791	2408	4041	6848	4614	7660	4975	3847	2006	1964	2215	1710	2318	2279	2598	2393	2443	2283	3040	3478	2978	3162	2101
Oblitimonas alkaliphila	S	1697053	5546	1880	2149	1416	1756	1549	1984	2408	1812	2096	2424	1557	2294	2590	3759	3092	2980	2694	2581	4052	2581	2245	2445	2886	1636	2481	5546	4620	4120	4439	5363	3615	1917	1714	1812	2454	2612	2368	2718	2846	2608	2331	1788	1707	1447	1343	1382
Aeromonas hydrophila	S	644	3201200	349523	387918	349431	601488	573528	1521060	1400981	966782	401455	463776	294617	399928	409902	398536	740643	856391	654088	438292	581286	1104665	212584	305883	407905	225232	265224	475535	1135807	452684	1137780	807588	659849	246246	254722	269379	337291	595712	625945	895075	567384	422450	3201243	426972	392301	495851	503369	745451
Aeromonas media	S	651	3145500	376674	405257	299137	552496	460815	1221681	1150796	826521	469234	532788	312011	403068	401091	464938	826958	862610	647668	446673	645217	1388802	190203	322183	338761	174778	285181	506316	1069900	513841	1179317	828108	692463	218767	201848	213221	339125	588588	586448	853558	520842	357464	2859271	370336	334186	354783	356849	496430
Aeromonas veronii	S	654	848460	82653	90135	56942	120298	89358	215934	211735	152414	113242	126185	70407	89336	67940	79719	136942	127735	100093	68279	91267	332078	35862	75090	64246	33290	59842	120476	225738	96926	255443	172203	128063	46210	37050	41267	71724	125861	129626	187137	108919	70198	741330	67801	67014	56780	61411	83666
Aeromonas salmonicida	S	645	669050	59191	65041	41267	77646	65865	171141	165610	122188	94943	107441	61635	77431	74911	100290	172020	175685	120446	154594	229921	324548	33378	56349	56487	27637	65300	147126	335696	195754	356866	244201	256646	28541	24139	27157	49861	83138	77718	130397	84283	52029	498662	45189	42986	41773	43015	62523
Aeromonas schubertii	S	652	29226	5275	5492	4369	8570	6806	14877	13894	10281	7205	7957	4983	6186	6662	6847	10752	12319	8387	6540	8783	15350	3495	5675	6096	3252	4374	8102	16567	9111	15105	10155	9766	3703	3000	3114	4661	8877	8224	11752	7594	5235	29226	5471	5108	4468	4921	6608
Tolumonas auensis	S	43948	140360	32028	40985	36266	74445	70633	140361	138438	77015	36805	42451	25195	33137	24474	19184	29560	38965	29349	20538	29918	38670	14847	30830	24787	13408	15779	23810	33949	29846	56395	33471	26978	25311	33933	35748	20719	45558	37101	65229	71427	29209	43937	37430	35439	28934	26709	41941
Oceanimonas sp. GK1	S	511062	6822	2366	2364	2052	3106	2504	4381	4120	3137	3354	3969	2500	3312	3241	2801	4077	4920	3262	3027	4042	4308	2256	3085	3414	1829	2129	3569	6822	4281	5476	3917	3936	1858	1707	1746	1945	3135	2764	3757	2812	2458	4294	2643	2555	1964	2245	2125
Escherichia coli	S	562	211290	42062	40311	24557	70312	47272	62192	55055	63940	46326	51860	29827	52538	59349	95039	94083	95683	54599	67152	89395	117273	39711	50168	58078	25592	106548	127660	211292	91974	79435	69604	154947	32271	21781	20702	67650	77801	66987	102319	74476	59730	36208	43771	23479	21233	15048	15227
Escherichia fergusonii	S	564	2528	604	674	427	845	687	1102	840	878	648	743	447	712	883	1404	1085	1270	836	853	1310	1237	673	700	1030	519	1264	1499	2528	1211	1234	1247	1905	757	469	494	872	1006	1087	1336	1020	951	813	667	466	375	369	323
Escherichia albertii	S	208962	2226	695	672	510	781	700	1297	1048	914	736	882	581	832	848	828	1041	1464	922	952	1268	1215	627	827	998	520	883	1113	2226	1269	1476	1208	1776	562	555	520	695	948	953	1399	904	860	932	845	580	460	353	427
Klebsiella pneumoniae	S	573	57201	13232	13431	10283	17487	15837	32036	26692	21225	17606	20171	12695	19140	18872	20966	35819	35707	25862	24170	31896	38048	11118	14540	18306	9266	21079	32655	57201	29223	33842	24440	37865	11311	9116	10118	16215	23826	21189	36623	29803	20792	37865	13333	10586	9219	8400	10328
Klebsiella oxytoca	S	571	53649	11131	10644	7450	12581	11323	25175	20328	15470	12700	14639	10336	16276	15323	17329	25085	40642	30422	25365	39365	29532	9741	11477	16130	8678	18218	24347	53649	32784	32127	24730	31977	11112	8842	8746	14139	23390	29406	44585	24947	20947	31972	11475	7137	5534	3877	3483
Klebsiella michiganensis	S	1134687	12340	3325	3356	2413	3671	3530	7406	5807	4524	3980	4614	3100	4797	4459	4791	6660	10917	7853	7094	10548	8147	2998	3594	5281	2876	5187	6775	12340	8177	9035	6904	8784	3199	2726	2828	3994	6042	7714	11373	6580	5607	8729	3561	2530	1859	1649	1477
[Enterobacter] aerogenes	S	548	5859	1715	1789	1344	1902	1741	3595	2791	2370	2095	2415	1635	2406	2450	3065	3028	4758	3266	3409	4758	4123	1706	1953	2355	1239	2222	3331	5859	3724	4527	3488	5139	1682	1379	1380	1861	2915	3430	4873	2939	2585	3416	2198	1663	1254	1151	988
Klebsiella variicola	S	244366	4183	703	786	655	1596	1090	1601	1154	1327	1073	1242	743	1216	1258	1632	1993	2609	1932	1692	2238	2345	677	941	1370	747	1389	2978	4183	2499	1800	1362	2552	650	581	538	1134	1500	1517	3026	2078	1755	1315	822	559	423	380	379
Klebsiella sp. G5	S	1715259	2985	881	850	686	1009	851	1962	1579	1139	1076	1215	794	1233	1097	1024	1309	2135	1421	1673	2024	1741	800	948	1196	635	995	1380	2985	1965	2459	1822	2341	895	649	676	879	1289	1443	2137	1447	1301	1655	1185	1020	824	766	685
Klebsiella sp. LTGPAF-6F	S	1905288	2699	575	596	386	629	644	1370	1045	854	682	710	557	912	840	965	1419	2245	1611	1519	2107	1658	504	609	1238	652	1089	1463	2699	1762	1824	1364	1795	540	574	532	825	1273	1648	2608	1361	1240	1550	556	352	279	206	172
Klebsiella quasipneumoniae	S	1463165	2520	333	276	311	685	436	824	745	608	499	494	306	521	688	1211	1016	1093	870	839	1627	1179	259	445	659	327	695	1069	2520	959	1101	856	1407	285	263	266	429	673	619	1203	1451	662	556	361	274	231	214	179
Raoultella ornithinolytica	S	54291	181550	28741	27310	18400	24441	23964	63532	48978	38610	32502	36962	25774	44475	38410	37678	62341	112709	85378	72628	89635	81094	32232	36671	45569	23200	48295	71647	149554	114806	125674	84848	112102	23879	20294	19992	29153	46944	73731	106952	61880	56231	83698	29542	18016	13127	8879	5971
Enterobacter cloacae complex	S	354276	80490	16664	17377	12825	20938	17550	40909	31163	24810	22093	24793	15680	24331	24777	28510	36965	55898	38096	43310	55596	47136	16195	19695	23845	13237	26628	37235	80490	48302	60045	43980	60347	15913	12744	13366	20694	32483	35029	55033	35465	32586	41410	21262	16808	13125	11683	11397
Enterobacter asburiae	S	61645	18639	3749	3946	3071	4696	4211	11235	7733	5647	4584	5535	3541	5626	5658	6580	8884	14083	9729	10644	14830	10912	3528	4402	5616	3204	5627	7760	18639	12326	15522	10666	13656	3861	2944	3080	4972	8183	9266	13994	9335	7949	10020	4684	3667	2706	2430	2308
Enterobacter cloacae	S	550	18713	3701	3723	2687	4532	3663	8469	6521	5317	4697	5161	3224	5319	5393	6263	7895	12096	8465	9756	12398	9927	3797	4376	5238	2908	5990	8439	18713	10851	13480	9799	14219	3406	2928	2988	4388	6596	7427	11653	7338	7524	7807	4809	3769	2794	2495	2358
Enterobacter hormaechei	S	158836	9578	2046	2127	1502	2628	2108	4718	3515	3059	3060	3092	1914	3002	3091	3525	4665	6949	4539	5289	6590	5924	1842	2183	2840	1524	3788	4932	9578	5410	6511	5093	7554	1862	1438	1609	2531	4268	4006	6565	4065	3769	5302	2529	1942	1614	1417	1384
Enterobacter kobei	S	208224	5193	1082	1189	861	1291	1199	2644	2557	1627	1633	1813	1275	1667	1545	1474	2347	3229	2202	2269	2827	3254	988	1328	1528	857	1368	2188	4644	2756	4079	2860	2996	971	716	873	1308	1985	2058	2937	2016	1770	4688	1297	1130	1067	1015	976
Enterobacter lignolyticus	S	1334193	2815	773	865	667	984	870	1985	1595	1206	1039	1160	818	1168	1093	974	1370	2100	1507	1633	2232	1762	808	1055	1209	691	1022	1421	2815	1830	2351	1807	2399	830	677	706	849	1336	1517	2037	1294	1249	1691	1199	983	753	676	662
Enterobacter cloacae complex sp. 35734	S	1870930	2877	554	576	401	803	572	1337	1207	921	745	889	491	765	803	968	1282	1855	1335	1400	1689	1906	462	660	772	419	831	1417	2877	1617	1988	1524	1849	470	386	439	709	1132	1278	2203	1587	1154	1939	646	553	422	364	412
Enterobacter cloacae complex 'Hoffmann cluster IV'	S	1812935	2074	421	431	295	684	486	984	793	639	459	573	351	563	601	717	845	1272	1032	1033	1286	1098	417	527	625	343	771	940	2074	1278	1440	980	1539	370	334	330	501	835	901	1770	1317	981	792	490	434	319	326	309
Enterobacter ludwigii	S	299767	2313	383	405	329	492	382	866	674	546	549	572	322	562	570	879	961	1461	890	1073	1300	1200	395	485	566	329	694	1036	2313	1337	1584	1267	1598	382	278	311	482	727	842	1399	847	914	752	534	391	370	241	229
Enterobacter cloacae complex 'Hoffmann cluster III'	S	1812934	759	172	138	128	183	156	330	229	231	222	236	144	237	287	311	371	492	318	410	446	421	160	181	233	112	274	391	759	492	424	360	596	203	137	166	207	316	321	490	334	281	318	220	147	122	123	125
Enterobacter xiangfangensis	S	1296536	480	116	115	81	143	85	184	131	137	130	158	91	124	146	177	183	425	191	304	264	269	103	88	148	70	205	273	480	239	298	214	371	111	50	73	139	196	237	338	196	194	141	117	91	68	65	47
Enterobacter sp. 638	S	399742	30701	4509	4238	2572	3053	3446	8264	6215	5590	3775	4064	2643	4731	4779	4774	6673	15319	9380	17481	25500	11636	4617	4952	4769	2789	8207	9198	30701	18487	25070	21543	22951	4213	2777	2631	3091	5487	7000	13257	6825	6899	9161	7965	5752	2198	1912	1517
Enterobacter sp. FY-07	S	1692238	2609	773	890	563	854	822	1647	1382	1024	1006	1198	780	1046	980	983	1319	1924	1451	1540	2089	1573	794	996	1149	567	931	1347	2609	1741	2178	1609	2163	724	584	652	818	1123	1198	1719	1221	1126	1502	1011	809	642	581	600
Enterobacter sp. R4-368	S	1166130	2294	711	756	533	738	667	1456	1046	931	876	869	672	920	867	825	997	1654	1174	1299	1711	1323	660	808	1007	466	840	1179	2294	1513	1900	1367	1961	570	561	567	622	997	1072	1682	978	1000	1135	893	750	615	560	542
Enterobacter sp. E20	S	1560339	3127	490	489	369	582	461	1077	878	757	613	624	418	726	735	871	986	1976	1248	1409	1738	1376	435	494	686	464	850	1331	3127	1982	2103	1459	1828	399	353	403	676	1035	1159	2202	1288	1077	1215	568	379	401	311	289
Enterobacter sp. HK169	S	1868135	2792	401	414	303	553	437	1009	722	649	532	573	389	638	669	838	892	1751	1321	1316	1656	1413	372	450	590	361	817	1194	2792	1951	1859	1399	1791	377	281	277	580	1006	1160	2135	1355	1146	1148	469	365	318	296	271
Enterobacter sp. ODB01	S	1827481	908	161	174	156	227	192	472	286	253	251	274	149	246	275	317	368	666	341	495	610	454	188	225	267	143	278	465	908	473	587	458	619	195	132	136	219	362	360	679	502	368	358	236	160	121	131	128
Citrobacter freundii	S	546	83527	8517	8454	6216	11655	10259	18830	16737	14111	11138	12896	7979	13130	13662	19539	22783	29005	18653	21196	31171	32566	7539	9273	13327	6712	16615	24325	33249	21498	28297	20602	30361	8272	6976	6820	15144	24919	23520	31397	18102	15755	27858	10005	7100	5513	4551	4648
Citrobacter amalonaticus	S	35703	10114	2878	2868	2172	3402	3156	6852	5359	4370	3502	4056	2529	3727	3526	3672	4922	7416	5026	5474	7818	6721	2645	3191	3686	2075	3523	5191	10114	6670	8045	6194	8793	2609	2243	2280	3158	4772	5091	7202	4861	4265	6306	3654	2832	2048	1853	1884
Citrobacter sp. FDAARGOS_156	S	1702170	8536	1352	1330	994	1644	1523	3361	2338	2113	1719	1938	1276	1964	2072	2807	3376	4293	3225	3665	4502	4653	1273	1497	2082	1175	2580	3886	5445	3708	5150	3508	4943	1315	1099	1031	2188	3471	3340	5507	3002	3118	3996	1700	1297	913	709	686
Citrobacter koseri	S	545	3600	927	999	734	1155	1042	2255	1850	1431	1091	1291	810	1284	1276	1278	1664	2552	1798	1926	2568	2327	962	1135	1254	675	1436	1745	3415	2353	2761	2217	3349	891	698	712	1040	1504	1733	2614	1585	1491	1982	1257	1038	650	612	581
Citrobacter rodentium	S	67825	3035	965	978	651	1032	891	1997	1596	1179	1108	1385	942	1338	1200	1163	1436	2388	1567	1782	2338	1993	1007	1276	1288	708	1114	1541	3035	2075	2563	1929	2693	1047	756	803	947	1471	1524	2117	1443	1380	1676	1307	1193	789	674	607
Salmonella enterica	S	28901	14628	4482	4687	3496	5381	4681	9535	8016	6116	5755	6543	4301	5974	5744	6353	8232	11114	7734	8209	11232	10239	4258	5365	6087	3315	6339	8439	14628	9708	12035	8987	12666	4181	3414	3719	4757	7345	7517	10462	7187	6435	10826	5117	4220	3176	3018	3162
Salmonella bongori	S	54736	1578	542	550	428	700	523	1064	825	705	692	763	566	731	679	590	833	1223	866	916	1265	1036	470	665	639	391	622	900	1578	1032	1281	984	1383	500	387	443	601	897	761	1144	841	745	966	677	512	449	337	384
Cronobacter sakazakii	S	28141	2715	793	853	639	892	761	1527	1254	961	970	1204	781	1111	1064	922	1166	1899	1303	1575	2085	1422	883	1044	1281	628	937	1344	2715	1777	2235	1576	2240	826	745	741	792	1120	1178	1628	1208	1122	1309	1068	1031	765	769	590
Cronobacter muytjensii	S	413501	2064	649	719	551	726	587	1238	1001	801	820	953	624	881	877	663	950	1383	955	1111	1393	1114	651	897	934	548	723	1052	2064	1324	1544	1167	1552	650	518	570	629	856	909	1190	918	852	1013	853	740	626	602	495
Cronobacter condimenti	S	1163710	1711	581	622	418	625	480	1023	845	676	698	846	506	703	671	620	799	1120	878	892	1163	916	626	814	885	460	591	859	1711	1056	1371	1025	1326	565	474	518	545	821	763	1042	770	726	802	684	603	461	448	397
Cronobacter dublinensis	S	413497	1772	605	615	445	620	556	998	838	677	800	853	508	805	777	609	884	1287	910	1006	1280	993	635	747	834	484	689	940	1772	1179	1484	1115	1385	591	462	477	591	756	767	1038	814	789	861	753	665	536	505	404
Cronobacter turicensis	S	413502	1557	438	488	444	529	429	939	771	595	664	657	453	648	600	544	708	1085	762	790	1063	838	509	598	701	363	472	779	1557	904	1232	996	1122	435	407	450	511	655	706	972	681	665	801	605	512	451	441	375
Cronobacter universalis	S	535744	1426	428	453	334	478	414	825	636	480	545	615	418	576	497	461	624	899	654	792	914	685	427	602	665	323	470	710	1426	876	1131	833	1034	400	337	387	439	572	614	863	567	578	619	614	493	383	369	330
Cronobacter malonaticus	S	413503	1242	368	338	309	475	363	779	565	437	458	603	369	494	507	436	555	754	600	666	848	614	389	497	603	293	460	633	1242	779	994	710	1007	359	306	340	384	582	616	868	581	539	596	482	404	324	297	274
Enterobacteriaceae bacterium strain FGI 57	S	693444	8611	1796	1975	1291	2053	2079	5718	4120	3183	1997	2385	1532	2441	2197	2217	3100	5806	3736	4017	5282	4547	1635	1788	2323	1211	2392	3394	7276	4782	6154	4660	7237	1890	1497	1366	1952	3318	4015	5633	3501	3139	4240	3033	2325	1292	1082	1111
Plautia stali symbiont	S	891974	2461	718	769	605	679	627	1122	950	706	910	1054	675	1029	917	770	1012	1576	1073	1355	1607	1143	797	1008	1164	618	841	1212	2461	1453	1740	1329	1682	592	588	557	619	856	853	1201	917	834	981	809	778	658	670	525
Blochmannia endosymbiont of Polyrhachis (Hedomyrma) turneri	S	1505596	412	175	208	132	412	262	246	226	227	196	235	142	156	180	201	199	253	146	113	233	192	121	201	162	116	128	171	241	203	184	194	169	121	128	125	186	228	129	217	194	181	167	143	129	98	93	227
Blochmannia endosymbiont of Camponotus (Colobopsis) obliquus	S	1505597	385	187	192	142	385	266	260	213	233	224	245	160	169	219	198	240	198	146	162	210	199	193	229	215	99	170	175	253	190	196	187	205	194	142	169	214	279	163	199	235	206	176	155	115	104	118	193
Candidatus Blochmannia vafer	S	251535	238	168	194	108	238	154	209	190	147	165	195	131	181	159	120	142	151	101	103	140	115	147	148	212	120	116	117	184	138	171	114	112	138	138	163	145	181	123	135	164	156	123	125	116	83	97	153
Candidatus Blochmannia floridanus	S	203907	197	134	139	111	189	130	140	136	140	167	197	124	128	128	128	142	134	102	103	151	115	135	161	168	102	97	113	188	105	139	134	105	117	127	119	99	109	96	146	150	148	102	114	79	81	75	134
Candidatus Blochmannia pennsylvanicus	S	101534	117	57	62	44	117	65	71	67	54	67	67	40	51	50	52	43	59	28	32	55	71	32	55	59	25	19	29	59	37	45	41	43	39	30	43	52	62	36	44	57	48	43	17	29	24	27	55
Candidatus Blochmannia chromaiodes	S	251542	50	38	43	22	42	23	41	45	25	23	42	25	41	25	9	26	33	31	18	24	25	32	37	40	25	31	37	24	32	34	25	16	29	31	48	42	38	20	21	27	46	16	16	15	16	15	28
secondary endosymbiont of Heteropsylla cubana	S	134287	386	163	226	135	386	268	256	242	203	215	236	132	162	200	180	190	203	128	157	204	183	139	199	208	94	150	167	256	156	226	155	171	161	122	160	204	280	146	254	224	212	183	146	117	87	129	217
secondary endosymbiont of Ctenarytaina eucalypti	S	1199245	220	135	171	104	151	119	170	159	107	182	181	91	144	127	87	116	142	117	88	125	129	124	147	154	92	87	114	220	157	174	116	132	93	108	85	109	119	115	134	107	107	106	114	112	84	91	127
Candidatus Tachikawaea gelatinosa	S	1410383	283	193	215	145	283	197	238	209	167	209	234	146	206	195	192	185	181	142	128	207	138	140	161	209	132	128	155	211	146	159	146	148	163	145	163	178	164	135	185	189	205	139	135	137	83	103	166
Candidatus Gullanella endobia	S	1070130	221	142	160	112	221	153	142	166	112	145	183	117	161	149	182	170	144	100	143	150	145	139	161	183	113	143	129	162	125	138	107	146	123	108	134	129	178	98	149	152	156	91	114	122	84	70	121
Candidatus Hoaglandella endobia	S	1778263	130	105	101	87	100	79	90	105	68	99	130	92	130	123	109	97	97	67	86	92	63	85	112	122	78	74	107	111	93	121	82	101	79	68	71	93	92	50	82	106	74	56	73	63	56	75	62
Candidatus Doolittlea endobia	S	1778262	212	83	106	69	141	105	114	107	93	130	147	78	113	145	212	162	137	99	147	179	151	89	130	155	47	121	157	176	111	136	101	155	67	40	56	102	107	61	136	131	112	48	87	80	70	63	88
Candidatus Mikella endobia	S	1778264	99	59	71	52	62	59	66	93	52	84	68	56	54	59	43	47	63	57	40	73	53	50	83	99	46	41	48	57	49	47	56	52	51	73	76	60	51	43	65	66	50	47	52	56	44	43	77
Shigella sp. PAMC 28760	S	1813821	2596	418	396	238	812	547	541	529	636	479	494	277	552	642	911	875	788	559	795	739	1434	402	483	606	227	1188	1617	2596	1268	780	627	1903	338	255	208	680	912	728	1126	719	587	252	436	205	224	130	94
Shigella boydii	S	621	2311	377	383	234	670	468	583	566	649	451	462	272	490	525	965	956	854	579	736	781	1217	420	531	584	247	1150	1455	2311	984	804	687	1619	328	237	228	589	778	750	1024	775	636	313	454	251	164	139	128
Shigella sonnei	S	624	1771	331	278	196	538	388	523	401	512	366	399	256	464	475	735	792	787	480	575	669	950	357	374	440	203	923	1119	1771	772	691	578	1299	313	201	184	497	612	622	871	648	457	256	347	183	149	129	110
Shigella dysenteriae	S	622	1579	294	325	187	522	334	458	387	476	354	376	226	417	437	659	803	685	700	503	542	934	342	448	481	218	769	932	1579	718	628	516	1121	279	195	177	469	574	515	780	594	466	299	307	180	169	127	156
Shigella flexneri	S	623	1606	310	255	209	517	302	414	390	429	323	380	212	413	432	627	682	715	480	554	591	808	292	375	444	153	808	971	1606	741	616	542	1128	244	162	158	469	606	491	749	518	383	255	354	192	152	114	115
Cedecea neteri	S	158822	10840	3288	3539	2777	3704	3127	5955	4990	3913	4307	4901	3211	4567	4262	3599	4920	7276	5087	5962	7769	5911	3524	4488	5191	2872	3677	5462	10840	7333	8624	6405	8566	3169	2711	2886	3165	4635	4925	6642	4791	4387	5217	4206	3701	2921	3002	2578
Leclercia adecarboxylata	S	83655	12998	2029	2030	1123	1618	1441	3889	2667	2336	2249	2359	1342	2376	2163	2318	3526	5415	3748	6907	7173	5064	1648	1901	2108	1003	2699	3982	9587	8084	6470	5419	8643	1536	1206	1162	1660	3438	4365	7672	3526	6412	3957	1988	1434	1147	1139	883
Kosakonia oryzae	S	497725	3458	879	939	674	982	854	1876	1413	1207	1085	1220	800	1252	1073	1244	1408	2183	1614	1763	2339	1786	926	1193	1352	681	1075	1490	3458	1966	2489	1944	2534	841	685	736	876	1289	1402	2055	1331	1262	1538	1173	1015	702	706	587
Kosakonia sacchari	S	1158459	2700	808	865	566	835	755	1637	1383	975	970	1039	688	1008	877	913	1184	1964	1276	1525	1994	1552	673	950	1059	603	918	1310	2700	1711	2189	1603	2152	690	597	622	692	1049	1241	1755	1139	1162	1344	1004	769	622	573	532
Kluyvera intermedia	S	61648	5554	1303	1338	1033	1440	1291	2719	2296	1804	1593	1871	1188	1814	1728	1994	2523	4004	2923	2841	4177	3275	1161	1575	2193	1106	2027	2749	5554	3391	4121	3241	4908	1250	957	1040	1497	2320	2693	4435	2314	2364	2929	1559	1253	927	953	790
Pluralibacter gergoviae	S	61647	4207	1358	1361	1109	1512	1336	2646	2106	1651	1638	2011	1237	1810	1769	1515	2068	2984	2149	2438	2879	2332	1334	1657	2016	1095	1431	2201	4207	2695	3351	2415	3049	1153	1044	1137	1239	1915	1893	2677	1990	1862	2301	1849	1536	1233	1226	1018
Lelliottia amnigena	S	61646	4907	942	932	589	916	816	1941	1443	1238	1050	1154	776	1207	1194	1197	1634	2938	2002	2927	4101	2558	898	1310	1214	729	1446	1831	4707	2920	3601	4000	4469	819	673	662	882	1294	1589	2562	1508	1414	1835	1236	932	644	580	564
Shimwellia blattae	S	563	2072	762	813	585	846	646	1314	1185	882	1018	1063	640	1038	977	881	1093	1519	1074	1183	1464	1223	799	933	1089	627	767	1138	2072	1309	1758	1197	1552	658	583	633	683	923	935	1286	1017	907	1131	921	795	588	653	591
Candidatus Ishikawaella capsulata	S	168169	255	152	187	107	255	166	198	145	125	139	190	119	117	128	111	141	131	105	96	179	135	117	197	191	107	114	113	183	125	162	109	124	129	117	150	153	200	123	170	168	155	87	118	94	78	107	133
Candidatus Riesia pediculicola	S	401619	254	126	138	113	254	201	174	174	138	154	176	87	132	116	116	123	154	89	99	138	121	88	167	131	88	93	107	198	149	148	146	99	106	92	100	159	181	110	180	186	140	116	92	82	61	80	171
Candidatus Moranella endobia	S	1048758	202	96	118	74	126	95	151	134	110	123	116	75	81	80	124	153	185	97	89	135	146	85	107	128	74	88	111	202	126	164	121	140	71	53	75	109	128	99	155	117	98	124	91	78	64	84	58
Serratia marcescens	S	615	12782	4183	4177	3460	4364	4034	7124	5926	4263	5480	5996	4118	6112	5420	4380	6245	8501	6285	6930	8340	6972	4438	5706	6784	3799	4385	7065	12782	8043	10352	7429	8725	3705	3328	3939	3845	5893	5476	7166	5756	5420	7599	5065	4856	4355	4457	3633
Serratia liquefaciens	S	614	15543	1604	1586	1230	1494	1373	3460	2214	2028	2057	2241	1491	2375	2391	2397	3455	5191	4002	5646	7730	4522	1546	2170	2651	1475	2646	4323	11605	7992	6909	4799	8372	1357	1233	1294	1660	2897	2952	4360	3069	2688	5253	1914	1508	1282	1223	984
Serratia fonticola	S	47917	4875	1666	1745	1308	1860	1524	2760	2475	1942	2032	2218	1474	1947	1847	1773	2269	3074	2146	2444	3033	2918	1525	2053	2262	1861	1671	2601	4875	3084	4301	3118	3701	1407	1188	1227	1391	2163	1960	2683	2070	1973	2852	1644	1538	1162	1306	1163
Serratia plymuthica	S	82996	5030	1311	1300	983	1290	1060	1983	1547	1343	1638	1800	1177	1647	1583	1512	1837	2897	2079	2428	2817	2274	1337	1649	1837	1114	1526	2316	5030	3368	3712	2772	3514	1022	959	1041	1182	1531	1624	2416	1693	1885	2042	1493	1355	1054	1084	898
Serratia proteamaculans	S	28151	6030	987	973	758	1012	808	1607	1299	1115	1208	1334	981	1308	1252	1270	1538	2530	1639	2382	2978	1970	853	1271	1341	1100	1245	2388	4608	3480	3283	2466	3343	751	748	801	864	1161	1336	2090	1230	1654	2046	1130	876	723	670	623
Serratia rubidaea	S	61652	2612	883	927	784	1015	883	1381	1241	915	1200	1398	896	1265	1235	929	1188	1717	1317	1383	1666	1363	980	1275	1529	806	846	1355	2612	1648	2092	1479	1727	863	754	864	827	1181	1219	1426	1120	1229	1277	1147	1154	958	937	862
Serratia sp. FS14	S	1327989	1145	364	350	316	350	364	614	550	378	531	539	361	519	517	286	516	729	531	611	760	555	383	516	602	325	413	657	1145	677	909	606	729	334	319	353	310	485	469	637	461	483	523	453	370	372	347	333
Serratia sp. YD25	S	1759437	1297	425	430	368	454	410	662	538	433	594	695	394	616	538	458	639	830	557	694	859	634	473	558	715	359	372	623	1297	837	1058	713	849	355	336	393	432	494	509	654	486	498	657	523	494	379	422	338
Serratia sp. SCBI	S	488142	822	274	301	211	290	251	454	349	265	351	398	301	388	341	284	377	533	410	407	494	402	274	447	428	267	232	429	822	482	654	458	535	261	214	189	270	352	342	447	348	340	440	304	313	262	263	237
Yersinia enterocolitica	S	630	4458	1518	1494	988	1468	1199	1981	1800	1538	1566	1950	1180	1810	1746	1724	1897	2524	1710	1835	2551	2216	1482	1842	2214	1059	1620	2494	4458	2341	4233	2714	3394	1257	1089	1230	1247	1781	1551	2116	1921	1522	1783	1309	1078	887	938	842
Yersinia pseudotuberculosis complex	S	1649845	2858	1385	1609	999	1589	1325	2225	2038	1547	1619	1797	1250	1522	1448	1451	1704	2172	1429	1507	2028	1843	1396	1831	1882	1045	1309	1756	2858	1978	2373	1732	2127	1246	1155	1162	1321	1750	1553	2034	1835	1553	1748	1542	1266	896	886	1068
Yersinia pseudotuberculosis	S	633	804	348	469	275	429	352	605	551	412	446	419	367	384	381	388	475	606	381	401	584	531	363	497	507	271	326	477	804	565	657	475	582	300	320	305	359	514	497	582	539	442	547	317	308	231	251	275
Yersinia similis	S	367190	587	273	284	213	326	261	411	387	330	326	342	241	302	308	298	297	399	310	290	405	347	268	377	403	226	280	342	587	329	482	371	437	270	235	244	290	347	277	399	356	352	314	291	218	183	173	172
Yersinia pestis	S	632	483	207	226	144	237	285	483	410	240	230	292	176	231	234	201	246	396	256	255	382	291	194	243	261	127	222	245	423	348	313	249	375	217	169	185	199	289	291	392	320	253	362	405	328	128	136	229
Yersinia intermedia	S	631	5911	920	943	540	770	653	1285	1114	1072	1144	1281	873	1174	1343	985	1513	2048	1196	1309	1842	1762	1111	1419	1574	1033	906	2503	4142	2058	4589	2638	2663	655	572	640	660	942	960	1317	1220	887	936	734	1124	457	416	403
Yersinia ruckeri	S	29486	1415	692	769	517	762	635	942	884	786	757	876	580	807	839	728	807	1125	772	722	978	941	775	965	1012	544	652	854	1415	949	1182	875	1022	674	619	647	632	773	689	957	847	679	765	679	696	528	557	435
Yersinia rohdei	S	29485	1192	663	632	480	694	525	825	746	630	684	825	484	682	656	596	712	859	662	573	1008	787	594	738	915	403	561	942	1192	777	1020	794	1054	571	464	580	533	691	616	832	840	607	729	574	516	419	375	436
Yersinia aleksiciae	S	263819	1190	470	522	330	619	434	699	640	539	554	600	417	494	533	503	610	806	580	586	767	665	449	577	681	324	445	719	1190	746	947	652	867	388	365	405	434	617	492	667	557	526	509	479	411	355	372	317
Yersinia aldovae	S	29483	947	516	516	388	510	425	555	580	468	553	594	400	568	512	453	587	723	507	421	619	593	492	635	645	341	441	581	947	599	780	583	736	464	364	412	406	514	409	586	518	486	440	395	361	328	300	322
Yersinia frederiksenii	S	29484	612	320	394	265	368	287	378	410	332	359	385	240	344	394	358	402	476	315	352	432	408	336	440	470	226	295	472	612	390	485	323	490	315	299	272	333	409	311	435	369	353	377	343	283	232	222	234
Yersinia kristensenii	S	28152	631	334	359	271	360	303	432	389	369	379	420	294	363	326	343	411	508	311	311	442	439	320	454	481	231	301	472	631	441	502	406	582	310	271	304	295	387	352	470	364	357	324	326	236	215	242	214
Rahnella sp. Y9602	S	741091	4954	135	185	112	157	148	295	267	303	319	273	153	297	302	264	442	1563	592	1010	1047	943	181	241	284	134	393	660	3336	1532	1761	950	2114	109	94	98	114	219	223	461	314	256	377	150	112	119	81	97
Rahnella aquatilis	S	34038	4381	185	203	119	124	155	325	220	294	318	286	188	311	328	294	393	1457	572	843	909	822	190	209	291	147	410	603	2857	1363	1518	845	1860	176	138	156	191	219	275	434	306	311	340	137	115	118	115	84
Chania multitudinisentens	S	1639108	1557	672	676	507	738	633	941	935	731	800	889	638	932	752	687	811	1130	783	783	1058	974	619	892	937	542	641	855	1557	990	1253	904	1103	657	578	637	632	806	720	982	749	743	799	742	630	519	496	437
Pantoea agglomerans group	S	1654067	10390	1258	1298	977	1365	1204	2588	2186	1648	1997	2173	1350	2208	1985	1805	2724	5282	3864	6631	8377	3526	1570	1894	2337	1151	2713	4165	10390	5149	6665	4565	6360	1261	1059	1080	1290	1723	2195	4073	2566	2408	2124	1482	1194	1029	1052	803
Pantoea agglomerans	S	549	10390	1258	1298	977	1365	1204	2588	2186	1648	1997	2173	1350	2208	1985	1805	2724	5282	3864	6631	8377	3526	1570	1894	2337	1151	2713	4165	10390	5149	6665	4565	6360	1261	1059	1080	1290	1723	2195	4073	2566	2408	2124	1482	1194	1029	1052	803
Pantoea sp. PSNIH2	S	1484157	2893	984	1065	774	1139	1000	1787	1612	1216	1306	1557	935	1348	1251	1070	1473	2031	1433	1535	1957	1906	930	1265	1409	776	1056	1486	2893	1834	2358	1723	2065	812	739	781	1007	1370	1268	1783	1307	1238	2216	1126	994	855	827	891
Pantoea rwandensis	S	1076550	5435	794	873	565	751	648	1139	1157	869	1010	1139	765	1123	1108	1045	1496	2298	2532	2835	2682	1928	872	1043	1336	649	1065	2014	5435	2651	2523	2089	3366	679	674	625	723	1129	1188	1814	1140	1073	951	1008	705	676	649	546
Pantoea ananatis	S	553	2582	902	973	698	1014	832	1394	1365	1023	1113	1304	852	1132	1151	1017	1297	1679	1220	1375	1696	1446	989	1160	1405	757	1002	1264	2582	1639	2069	1508	1854	907	751	866	909	1204	1089	1459	1271	1145	1249	1037	876	793	776	711
Pantoea sp. At-9b	S	592316	2698	808	888	640	826	733	1305	1157	887	1106	1184	790	1095	1023	848	1190	1697	1238	1383	1651	1367	859	1099	1238	696	884	1280	2698	1612	1940	1468	1920	713	705	720	753	1069	1036	1465	1036	1001	1123	961	811	749	630	620
Pantoea sp. PSNIH1	S	1484158	3067	763	740	525	824	622	1201	964	775	1180	1380	694	997	927	767	998	1787	1432	1587	2230	1313	742	895	1052	589	859	1294	3067	1609	1997	1466	1958	640	558	579	649	817	970	1631	1157	1178	966	754	716	552	632	507
Pantoea vagans	S	470934	5235	475	747	371	607	487	1145	1005	797	903	882	557	1032	949	1007	1433	2877	1763	3050	3407	1622	706	677	921	512	1175	1833	5235	2417	3079	2243	2855	521	371	399	568	738	1181	1904	1430	1131	1036	617	509	439	401	336
Candidatus Pantoea carbekii	S	1235990	397	208	279	211	397	247	328	293	233	278	322	177	263	247	334	293	376	218	265	320	313	176	273	306	176	217	288	370	257	253	257	272	201	175	191	260	277	175	303	295	279	204	181	148	136	150	219
Erwinia billingiae	S	182337	4587	927	1012	735	967	843	1547	1213	1054	1338	1372	886	1246	1367	1133	1480	2422	1754	2470	2851	1863	1040	1322	1446	778	1364	1910	4587	3196	3077	2048	3189	880	761	878	909	1228	1221	1897	1254	1337	1324	1110	1027	784	836	713
Erwinia gerundensis	S	1619313	2839	785	821	599	800	632	1132	957	802	1010	1105	753	1063	956	816	1059	1612	1434	2060	2318	1431	785	1011	1180	629	1073	1354	2839	1622	2225	1431	1827	699	625	713	747	903	940	1503	1027	998	1012	879	829	601	701	540
Erwinia tasmaniensis	S	338565	1935	533	526	386	538	505	806	702	564	659	812	495	641	688	585	746	1041	763	952	1149	951	461	659	776	424	549	826	1935	1163	1293	935	1314	402	371	442	435	582	617	833	642	614	686	647	514	402	464	328
Erwinia amylovora	S	552	1387	423	473	313	446	363	695	567	442	514	552	345	593	586	489	591	773	622	683	852	664	435	599	602	358	490	629	1387	938	1027	703	1004	303	305	353	390	520	460	689	497	560	462	479	389	319	333	330
Erwinia pyrifoliae	S	79967	1034	338	328	273	325	319	464	507	351	411	494	330	416	433	340	474	671	494	573	702	553	373	445	480	305	311	527	1034	705	716	544	816	318	266	275	313	418	396	485	430	403	443	404	345	307	257	259
Erwinia sp. Ejp617	S	215689	887	310	296	215	293	238	425	360	265	342	370	236	328	356	353	391	601	375	476	544	451	292	332	448	224	307	403	887	574	633	466	635	264	223	242	260	363	335	480	347	347	345	316	256	226	247	229
Buchnera aphidicola	S	9	3075	1485	1848	1244	3075	2118	2065	1922	1777	1764	2069	1262	1544	1469	1505	1546	1781	1168	1012	1713	1617	1096	1571	1657	808	1072	1304	1984	1411	1697	1515	1389	1249	1137	1225	1586	1930	1125	1833	1809	1572	1301	1194	1026	902	984	1886
Wigglesworthia glossinidia	S	51229	589	348	386	241	589	372	450	417	334	368	436	271	340	351	326	352	320	320	248	361	301	241	388	371	222	260	290	397	311	387	294	270	289	271	264	359	353	215	371	408	332	243	248	225	151	187	361
Edwardsiella tarda	S	636	3692	866	913	757	1301	1073	2353	2113	1460	1165	1355	924	1107	1185	1086	1526	1882	1441	1158	1554	1985	749	1078	1211	658	876	1315	2490	1460	2371	1499	1659	751	645	686	842	1264	1211	1691	1280	936	3692	936	894	766	740	973
Edwardsiella anguillarum	S	1821960	3904	666	754	570	1061	793	1984	1667	1320	968	1062	709	895	809	847	1463	1553	1043	914	1293	2045	530	787	878	477	601	1117	2178	1163	2185	1539	1283	530	461	471	717	1132	1148	1522	992	718	3904	679	676	659	677	806
Edwardsiella ictaluri	S	67780	2770	680	755	534	936	745	1565	1420	1128	912	978	588	813	823	776	1277	1405	926	944	1234	1773	493	761	901	478	661	1052	1985	1184	1779	1246	1298	546	425	516	711	970	922	1343	945	765	2770	727	661	574	583	725
Edwardsiella sp. EA181011	S	1578828	1557	584	613	448	703	595	1001	918	655	794	853	537	727	753	616	871	1065	705	773	1038	867	553	782	886	480	589	886	1557	913	1299	879	913	565	439	476	479	774	686	914	729	729	845	668	663	521	589	510
Edwardsiella hoshinae	S	93378	1273	508	559	401	714	542	1064	861	701	752	769	494	733	711	630	815	1074	720	670	806	901	499	695	718	392	479	717	1273	804	1015	751	879	444	377	447	495	677	592	874	710	589	1019	554	510	416	428	462
Edwardsiella piscicida	S	1263550	302	92	122	88	115	91	226	175	146	123	137	67	115	110	137	146	257	138	133	203	219	64	114	136	79	125	182	302	194	266	211	231	68	69	68	89	113	114	157	152	105	285	85	104	73	50	73
Hafnia alvei	S	569	9019	1944	2033	1478	3281	1806	3219	2457	2795	2374	2662	1710	2714	3206	4191	4860	4506	2590	3336	5681	5254	2195	2703	3282	1688	3318	4835	9019	4226	5202	4045	7285	1739	1573	1505	2348	2923	2461	3684	3072	2459	2592	1826	1517	1253	1144	1187
Obesumbacterium proteus	S	82983	2657	612	706	504	776	648	1156	1007	869	762	938	576	787	790	786	925	1263	856	924	2647	1243	628	803	945	491	765	1122	2657	1344	1573	1382	1858	568	589	597	735	901	997	1135	1013	897	1156	679	525	495	469	468
Xenorhabdus bovienii	S	40576	1067	764	828	601	796	681	932	866	725	770	906	592	817	747	797	864	962	715	730	873	850	729	957	1067	562	754	817	1067	823	917	711	872	734	645	720	817	925	719	897	944	820	739	735	575	444	514	525
Xenorhabdus nematophila	S	628	791	596	641	410	637	492	746	704	543	580	682	474	657	600	500	622	673	502	435	636	632	617	750	791	447	440	531	788	557	733	550	612	562	490	567	572	662	579	713	733	534	641	571	500	406	326	358
Xenorhabdus doucetiae	S	351671	660	426	426	329	404	327	444	456	355	460	535	358	469	446	410	434	513	399	353	505	439	399	596	621	362	321	419	617	461	570	444	471	410	329	399	317	457	356	429	452	378	358	354	349	289	298	314
Xenorhabdus hominickii	S	351679	653	444	512	373	532	381	512	524	433	469	513	352	506	497	452	541	529	411	389	495	509	447	552	653	372	400	509	630	466	562	419	517	422	440	450	436	556	452	591	555	425	391	339	341	311	272	326
Xenorhabdus poinarii	S	40577	649	369	455	307	513	333	573	500	351	392	555	351	473	457	424	496	511	371	397	501	468	407	533	532	334	359	445	649	429	540	491	482	375	370	379	422	500	378	515	499	408	480	433	324	253	256	315
Photorhabdus temperata	S	574560	849	514	582	442	575	482	657	569	486	643	715	445	654	631	524	632	664	527	481	642	622	535	703	755	440	493	608	849	622	743	632	564	553	540	556	543	626	503	627	649	554	481	531	441	355	432	403
Photorhabdus asymbiotica	S	291112	710	487	603	383	591	432	537	533	441	511	656	368	540	547	544	588	575	429	428	576	524	498	647	710	400	440	507	674	502	634	480	578	494	430	458	519	556	454	559	555	497	396	456	362	347	306	344
Photorhabdus luminescens	S	29488	796	525	583	411	603	504	568	589	461	541	620	450	588	536	490	574	597	499	388	562	538	597	796	749	372	419	464	689	522	615	475	563	522	478	537	521	599	474	589	544	504	525	438	475	399	314	362
Morganella morganii	S	582	2680	914	865	614	1089	924	1171	1112	1062	1026	1105	741	1038	1147	1185	1363	1559	1010	1037	1854	1439	796	1179	1236	716	1243	1968	2166	1365	1641	1273	2147	886	653	642	839	1246	840	1304	1159	1129	1576	861	722	616	548	538
Proteus mirabilis	S	584	565	216	253	145	352	283	518	491	352	255	279	160	209	219	277	368	374	249	226	338	388	136	201	250	128	224	286	414	287	407	337	311	183	164	153	235	339	324	409	391	270	565	176	157	158	151	228
Proteus vulgaris	S	585	7	NA	6	1	5	3	5	6	1	3	1	4	NA	2	1	2	1	4	3	4	NA	NA	1	2	NA	1	7	5	3	1	2	NA	NA	NA	2	1	1	2	2	2	NA	4	2	NA	2	3	NA
Providencia stuartii	S	588	1457	988	1075	738	1126	908	1205	1183	971	960	1160	685	1073	1043	1034	1130	1236	940	716	1103	1112	1122	1281	1457	798	891	1130	1348	952	1236	1196	1211	877	920	984	1064	1393	1088	1253	1254	1139	1001	894	721	603	577	676
Arsenophonus symbiont of Lipoptena fortisetosa	S	634113	288	206	248	149	288	205	232	252	200	229	242	144	201	182	161	173	194	157	141	206	149	213	251	261	150	156	182	233	202	210	162	168	183	154	175	194	219	163	179	227	196	136	152	125	111	147	186
Pectobacterium carotovorum	S	554	6078	1153	1373	1014	1543	1287	1877	1811	1572	1454	1468	995	1605	1648	1287	1643	2671	2466	2197	2598	2175	1197	1493	1752	970	1785	2481	5934	2462	3205	3101	4725	1084	1082	1162	1066	1629	1940	4222	2021	6078	2052	1403	1060	1458	1703	1000
Pectobacterium atrosepticum	S	29471	3799	583	629	480	642	558	1005	858	769	767	844	592	796	940	1110	880	1400	1005	1185	1539	1185	603	771	847	451	983	1349	2611	1348	1498	1253	2263	510	514	515	546	804	935	1532	1002	1380	1209	708	624	532	471	382
Pectobacterium wasabiae	S	55208	1131	451	422	344	411	393	609	542	441	479	506	342	525	526	471	568	668	525	611	716	549	404	527	588	293	455	592	1131	638	789	715	930	373	318	355	391	492	519	788	543	724	524	404	343	313	346	317
Pectobacterium parmentieri	S	1905730	884	306	331	203	264	218	318	329	252	217	263	208	289	276	255	306	344	344	292	367	319	286	287	374	227	244	293	595	358	453	610	504	252	277	276	254	350	317	462	370	884	360	301	242	232	207	169
Pectobacterium sp. SCC3193	S	1166016	2301	98	117	80	67	114	105	112	86	102	138	84	133	129	112	115	158	137	130	199	147	138	165	187	125	121	149	310	160	209	307	293	97	125	127	111	166	130	199	158	2301	145	128	105	121	76	87
Dickeya zeae	S	204042	2613	1170	1267	926	1205	1040	1748	1683	1256	1435	1657	1086	1397	1396	1272	1550	2016	1411	1311	1930	1729	1129	1405	1550	885	1127	1548	2613	1672	2328	1678	1951	965	847	968	1001	1410	1303	1793	1387	1207	1915	1177	1074	886	877	819
Dickeya dadantii	S	204038	1466	538	582	469	659	475	943	810	631	802	838	592	746	729	532	698	1041	663	784	982	854	585	864	868	524	496	733	1466	965	1298	844	1015	511	453	530	526	750	674	849	718	700	775	668	679	539	568	499
Dickeya solani	S	1089444	1269	582	544	463	640	515	855	732	530	708	802	519	707	609	542	679	923	653	634	826	735	531	748	816	425	499	691	1269	897	1166	781	889	465	455	493	506	647	614	827	631	614	692	659	617	457	484	446
Sodalis praecaptivus	S	1239307	1235	555	492	393	564	407	738	626	472	647	677	517	614	585	433	597	871	561	664	805	658	496	658	729	437	395	634	1235	785	1061	680	728	467	410	458	467	629	558	716	611	548	617	557	571	420	485	433
Sodalis glossinidius	S	63612	1108	517	501	399	510	493	730	696	581	573	684	460	650	547	493	644	808	586	570	732	661	497	671	695	336	443	666	1108	683	903	629	735	433	424	408	495	651	562	762	674	582	748	514	483	407	417	416
Candidatus Sodalis pierantonius	S	1486991	718	280	270	289	329	237	427	404	284	366	457	273	405	345	369	391	525	366	382	490	423	287	400	433	233	277	388	718	486	615	400	445	302	267	272	308	360	330	397	385	349	356	327	303	249	266	245
Plesiomonas shigelloides	S	703	1929	1023	1060	719	1157	925	1618	1475	1115	1257	1372	833	1070	1137	1135	1391	1563	1094	984	1301	1579	824	1281	1229	637	878	1193	1929	1323	1794	1244	1290	742	640	745	875	1189	1041	1515	1162	913	1808	847	804	614	626	698
Pragia fontium	S	82985	1819	750	783	652	1819	1061	1385	1365	1818	810	871	568	770	840	781	856	945	613	631	870	1222	658	879	852	435	664	837	1359	871	1038	786	997	579	609	629	689	1033	757	998	862	740	1170	599	548	484	436	444
Stenotrophomonas maltophilia	S	40324	28505	8174	8136	6724	6330	7160	11567	8343	5364	9207	10604	7906	11069	10358	6314	9945	15643	13160	15435	17155	7917	11769	12587	18761	9952	9122	16816	28505	16377	22573	16775	18652	8439	7318	7994	7656	10258	11323	11429	12452	14482	9104	12382	13227	12709	11584	9416
Stenotrophomonas acidaminiphila	S	128780	32695	8383	7861	8702	8157	8876	15972	11871	7300	9764	11607	8968	12729	12042	6276	11565	18250	15818	16584	20193	8081	11721	11238	21006	10699	8586	18118	32695	19086	26523	19297	19782	8689	8396	9604	9070	12441	12809	12981	12842	15193	10582	12636	13339	14817	13025	12159
Stenotrophomonas nitritireducens	S	83617	9678	2098	1804	1382	1412	1738	2540	1580	1134	2085	2404	1731	2361	2349	1661	2498	3458	2972	2845	3437	2041	2587	2940	4464	2261	2141	4031	5353	3355	4454	3359	4366	1654	1435	1444	2101	2349	2764	2350	2618	3220	1717	2935	2884	2862	2399	2138
Stenotrophomonas sp. KCTC 12332	S	1793721	9002	1939	1696	1363	1313	1715	2388	1637	1119	2001	2344	1734	2284	2237	1671	2462	3413	2893	2758	3253	1883	2567	2913	4141	2149	2148	4003	5290	3299	4433	3201	4012	1582	1328	1474	1848	2308	2711	2323	2473	3031	1675	2959	2790	2976	2246	1973
Stenotrophomonas sp. LM091	S	1904944	13922	1955	1956	1560	1481	1643	2864	2084	1360	2093	2401	1774	2477	2580	1745	2659	4928	3822	6202	5192	2697	2772	2889	4158	2247	3104	4947	9252	5156	6629	4899	5410	1852	1607	1792	1799	2280	2997	3075	3193	3974	2267	2835	3113	2978	2464	2023
Stenotrophomonas rhizophila	S	216778	8405	1966	1867	1630	1328	1623	2940	2138	1290	2215	2452	1898	2524	2481	1607	2514	4344	3749	4377	4298	2075	2928	3058	4591	2269	2435	4203	8405	4592	6086	4868	4889	1873	1824	1874	1844	2322	2750	2778	2927	3572	2068	2975	3283	3233	2729	2438
Xanthomonas campestris	S	339	13476	4557	4436	3687	3268	3532	5879	4477	2809	5133	5971	4343	5848	5383	2919	5013	7332	6334	7454	8893	3595	6703	6924	9263	4935	4836	7779	13353	7833	11005	7920	8242	4768	4117	4659	3926	5075	5344	5622	5940	6561	4413	6310	7106	6463	5937	4607
Xanthomonas translucens	S	343	12136	3141	3037	2538	2104	2403	4210	3089	1647	3355	3969	2913	3860	3709	1825	3553	5428	4940	5864	6778	2240	5149	5053	7119	3665	3449	5741	10316	5607	8198	5786	6461	3441	2909	3079	2981	3742	4107	4264	4525	5498	3801	4643	5245	4731	4311	3574
Xanthomonas sacchari	S	56458	9251	2456	2425	2195	1687	1960	3412	2307	1515	2772	2987	2391	3094	2915	1537	2765	4438	3855	4715	5352	1666	4024	4029	5446	2924	2752	4534	8181	4457	6386	4498	5049	2778	2158	2481	2155	2887	3272	3282	3549	4237	2855	3775	4397	3956	3435	2782
Xanthomonas oryzae	S	347	5887	2310	2268	1886	1848	1845	2977	2196	1432	2583	2978	2276	2946	2686	1428	2430	3604	3086	3391	3990	1755	3108	3548	4388	2474	2101	3590	5887	3728	4940	3538	3737	2237	2004	2203	1942	2423	2446	2831	2897	3031	2270	2997	3245	3143	2814	2214
Xanthomonas citri group	S	643453	3299	1184	1145	1009	1044	1053	1874	1423	918	1386	1710	1153	1690	1584	864	1495	2135	1708	1949	2271	1194	1666	1736	2308	1312	1129	1939	3299	1940	2858	2046	2229	1218	1106	1239	1114	1452	1452	1774	1619	1757	1753	1630	1692	1641	1565	1314
Xanthomonas citri	S	346	1571	547	541	463	501	532	914	723	495	638	825	557	797	709	448	745	1055	852	907	1109	622	740	813	1097	591	543	933	1571	935	1373	982	1101	551	532	601	544	779	714	949	859	852	1000	751	776	721	729	611
Xanthomonas fuscans	S	366648	1452	510	469	452	456	444	820	608	351	606	703	478	743	719	354	598	880	678	821	933	478	707	748	991	595	475	815	1452	845	1214	861	933	515	465	514	477	554	608	660	621	733	641	739	737	768	682	590
Xanthomonas albilineans	S	29447	2942	895	947	780	660	738	1250	889	622	1089	1191	822	1260	1160	642	1017	1536	1242	1468	1723	849	1354	1418	1861	955	861	1525	2506	1494	2142	1475	1631	942	791	818	818	1114	1038	1213	1192	1324	1237	1180	1340	1164	1134	939
Xanthomonas fragariae	S	48664	2260	867	850	696	594	564	945	709	477	993	1192	802	1116	1000	552	907	1369	1014	1266	1377	683	1080	1284	1629	842	746	1132	1919	1230	1609	1193	1289	789	751	853	650	882	893	942	969	972	891	1104	1117	1020	1001	744
Xanthomonas axonopodis	S	53413	1952	689	682	541	461	511	890	659	401	801	968	672	893	860	436	716	1052	900	1131	1293	553	942	1042	1436	777	644	1102	1813	1094	1590	1202	1161	669	652	720	567	766	795	851	799	983	683	937	1003	920	826	664
Xanthomonas euvesicatoria	S	456327	813	286	294	277	246	258	397	352	181	326	373	272	394	352	190	352	513	366	499	574	279	352	408	573	330	247	500	813	493	770	525	579	259	285	249	245	299	338	362	334	405	335	354	375	370	383	324
Xanthomonas alfalfae	S	366650	585	221	238	193	172	199	280	196	139	290	295	184	299	229	144	268	341	283	284	415	197	256	324	405	202	218	341	574	351	481	338	397	178	177	184	130	205	256	264	287	286	225	263	295	269	262	259
Pseudoxanthomonas suwonensis	S	314722	27405	6901	6364	5668	3724	5616	10403	7039	3418	6415	7467	6018	7967	8187	3506	7595	13483	13139	13482	15955	4243	11671	10051	15413	8393	7258	14135	27405	14108	19153	13775	15407	7969	6308	6786	6381	9421	10383	10717	10977	13910	8789	10377	12559	11266	8892	7087
Pseudoxanthomonas spadix	S	415229	8671	2629	2421	2241	1646	1922	3338	2346	1388	2863	3219	2353	3348	3155	1351	2418	4152	3557	4355	4975	1605	3984	4045	5558	3057	2490	4311	7630	4270	6249	4267	4756	2811	2465	2618	2100	2619	2931	3153	3339	3944	2443	3665	4142	3633	3380	2678
Lysobacter antibioticus	S	84531	11716	2325	2308	2059	1612	1805	3163	2159	1197	2597	3086	2252	2881	2919	1450	2530	4136	3328	4932	5849	1628	4142	3936	5390	2878	2815	4578	7284	4233	6597	4560	5003	2686	2159	2294	2196	2815	2924	3114	3411	4137	2665	3696	4248	3671	3292	2815
Lysobacter capsici	S	435897	9769	2031	2003	1639	1274	1479	2560	1855	1084	2230	2486	1948	2417	2476	1301	2209	3450	3053	4118	4726	1376	3374	3394	4588	2468	2444	3884	6164	3516	5806	3805	4197	2226	1878	1916	1836	2306	2461	2699	2985	3497	2169	3053	3517	2932	2757	2370
Lysobacter gummosus	S	262324	8974	2188	2012	1708	1332	1448	2488	1740	1072	2229	2500	2062	2510	2456	1299	2103	3275	2941	3709	4472	1365	3439	3468	4553	2416	2340	3742	5843	3423	5326	3679	4025	2173	1862	2060	1799	2237	2413	2610	2737	3336	2182	3015	3430	2844	2829	2279
Xylella fastidiosa	S	2371	1368	674	832	585	664	576	887	815	545	816	893	686	945	782	541	725	876	784	839	985	661	816	964	1211	686	623	887	1368	910	1293	927	936	668	598	731	632	745	661	752	817	763	836	856	746	659	676	586
Dyella thiooxydans	S	445710	5762	1746	1622	1436	1229	1351	2116	1648	1095	1860	2207	1596	2226	1991	1113	1799	2642	2146	2878	3607	1233	2641	2853	3696	1833	1693	2690	4579	2788	4182	2939	2870	1857	1501	1711	1351	1824	1866	2080	2128	2384	1605	2473	2909	2371	2225	1782
Dyella japonica	S	231455	4244	1343	1320	1163	1065	1090	1774	1331	879	1560	1731	1372	1731	1672	912	1328	1952	1582	2102	2594	1019	1939	2244	2757	1490	1223	2066	3208	2201	3065	2012	2122	1379	1315	1379	1064	1383	1262	1520	1636	1804	1172	1919	2144	1830	1763	1362
Dyella jiangningensis	S	1379159	3501	1092	1138	969	945	907	1468	1062	711	1383	1563	1128	1474	1417	812	1208	1649	1368	1848	2230	854	1427	1710	2246	1189	1115	1788	2895	1797	2578	1835	1853	1156	1000	1165	903	1269	1184	1287	1414	1444	1055	1542	1684	1462	1441	1079
Rhodanobacter denitrificans	S	666685	6968	1931	1954	1725	1531	1533	2482	1832	1210	2511	2821	2035	2564	2391	1334	2201	3095	2642	3548	4712	1488	3065	3241	3964	2151	2106	3416	5115	3267	4897	3384	3417	2135	1834	1991	1658	2026	2101	2458	2515	2781	1862	2779	3320	2734	2751	2263
Dokdonella koreensis	S	323415	6241	1663	1561	1321	1129	1236	1928	1459	947	1772	2122	1560	1968	1905	1043	1748	2665	2345	3092	3730	1137	2505	2832	3437	1832	1707	2849	4490	2700	4224	3192	2883	1707	1445	1774	1298	1727	1821	2002	2184	2445	1610	2495	2793	2326	2281	1795
Frateuria aurantia	S	81475	2210	727	881	647	671	665	956	815	557	1099	1182	776	1122	999	682	835	1130	881	1089	1302	720	978	1213	1415	741	733	1159	1785	1185	1608	1147	1130	727	698	730	658	833	745	933	982	922	685	963	1041	856	947	708
Shewanella baltica	S	62322	1119900	3481	3678	2008	2657	4335	5080	6812	5123	4726	5247	2949	4158	3786	5266	6984	8956	5950	7481	10120	11788	2501	4164	5364	2122	9245	8885	15764	10853	11332	8638	19277	2279	1971	2265	2568	3502	3536	4787	3699	3226	31419	2298	2100	1819	1864	2061
Shewanella sp. ANA-3	S	94122	35360	2920	2918	2088	3603	3454	3406	3796	3277	2844	3414	2081	3148	2879	3103	4141	4812	3636	3090	4303	6881	2520	2938	3224	1902	2799	3344	6136	3984	5327	4400	5082	2711	2636	2873	3649	4731	4511	4774	4800	4123	10875	2299	1843	2020	1770	2236
Shewanella putrefaciens	S	24	110740	1554	1672	858	1728	3079	2725	3187	3417	2053	2158	1127	1886	1827	3218	4898	6496	2721	5695	7095	9884	782	1746	1729	764	4312	8571	17141	6841	8134	7425	13377	892	803	857	1197	2272	2358	3117	2075	1900	12697	1063	943	784	897	954
Shewanella oneidensis	S	70863	45972	1811	1821	953	1708	2011	2576	2852	2344	2182	2463	1296	2004	1635	2178	2661	3112	2041	2314	2993	6365	915	1789	1678	818	2055	2543	4504	2866	3898	3271	3504	941	886	1086	1305	2082	2344	2710	1851	1316	12074	1141	969	843	890	1214
Shewanella sp. W3-18-1	S	351745	73372	1617	1676	922	1565	2498	2602	3100	2909	1731	1894	1008	1714	1592	2380	3871	4959	2082	4287	5397	7044	1166	1668	1999	1036	3196	6060	14561	5477	6877	5494	10316	1069	1232	1357	1033	1995	2026	2800	2022	1586	9830	1173	931	797	838	847
Shewanella sp. MR-7	S	60481	17315	720	761	415	706	770	893	1059	854	865	989	548	793	649	835	1060	1131	782	909	1249	2503	451	723	720	305	864	1064	1778	1151	1689	1417	1447	470	386	434	637	839	896	1027	740	639	4394	441	393	336	402	405
Shewanella sp. MR-4	S	60480	16588	732	711	381	650	757	798	999	719	805	904	520	767	587	747	918	1090	701	879	1186	2338	394	707	568	310	784	1007	1708	1052	1444	1246	1262	431	379	405	527	773	891	968	681	514	4098	445	391	315	312	327
Shewanella frigidimarina	S	56812	1757	1011	1025	747	678	756	962	999	708	949	1110	777	1190	1108	813	1109	1235	899	788	1128	944	1110	1360	1558	830	792	927	1227	911	1250	891	948	1013	896	1070	966	1138	953	1071	1174	968	1149	847	798	744	722	645
Shewanella amazonensis	S	60478	1671	836	897	685	977	768	1152	1059	761	1173	1304	861	1127	1015	1058	1135	1294	903	875	1160	1309	885	1281	1393	720	766	1050	1671	1150	1420	1000	1125	730	665	671	786	995	809	986	934	766	938	928	869	628	753	682
Shewanella loihica	S	359303	1708	750	805	619	853	697	1141	1005	776	908	1115	756	961	925	884	1016	1271	763	875	1027	1081	762	1047	1147	663	746	1044	1708	1067	1407	1002	1060	668	548	600	686	938	785	1015	851	724	990	779	776	616	703	592
Shewanella woodyi	S	60961	823	559	635	478	642	524	631	560	502	655	743	506	642	668	634	681	748	555	532	684	644	646	758	795	466	560	577	823	651	739	533	626	504	530	568	643	780	502	650	699	623	500	508	445	389	330	444
Shewanella denitrificans	S	192073	1022	527	611	379	473	414	549	605	419	556	664	464	604	610	541	659	625	485	492	686	621	561	730	805	446	504	659	792	601	690	581	582	476	493	497	482	595	459	543	582	508	538	464	391	331	338	391
Shewanella halifaxensis	S	271098	757	494	571	392	562	495	505	531	363	524	593	374	549	541	480	562	643	501	442	584	552	583	631	737	401	462	559	757	476	622	456	524	458	447	503	451	589	461	534	541	561	428	461	379	365	321	331
Shewanella pealeana	S	70864	737	516	604	397	547	447	509	475	419	512	631	443	565	618	566	608	668	435	460	620	555	582	704	733	458	455	528	737	527	615	487	503	456	408	482	483	532	368	572	525	475	408	489	410	338	339	364
Shewanella sediminis	S	271097	760	463	531	435	559	444	539	612	439	528	644	411	505	572	517	631	635	427	472	609	570	485	639	658	368	425	538	760	533	630	491	547	408	413	445	472	554	394	499	488	480	395	441	361	306	335	361
Shewanella piezotolerans	S	404011	685	504	588	387	574	483	522	502	404	477	667	357	589	533	473	567	566	401	386	548	492	528	611	685	338	414	510	648	422	558	459	476	484	389	470	476	560	423	581	509	482	393	397	362	314	330	329
Shewanella violacea	S	60217	645	425	451	350	439	341	502	425	396	490	584	308	474	459	460	511	556	400	409	495	500	428	577	645	343	376	508	622	412	575	438	489	399	327	379	404	526	368	471	468	380	460	403	341	317	255	321
Marinobacter hydrocarbonoclasticus	S	2743	2868	1326	1424	1069	1181	1044	1791	1608	1112	1739	2036	1318	1820	1602	1233	1595	1888	1482	1632	1952	1567	1331	1897	2127	1170	1180	1763	2868	1850	2593	1923	1828	1146	1212	1256	1012	1430	1311	1565	1394	1291	1783	1470	1447	1379	1333	1107
Marinobacter sp. LQ44	S	1749259	1918	918	908	783	918	745	1385	1164	824	1151	1299	812	1277	1112	707	976	1268	926	1076	1306	983	919	1301	1476	842	713	1135	1918	1216	1827	1218	1177	819	768	861	699	1027	915	1089	960	783	1287	1071	1014	1044	996	753
Marinobacter similis	S	1420916	1289	652	776	542	596	452	727	646	453	856	1030	675	936	821	598	684	871	568	771	889	628	758	1058	1119	604	545	852	1289	878	1195	890	843	570	529	629	466	606	510	663	622	576	484	697	750	610	650	479
Marinobacter salarius	S	1420917	1326	657	700	549	676	514	865	617	500	868	975	591	896	754	619	681	874	640	699	937	717	677	940	1115	588	546	863	1326	846	1217	853	824	584	559	640	530	634	664	756	710	667	582	694	714	610	694	499
Marinobacter sp. Hb8	S	1874317	927	512	497	381	423	381	536	529	393	599	711	444	584	552	443	516	650	494	612	694	487	520	665	816	438	409	649	927	650	888	639	637	424	423	449	390	517	387	535	470	478	417	510	508	440	481	374
Marinobacter sp. CP1	S	1671721	773	346	392	302	338	297	449	454	336	477	551	367	517	422	302	408	487	342	454	504	363	370	530	593	341	288	493	773	496	720	522	479	328	320	357	325	388	315	414	388	354	409	422	393	355	409	297
Marinobacter psychrophilus	S	330734	535	279	290	208	235	196	296	285	152	353	381	275	343	365	224	284	379	294	318	432	287	270	393	416	241	218	357	535	353	480	359	353	249	227	254	231	320	289	321	258	253	260	289	273	232	235	192
Marinobacter adhaerens	S	1033846	686	325	328	261	349	268	379	327	241	417	482	328	439	404	290	360	459	310	383	522	344	367	461	556	307	309	457	686	464	547	455	443	306	308	321	306	361	314	338	333	295	334	335	393	336	338	244
Marinobacter sp. BSs20148	S	490759	538	285	316	238	263	249	373	343	253	397	444	279	425	337	276	352	449	311	333	405	369	302	415	445	219	259	367	538	347	509	408	394	319	225	292	252	303	287	367	279	297	467	291	323	250	243	231
Alteromonas macleodii	S	28108	1609	1058	1143	797	1030	882	1020	1029	780	1105	1251	872	1278	1055	1056	1225	1176	932	952	1196	1115	1167	1401	1609	910	957	1157	1341	1040	1295	999	1034	1026	1072	1160	987	1192	903	1048	1174	1079	943	974	835	741	750	686
Alteromonas mediterranea	S	314275	1029	718	772	515	913	753	989	929	686	715	808	564	710	721	769	789	837	607	629	815	825	596	798	850	413	649	738	1029	689	906	705	656	548	556	665	679	948	704	962	965	847	801	664	518	442	459	548
Alteromonas australica	S	589873	661	460	503	342	446	409	476	409	324	467	543	373	482	450	515	464	526	377	408	509	420	504	653	661	344	407	476	613	432	556	369	450	408	416	464	424	507	417	415	481	443	335	420	380	322	298	312
Alteromonas naphthalenivorans	S	715451	559	393	446	304	420	299	380	395	317	410	493	333	423	426	406	434	426	396	344	458	348	439	526	559	320	307	390	515	360	444	360	400	350	359	382	371	437	348	395	409	338	258	343	267	260	259	287
Alteromonas stellipolaris	S	233316	419	333	337	210	419	313	276	327	263	276	386	177	345	303	292	278	291	248	198	315	303	292	396	403	251	250	280	390	265	336	296	276	284	269	278	270	363	255	294	304	317	215	280	220	226	191	284
Alteromonas addita	S	287094	80	42	49	26	48	38	60	39	32	48	57	36	45	45	56	33	44	31	36	33	44	46	44	80	39	32	46	68	38	61	55	47	40	38	26	32	43	39	45	44	48	41	37	39	24	31	38
Alteromonas sp. Mac1	S	1777491	38	23	37	23	38	24	29	16	19	25	29	22	25	19	27	21	25	13	26	24	16	25	26	22	19	15	19	32	20	21	29	31	25	15	19	17	28	11	18	25	15	14	30	20	12	21	27
Glaciecola sp. 4H-3-7+YE-5	S	983545	768	533	543	354	428	348	482	448	342	503	594	436	551	544	449	501	520	452	386	551	473	555	703	708	424	358	510	622	473	565	436	486	509	443	584	514	551	447	495	546	505	320	447	369	351	336	338
Glaciecola nitratireducens	S	300231	591	421	506	278	484	372	381	350	305	399	484	310	438	458	468	420	438	317	319	452	359	421	566	591	286	368	418	459	365	445	359	388	401	391	363	417	432	264	374	420	368	257	402	319	258	291	288
Lacimicrobium alkaliphilum	S	1526571	1380	651	782	440	738	611	719	760	642	829	937	592	819	811	802	890	1077	641	783	943	914	682	967	1062	655	716	921	1380	916	1207	812	912	577	539	583	587	767	622	780	725	662	594	642	623	504	528	518
Paraglaciecola psychrophila	S	326544	940	608	748	395	598	454	560	526	428	593	760	546	657	721	724	764	757	548	637	734	614	611	851	940	478	554	663	791	575	674	585	625	530	518	565	621	620	389	560	702	600	380	518	474	391	352	405
Agarivorans gilvus	S	680279	979	628	682	492	700	596	714	679	577	727	761	534	699	620	634	685	828	534	575	761	724	632	774	819	441	555	676	979	704	858	652	672	553	473	553	539	726	563	741	695	610	573	546	483	399	374	446
Pseudoalteromonas sp. OCN003	S	1348114	1083	746	782	568	779	675	573	628	500	724	1002	551	847	859	727	787	789	620	561	785	705	817	1002	1083	611	654	720	839	668	783	644	665	651	688	679	691	751	609	642	841	696	457	581	534	480	435	561
Pseudoalteromonas sp. Bsw20308	S	283699	1178	783	910	590	797	715	610	704	602	683	822	556	874	782	645	854	873	680	581	844	704	834	936	1178	606	622	613	821	688	730	614	716	794	781	815	876	982	720	850	1100	885	720	661	588	523	526	540
Pseudoalteromonas phenolica	S	161398	865	604	643	455	612	470	481	494	411	619	687	477	659	658	588	681	624	487	555	627	565	658	831	865	471	466	556	655	529	626	510	596	515	533	573	516	559	456	553	595	513	373	523	473	393	392	417
Pseudoalteromonas rubra	S	43658	903	555	590	414	597	494	597	522	459	580	713	463	642	627	605	702	718	494	531	663	665	540	811	854	490	529	641	903	625	778	550	665	548	532	498	556	676	463	596	634	617	444	534	442	432	422	425
Pseudoalteromonas atlantica	S	288	737	539	540	317	472	395	471	477	344	524	559	322	563	523	455	503	546	432	435	496	474	485	629	737	362	401	458	617	464	564	459	492	438	481	502	502	577	438	529	542	468	340	428	416	328	285	334
Pseudoalteromonas luteoviolacea	S	43657	723	508	583	375	551	492	520	482	404	524	620	357	659	507	539	565	593	410	464	596	520	546	710	723	410	479	500	634	494	550	448	485	467	485	446	523	572	406	508	573	535	361	431	391	332	332	399
Pseudoalteromonas haloplanktis	S	228	477	323	310	236	285	241	276	248	210	250	350	216	331	311	276	355	342	284	276	333	273	325	392	477	225	297	332	364	276	354	268	272	290	340	327	373	401	359	353	405	370	231	281	245	211	220	243
Pseudoalteromonas translucida	S	166935	396	250	278	170	252	201	225	216	176	213	257	153	273	242	189	224	248	197	210	304	248	262	358	396	183	198	226	252	235	256	198	205	224	244	255	259	251	261	257	265	235	164	186	196	160	143	162
Pseudoalteromonas issachenkonii	S	152297	322	201	166	130	152	116	122	146	117	197	239	153	212	233	210	171	143	160	98	183	152	249	251	322	170	144	163	167	166	167	132	156	157	187	168	138	129	106	120	149	163	107	176	101	135	108	123
Pseudoalteromonas sp. SM9913	S	234831	181	114	139	92	150	94	144	132	110	125	134	89	115	134	106	98	138	120	92	148	91	141	181	166	107	97	131	165	117	153	102	110	115	129	130	92	131	114	140	154	129	125	95	100	73	56	78
Colwellia sp. PAMC 20917	S	1816218	1093	770	872	551	685	535	596	636	525	751	928	605	803	765	594	662	677	537	514	721	589	800	1052	1093	630	625	592	657	608	708	579	651	630	655	667	550	692	532	596	670	595	403	625	566	516	512	510
Colwellia psychrerythraea	S	28229	1088	754	850	551	725	570	659	674	521	730	871	616	829	736	639	742	735	580	499	719	580	840	1088	1074	597	575	649	755	597	727	594	672	775	672	739	680	793	608	596	814	676	558	651	581	477	486	515
Colwellia sp. MT41	S	58049	988	761	749	497	674	533	585	658	490	655	778	501	740	645	640	772	682	573	508	729	612	699	947	988	567	557	626	814	615	741	572	649	596	619	662	615	739	515	625	704	611	471	574	550	439	413	470
Thalassotalea sp. LPB0090	S	1763536	834	571	698	412	605	542	457	486	430	587	721	489	664	657	574	581	665	509	482	722	563	618	796	834	476	505	548	651	545	634	490	617	544	515	515	528	584	440	487	600	556	354	421	423	380	366	377
Psychromonas ingrahamii	S	357794	963	672	805	568	963	717	731	704	674	749	833	531	720	701	636	621	724	538	555	719	690	676	856	953	473	490	669	844	617	794	630	649	605	496	613	675	776	498	717	724	650	457	593	476	483	523	631
Psychromonas sp. CNPT3	S	314282	623	429	469	309	441	383	422	486	337	422	562	303	491	422	395	408	466	389	302	507	386	440	560	623	320	333	397	481	435	502	393	359	416	373	425	402	480	367	422	474	430	359	357	319	286	304	342
Ferrimonas balearica	S	44012	2609	1131	1166	891	1405	1063	1729	1699	1145	1573	1859	1168	1481	1542	1129	1598	1966	1315	1379	1692	1685	1152	1605	1712	959	995	1668	2609	1691	2336	1645	1579	967	815	976	908	1344	1282	1483	1330	1232	1531	1251	1233	1020	1115	1082
Moritella viscosa	S	80854	988	675	719	489	693	550	647	655	476	637	813	498	737	715	596	725	703	609	515	705	589	703	948	988	562	501	608	699	666	765	511	616	675	693	798	660	771	600	662	768	652	459	625	523	466	420	425
Idiomarina loihiensis	S	135577	618	417	459	328	345	336	340	330	251	418	459	331	484	415	441	394	520	367	402	490	458	417	593	618	309	360	468	521	427	475	421	402	346	284	352	327	370	297	348	368	358	245	388	340	252	265	239
Vibrio harveyi group	S	717610	9317	5071	5309	3735	5296	4563	7382	7333	5402	5317	6152	3949	5321	5201	4880	6605	6789	5237	4200	5789	7307	4693	5919	6413	3404	4101	5140	7475	5405	7392	5396	5678	4548	4273	4484	5068	6508	5420	6789	6681	5272	9317	4355	3883	3337	3281	3784
Vibrio alginolyticus	S	663	5569	1547	1484	1059	1587	1512	3088	2989	2222	1636	1983	1199	1623	1494	1538	2586	2546	2005	1319	1932	3451	1109	1589	1571	801	1180	1729	2836	1859	2930	2130	2037	1270	1170	1225	1680	2428	2135	2756	2498	1831	5569	1214	1148	1013	974	1160
Vibrio parahaemolyticus	S	670	2046	1316	1477	1119	1596	1345	2046	1995	1387	1461	1590	1044	1420	1319	1262	1549	1663	1232	1093	1492	1632	1244	1647	1862	939	1112	1397	1863	1393	1797	1341	1401	1248	1157	1175	1178	1608	1301	1636	1635	1272	1765	1222	1086	914	911	1126
Vibrio natriegens	S	691	1091	582	638	398	610	515	653	678	462	611	702	445	579	599	496	602	663	524	451	631	577	511	672	757	380	472	506	695	573	770	430	563	530	458	550	563	679	506	659	609	533	600	509	437	329	361	446
Vibrio antiquarius	S	150340	695	455	486	343	451	332	373	424	328	437	555	374	499	490	468	517	509	464	335	436	443	555	553	663	388	382	439	542	420	483	424	476	392	420	428	527	520	403	492	538	470	380	415	361	304	285	295
Vibrio harveyi	S	669	663	414	480	293	382	319	423	463	374	447	536	334	463	509	411	481	535	381	407	482	443	521	544	614	359	324	415	571	436	535	407	436	429	407	417	397	478	420	429	556	413	350	363	343	279	279	266
Vibrio campbellii	S	680	489	345	343	258	381	284	406	395	324	376	410	256	348	386	368	427	428	294	289	409	360	356	489	466	269	327	312	489	356	435	338	400	323	323	332	379	362	328	406	439	368	300	297	257	255	245	241
Vibrio cholerae	S	666	3534	1695	1924	1360	1925	1775	2727	2580	1798	1920	2267	1480	2125	2021	1785	2439	2616	1882	1700	2351	2832	1618	2247	2390	1311	1603	2260	3360	2098	2873	2095	2351	1621	1529	1636	1875	2466	2061	3231	2529	2038	3534	1666	1486	1190	1302	1266
Vibrio vulnificus	S	672	2222	1589	1538	1209	1534	1252	1825	1781	1307	1526	1848	1179	1599	1703	1406	1643	1775	1422	1264	1808	1708	1571	1949	2173	1237	1314	1496	2111	1607	1925	1481	1636	1481	1464	1523	1595	1947	1580	1864	1699	1635	1666	1397	1266	1126	1011	1010
Vibrio mimicus	S	674	2299	1126	1198	766	1078	1008	1715	1626	1283	1143	1443	898	1254	1198	1077	1419	1527	1199	1000	1358	1584	1088	1399	1435	828	925	1195	1862	1200	1681	1329	1225	919	880	1032	1057	1325	1123	1509	1268	1083	2299	994	851	777	779	871
Vibrio coralliilyticus	S	190893	1575	1051	1217	832	1070	954	1209	1176	846	1079	1415	892	1201	1234	1187	1303	1325	985	990	1389	1195	1065	1414	1575	791	996	1203	1492	1078	1278	1073	1171	942	895	997	983	1101	848	1137	1155	994	833	967	857	672	726	770
Vibrio anguillarum	S	55601	1304	863	973	709	894	863	1276	1304	929	890	1084	760	1007	922	727	871	1026	788	661	956	895	846	1166	1197	668	681	824	1132	882	1101	838	789	824	765	807	761	1014	801	1082	984	806	779	774	775	571	573	605
Vibrio furnissii	S	29494	1162	730	746	551	748	614	930	847	643	802	952	561	849	740	639	837	975	654	609	890	800	711	919	923	558	618	782	1162	842	1027	764	853	593	564	605	598	789	684	839	804	652	724	694	628	534	512	509
Vibrio scophthalmi	S	45658	1108	763	787	520	689	527	717	758	577	735	825	607	810	814	689	819	847	687	668	816	736	923	1080	1108	534	623	762	1000	805	854	692	738	702	659	714	672	770	647	736	718	730	566	667	643	507	437	419
Vibrio tritonius	S	1435069	919	680	738	483	687	507	659	602	464	664	819	559	725	731	673	713	738	576	505	700	594	770	871	919	509	613	584	872	582	746	547	644	622	559	598	546	682	513	627	720	613	420	580	506	393	396	410
Vibrio nigripulchritudo	S	28173	791	554	620	428	499	458	543	553	472	584	726	441	590	646	595	597	658	474	499	584	589	630	791	773	467	474	548	745	559	695	518	568	535	480	482	512	561	423	545	579	518	377	514	499	375	413	330
Vibrio fluvialis	S	676	1095	615	653	445	695	538	792	710	612	661	868	494	694	690	589	679	788	582	615	791	738	556	823	872	476	492	666	1095	763	939	668	761	500	493	535	531	663	573	746	624	559	578	563	533	418	456	435
Vibrio breoganii	S	553239	658	477	501	334	536	446	570	480	415	522	590	403	519	517	466	569	572	372	388	513	507	437	614	643	379	455	497	658	486	593	429	476	423	404	405	443	529	360	477	509	424	363	402	360	323	282	368
Vibrio tasmaniensis	S	212663	610	427	424	347	465	373	500	483	379	394	551	375	488	502	456	496	541	399	392	486	455	496	598	609	343	374	459	610	450	567	409	440	434	375	413	403	484	409	470	450	454	290	402	280	333	305	349
Vibrio oreintalis group	S	1891919	660	412	430	350	480	403	518	425	355	482	558	342	455	468	468	485	564	384	434	516	539	448	573	660	401	430	557	652	458	578	430	493	435	388	409	428	511	440	459	496	455	311	376	339	264	298	278
Vibrio tubiashii	S	29498	660	412	430	350	480	403	518	425	355	482	558	342	455	468	468	485	564	384	434	516	539	448	573	660	401	430	557	652	458	578	430	493	435	388	409	428	511	440	459	496	455	311	376	339	264	298	278
Vibrio sp. EJY3	S	1116375	230	161	181	127	144	126	211	230	146	175	160	122	138	122	145	159	142	130	113	166	131	158	198	186	115	115	136	199	148	185	154	155	202	144	154	124	193	169	191	182	154	149	165	129	122	84	118
Aliivibrio fischeri	S	668	951	693	802	508	951	698	719	691	609	722	905	527	692	834	801	804	845	606	582	766	683	669	842	850	507	620	645	855	699	767	591	641	609	520	642	699	785	584	774	721	725	530	580	464	385	419	512
Aliivibrio wodanis	S	80852	824	670	713	474	759	584	726	644	585	594	779	444	659	670	626	650	636	569	465	705	670	681	753	824	483	568	602	794	622	648	551	590	559	551	579	630	770	583	694	771	696	524	545	450	401	357	437
Aliivibrio salmonicida	S	40269	779	574	576	445	553	511	578	603	412	573	639	396	567	605	521	514	567	433	401	568	468	578	686	779	424	472	543	695	517	627	470	546	537	529	577	523	624	395	572	551	502	405	473	403	359	352	418
Photobacterium gaetbulicola	S	1295392	1522	735	780	560	977	739	1104	978	821	954	1127	745	881	954	897	1042	1129	825	817	1014	1043	710	924	1015	559	685	1001	1522	1042	1289	932	1050	625	531	582	655	938	709	1042	887	736	894	704	685	520	569	579
Photobacterium profundum	S	74109	1001	680	788	556	773	598	800	801	622	750	870	584	846	771	795	881	816	559	704	838	819	782	976	983	608	638	806	1001	732	929	673	684	651	638	693	679	813	608	715	822	715	610	681	586	461	509	479
Grimontia hollisae	S	673	1077	536	636	479	663	486	794	719	545	701	808	521	743	589	683	870	887	637	533	739	783	577	768	857	400	500	708	1077	725	939	661	734	499	428	427	515	606	540	748	575	505	602	553	544	428	408	456
Halomonas elongata	S	2746	2463	952	933	789	915	817	1283	1047	703	1249	1511	980	1311	1288	801	1137	1527	1163	1471	1586	990	1144	1560	1762	946	783	1392	2463	1451	2169	1480	1422	881	873	907	769	1066	882	1138	1111	1058	1042	1293	1389	1090	1195	883
Halomonas chromatireducens	S	507626	2626	1065	1019	865	866	801	1308	1012	778	1259	1412	1071	1293	1254	757	1032	1486	1171	1421	1661	886	1202	1548	1895	1015	835	1475	2626	1594	2435	1680	1407	937	899	964	846	988	1012	1204	1052	1071	886	1362	1289	1217	1247	889
Halomonas sp. KO116	S	1504981	2299	825	839	608	737	662	1024	909	735	1005	1135	749	1008	1004	916	990	1378	1116	1096	1354	1014	825	1150	1323	678	790	1124	2299	1449	1667	1310	1312	716	654	747	754	943	880	1428	1158	1012	786	776	802	659	697	593
Halomonas campaniensis	S	213554	1729	569	587	329	399	398	617	570	523	585	728	448	631	626	557	656	1028	737	746	949	662	606	815	839	439	604	951	1729	1063	1162	943	966	506	518	514	564	777	647	1110	838	738	650	560	507	436	459	391
Halomonas huangheensis	S	1178482	1454	647	694	547	628	515	737	658	465	843	957	561	894	865	641	730	860	690	815	946	675	707	894	1074	543	606	811	1454	904	1311	892	878	581	530	555	561	692	602	770	702	658	637	692	691	595	648	478
Chromohalobacter salexigens	S	158080	2045	816	842	710	736	711	1058	915	619	1110	1263	835	1151	1117	647	957	1243	986	1123	1430	784	975	1349	1558	782	680	1139	2045	1239	1832	1220	1178	811	742	839	614	865	835	956	899	901	772	1075	1152	1007	972	737
Halotalea alkalilenta	S	376489	2326	852	894	719	777	783	1198	1011	669	1151	1214	813	1203	1030	715	968	1437	1100	1276	1620	869	1100	1295	1630	860	691	1375	2326	1416	2089	1378	1449	751	745	800	761	901	919	1068	969	1003	1013	1136	1138	994	1015	806
Candidatus Portiera aleyrodidarum	S	91844	150	78	91	64	150	99	108	94	69	85	112	78	94	122	77	85	81	70	66	82	67	61	89	129	48	70	99	121	77	91	49	57	87	92	78	60	82	58	91	92	74	45	61	47	49	48	102
Candidatus Evansia muelleri	S	1495769	210	110	148	84	210	159	161	137	117	127	183	59	130	95	84	92	147	71	92	108	93	92	144	150	94	68	109	162	119	117	101	124	94	83	107	106	150	97	171	144	122	98	94	87	75	81	131
Candidatus Carsonella ruddii	S	114186	84	37	45	32	84	41	46	47	38	45	65	31	48	41	35	32	42	32	22	37	36	23	37	43	26	14	31	27	28	35	37	31	41	24	29	49	50	32	44	39	32	43	32	29	24	21	47
Marinomonas sp. MWYL1	S	400668	1121	747	785	575	717	575	593	681	507	741	900	540	767	704	648	716	786	618	606	790	637	868	990	1121	638	531	714	763	636	826	631	644	703	721	735	647	795	573	690	789	755	563	673	588	533	514	527
Marinomonas posidonica	S	936476	952	562	652	391	402	339	350	429	286	545	574	417	637	586	553	542	600	443	465	505	420	747	832	804	478	467	533	561	519	558	435	464	504	573	591	568	586	490	504	654	560	349	531	456	412	361	306
Marinomonas mediterranea	S	119864	736	513	562	397	424	355	405	367	267	492	565	375	568	531	412	460	442	382	355	441	359	567	662	736	404	416	458	497	428	481	400	421	452	419	406	455	438	327	406	454	466	279	419	348	334	323	300
Marinobacterium sp. ST58-10	S	1821621	2782	1382	1378	1158	1294	1274	2241	2049	1454	1821	2080	1380	1866	1683	1122	1579	1991	1514	1619	2009	1519	1444	2016	2303	1240	1061	1671	2782	1820	2589	1824	1873	1295	1165	1314	1110	1403	1360	1630	1581	1356	2382	1637	1726	1537	1579	1450
Thalassolituus oleivorans	S	187493	1680	1176	1175	808	948	799	1034	1062	900	1092	1243	784	1143	1162	1215	1269	1373	996	1071	1339	1054	1212	1534	1600	929	927	1238	1567	1097	1509	1246	1236	983	906	1031	1028	1161	876	1221	1170	1084	1076	934	854	707	730	657
Oleispira antarctica	S	188908	1257	818	900	598	593	580	601	633	491	803	903	532	900	821	741	845	848	673	597	795	688	1003	1148	1257	663	658	735	799	769	907	695	688	738	776	798	816	826	688	689	912	814	631	712	618	518	515	429
Alcanivorax pacificus	S	1306787	3383	1457	1555	1240	1317	1225	1910	1677	1217	1975	2251	1572	2287	1901	1389	1796	2152	1788	1919	2327	1609	1660	2194	2622	1417	1238	2115	3383	2081	3168	2158	2083	1397	1273	1375	1232	1528	1439	1758	1655	1478	1576	1800	1863	1707	1733	1275
Alcanivorax dieselolei	S	285091	2641	1072	1217	931	1007	886	1358	1140	843	1461	1765	1092	1595	1499	869	1311	1594	1197	1466	1770	1103	1337	1650	2004	1192	969	1612	2641	1717	2302	1708	1609	985	954	1081	978	1259	1145	1333	1349	1177	1087	1367	1317	1304	1275	1025
Alcanivorax sp. NBRC 101098	S	1113728	116	59	63	39	32	53	58	64	58	57	63	53	67	64	41	48	88	74	64	77	51	48	78	94	52	39	70	116	55	94	61	59	49	36	62	60	58	62	73	64	68	62	71	47	42	49	30
Alcanivorax borkumensis	S	59754	89	56	52	42	32	27	38	59	38	62	54	51	76	54	48	61	57	52	40	63	43	56	65	79	33	42	51	89	57	81	67	48	56	55	53	42	36	42	65	62	72	45	51	41	41	44	22
Kangiella geojedonensis	S	914150	752	425	440	323	287	263	301	322	282	409	486	360	488	516	365	429	436	372	333	483	317	509	614	716	387	329	414	458	393	408	316	317	400	398	435	334	365	274	403	448	385	244	381	333	317	299	264
Kangiella koreensis	S	261964	763	467	487	357	342	319	376	366	256	471	498	360	520	486	362	441	493	370	334	487	362	587	725	721	461	395	425	573	424	456	427	377	428	428	456	424	450	366	379	477	408	259	409	410	330	338	243
Kangiella sediminilitoris	S	1144748	494	303	375	274	326	271	302	290	232	347	340	267	336	368	353	331	316	266	258	394	295	345	434	494	248	255	391	404	294	324	277	318	297	274	316	307	313	227	287	318	302	187	268	246	213	214	237
Hahella chejuensis	S	158327	1388	865	862	656	705	578	893	849	585	979	1091	767	1059	931	704	959	1035	802	833	1021	821	872	1228	1252	672	666	964	1388	951	1349	1004	995	713	719	723	644	843	737	962	919	789	722	871	877	701	763	614
Gynuella sunshinyii	S	1445505	1020	672	767	477	696	544	748	653	527	803	859	573	748	771	667	823	863	616	617	817	717	599	876	957	543	535	737	1020	721	871	695	741	542	520	578	557	780	532	713	717	633	552	574	602	464	502	442
Thioalkalivibrio sulfidiphilus	S	1033854	3880	1569	1549	1476	1403	1402	2213	1901	1206	2236	2402	1718	2396	2157	1291	1777	2384	2049	2224	2652	1662	2005	2455	3143	1683	1324	2337	3880	2371	3550	2458	2447	1585	1384	1645	1286	1842	1635	1969	1777	1753	2142	2145	2325	2080	2189	1615
Thioalkalivibrio versutus	S	106634	1908	879	855	698	757	629	1109	944	610	1090	1186	905	1161	1051	577	853	1199	820	1130	1373	730	1027	1399	1479	884	704	1188	1908	1353	1746	1267	1163	749	699	843	664	858	816	964	927	907	872	1133	1205	988	1121	738
Thioalkalivibrio nitratireducens	S	186931	1893	707	728	641	620	610	867	841	542	1001	1116	683	890	852	477	736	1059	839	1167	1363	581	894	1128	1397	771	558	1100	1783	1112	1701	1074	1069	723	638	695	536	813	711	867	759	842	734	985	1167	869	917	640
Thioalkalivibrio paradoxus	S	108010	1986	717	648	565	560	650	951	714	484	867	939	706	976	791	495	726	952	861	1043	1284	575	865	1051	1254	713	608	1007	1635	1068	1611	1066	961	681	589	696	515	715	636	826	763	770	714	900	910	779	851	595
Thioalkalivibrio sp. K90mix	S	396595	1765	645	752	591	600	587	896	689	499	902	988	723	941	840	469	713	972	763	958	1196	602	896	1194	1245	747	546	995	1646	981	1551	1072	968	759	642	778	531	732	676	793	827	800	625	957	1047	874	888	610
Ectothiorhodospira sp. BSL-9	S	1442136	2410	1262	1221	1089	1049	965	1481	1188	857	1621	1860	1256	1627	1441	927	1244	1589	1279	1345	1793	1133	1398	1859	1990	1157	911	1581	2410	1585	2267	1596	1466	1107	1050	1164	860	1152	1080	1349	1234	1145	1198	1535	1628	1322	1441	927
Acidihalobacter prosperus	S	160660	2193	1042	1014	853	922	754	1239	1058	754	1324	1519	1084	1378	1175	680	1019	1354	1038	1135	1391	849	1232	1339	1675	928	737	1289	2193	1343	1862	1366	1282	867	853	1038	866	1023	982	1206	1125	1036	847	1135	1215	1006	1091	826
Alkalilimnicola ehrlichii	S	351052	2110	973	993	896	845	757	1232	1085	667	1230	1335	944	1307	1156	718	1019	1432	1050	1308	1586	874	1116	1497	1733	932	817	1253	2110	1329	2014	1341	1344	826	861	933	770	958	907	1119	1087	1022	892	1215	1324	1077	1118	867
Halorhodospira halophila	S	1053	1403	625	696	488	609	571	857	712	504	798	874	670	823	791	509	728	947	740	903	1050	668	780	1092	1147	645	553	901	1403	975	1389	974	974	608	502	622	438	639	578	714	719	714	627	805	870	730	747	577
Spiribacter sp. UAH-SP71	S	1335757	751	344	328	259	307	271	381	323	235	400	455	310	444	407	283	369	452	341	430	498	290	387	440	566	304	294	476	743	457	611	457	446	296	258	297	289	313	325	341	357	359	294	399	359	319	325	300
Spiribacter salinus	S	1335746	566	276	281	253	249	231	321	283	208	371	413	281	363	344	203	324	345	302	324	384	294	329	412	462	269	256	340	525	346	506	367	357	253	243	255	258	281	260	278	342	291	260	381	324	267	301	251
Allochromatium vinosum	S	1049	3132	1433	1338	1158	1314	1180	2041	1521	1091	1941	2051	1488	1892	1843	1001	1389	1893	1582	1821	2134	1304	1687	2157	2435	1370	1107	1842	2949	1860	2748	1764	1792	1265	1220	1261	942	1284	1298	1513	1466	1339	1308	1757	1896	1402	1539	1256
Marichromatium purpuratum	S	37487	3158	1180	1267	1026	1121	1055	1544	1302	828	1590	1839	1302	1699	1573	975	1319	1701	1426	1790	1942	1057	1597	1891	2266	1248	993	1764	2808	1765	2690	1845	1785	1170	1001	1176	900	1301	1225	1403	1299	1389	1105	1517	1769	1390	1444	1126
Thiocystis violascens	S	73141	3018	1282	1328	1077	1140	1047	1559	1383	964	1782	2018	1343	1781	1571	824	1304	1679	1384	1603	1964	1068	1576	1933	2327	1370	944	1602	2736	1633	2369	1776	1626	1198	1094	1158	930	1218	1055	1377	1278	1243	1109	1474	1712	1385	1452	1078
Nitrosococcus halophilus	S	133539	488	310	341	242	291	246	340	325	236	373	461	319	415	362	295	342	389	295	279	422	307	289	486	480	282	252	338	488	378	377	391	312	318	265	300	297	363	302	376	426	323	306	317	327	260	274	239
Nitrosococcus oceani	S	1229	698	370	409	268	305	249	389	361	266	374	436	313	371	344	268	391	416	319	336	443	358	472	698	556	294	281	411	628	456	447	393	451	412	287	329	301	387	320	398	343	343	378	434	541	370	396	235
Nitrosococcus watsonii	S	473531	455	294	269	214	246	196	270	204	201	262	310	237	339	313	237	261	270	181	271	303	228	314	390	455	255	217	292	344	247	340	267	286	230	230	243	202	232	190	284	287	266	186	260	251	211	192	179
Thioflavicoccus mobilis	S	80679	2452	996	1047	854	931	903	1409	1107	734	1181	1397	1005	1341	1299	726	1043	1525	1155	1401	1679	796	1285	1623	1888	1027	799	1456	2299	1487	2129	1521	1471	981	838	1011	792	993	939	1195	1012	1116	1114	1361	1413	1204	1121	988
Halothiobacillus neapolitanus	S	927	1735	889	986	758	800	777	1156	1018	737	1297	1436	1003	1319	1065	774	1119	1307	1027	1034	1333	1117	1195	1513	1563	883	732	1147	1735	1193	1669	1205	1291	933	761	1032	764	1049	840	1054	1022	856	1519	1142	1331	1080	1070	759
Halothiobacillus sp. LS2	S	1860122	1342	629	637	510	606	574	804	667	489	921	966	681	764	811	520	785	866	629	855	1007	606	667	952	1092	583	529	758	1342	797	1126	853	851	615	563	520	531	669	662	770	715	640	595	732	805	602	677	518
Wenzhouxiangella marina	S	1579979	2166	770	780	675	596	593	930	807	484	1041	1143	860	1050	989	599	826	1130	874	1086	1437	606	998	1265	1385	791	645	1072	1805	1083	1763	1115	1142	739	711	740	625	761	704	892	915	826	690	950	1056	856	977	654
Woeseia oceani	S	1548547	816	395	448	359	389	299	453	414	259	482	574	398	523	446	290	394	500	387	503	598	350	509	586	696	420	279	537	779	474	729	480	507	388	292	372	301	350	321	418	403	419	358	470	482	376	438	300
Haemophilus parainfluenzae	S	729	5436	1949	2485	1731	4928	2371	1225	1346	2151	2017	2632	1463	1654	2667	4283	4712	2355	1623	2773	3569	2717	1176	1774	2473	1103	4292	5436	2767	2197	2645	2435	4026	1745	1306	1338	3387	2973	985	1499	2788	2382	918	1764	1612	1302	1653	3133
Haemophilus influenzae	S	727	2737	1892	2002	1384	1942	1469	1557	1627	1282	1652	2027	1285	1967	1991	1743	1993	1912	1484	1380	1925	1428	1954	2303	2737	1595	1666	1790	1992	1609	1830	1492	1782	1738	1834	2011	2020	2261	1679	1840	2290	2090	1282	1532	1304	1188	1151	1370
[Haemophilus] parasuis	S	738	1414	915	1070	737	958	788	863	879	740	907	1075	714	986	946	892	975	972	812	654	956	800	984	1120	1414	764	713	817	1027	835	1001	729	845	901	834	955	1013	1124	836	1003	1197	966	709	829	648	599	571	663
[Haemophilus] ducreyi	S	730	593	431	470	333	411	382	489	456	356	439	538	337	438	504	472	457	487	379	370	503	423	484	593	589	342	374	421	587	361	472	366	456	377	382	414	437	477	366	454	481	421	478	400	305	301	315	336
Actinobacillus pleuropneumoniae	S	715	882	557	607	404	580	401	506	492	403	556	675	424	638	585	583	609	612	443	451	607	490	638	794	882	490	528	554	629	479	587	454	523	562	575	575	628	712	505	594	643	652	403	494	413	368	400	393
Actinobacillus succinogenes	S	67854	529	344	392	235	345	288	354	271	229	372	426	268	381	371	332	360	396	307	288	395	406	309	432	488	279	271	388	486	357	403	329	430	313	294	373	438	529	423	445	478	413	347	322	282	231	190	238
Actinobacillus suis	S	716	431	281	336	221	362	245	333	254	222	308	343	243	292	320	299	362	336	268	240	340	241	308	420	431	218	237	244	380	252	343	270	289	311	308	283	332	352	250	331	384	342	258	254	216	200	186	235
Actinobacillus equuli	S	718	496	311	289	233	243	218	234	275	209	299	354	236	325	347	285	321	326	287	278	326	273	372	411	496	251	252	322	326	256	318	273	287	302	292	300	323	352	295	307	346	334	224	263	228	192	216	205
Mannheimia varigena	S	85404	899	642	721	458	847	591	687	613	534	648	841	542	727	620	623	735	749	543	497	716	623	638	789	899	490	520	617	809	643	691	600	695	648	626	674	693	888	665	817	852	757	569	573	483	441	400	512
Mannheimia haemolytica	S	75985	828	567	686	444	637	483	594	489	411	542	645	397	652	628	554	629	631	491	430	584	529	609	754	809	464	465	571	688	523	563	495	529	533	529	530	601	731	524	651	667	629	430	464	405	381	346	396
Mannheimia sp. USDA-ARS-USMARC-1261	S	1432056	496	316	332	233	335	265	335	322	232	301	389	247	326	332	352	380	375	298	232	338	305	333	400	496	299	318	338	413	360	362	263	347	332	278	384	356	376	327	396	397	379	320	319	262	230	193	254
Aggregatibacter actinomycetemcomitans	S	714	1135	722	759	565	799	646	756	676	547	804	938	652	888	772	778	929	922	661	680	835	748	761	906	1082	563	677	850	1000	721	865	712	853	684	674	683	776	980	725	941	893	884	595	690	549	512	523	528
Aggregatibacter aphrophilus	S	732	950	675	699	468	750	524	571	563	491	643	740	502	697	688	676	766	712	556	579	699	621	646	845	855	526	679	722	813	647	714	580	752	646	559	642	843	883	730	770	821	756	550	615	509	407	417	474
Pasteurella multocida	S	747	1970	1192	1316	902	1096	983	1056	1062	906	1130	1348	896	1305	1219	1066	1266	1304	1074	944	1298	1061	1375	1635	1970	1020	1040	1050	1326	1079	1275	1038	1063	1218	1204	1268	1238	1466	1057	1236	1432	1300	857	1072	891	820	850	874
Bibersteinia trehalosi	S	47735	1122	754	821	596	825	597	778	712	621	774	852	676	815	957	935	879	999	709	630	908	681	898	937	1122	660	762	742	922	724	777	689	742	791	713	745	873	931	700	846	954	837	563	632	553	553	516	520
Gallibacterium anatis	S	750	968	703	731	501	857	579	750	627	543	671	788	560	743	721	796	748	799	628	550	779	693	730	968	860	446	593	660	754	602	700	574	696	656	596	674	709	810	591	706	776	724	481	574	640	479	565	496
Histophilus somni	S	731	787	497	524	420	513	401	414	417	368	502	635	391	564	568	538	566	529	410	387	517	469	538	667	787	452	424	441	512	450	492	407	459	532	472	510	508	612	434	505	547	559	366	485	403	297	308	357
[Mannheimia] succiniciproducens	S	157673	629	415	419	286	551	394	430	391	390	406	482	311	441	460	466	435	494	396	409	482	452	360	549	559	342	366	451	593	452	533	397	485	411	383	367	513	584	464	532	629	522	370	334	300	267	278	324
Francisella tularensis	S	263	2630	1328	1517	1131	2630	1690	1768	1501	1367	1551	1820	988	1409	1373	1301	1334	1481	1026	884	1434	1272	1057	1321	1476	931	988	1089	1601	1260	1410	1178	1150	1107	1076	1097	1371	1567	1047	1450	1506	1388	1163	1063	917	727	846	1589
Francisella philomiragia	S	28110	1976	952	1108	776	1976	1399	1288	1115	1079	1013	1261	690	886	921	959	865	960	647	591	983	881	616	853	911	508	622	786	1006	805	925	812	823	750	615	677	922	1212	635	1080	1027	1032	771	702	586	458	588	1109
Francisella sp. FSC1006	S	1547445	1039	455	553	373	1039	673	663	580	562	516	623	353	481	509	502	459	503	384	305	507	465	314	490	529	264	341	409	622	463	537	431	393	388	360	373	480	679	381	595	578	576	413	344	335	238	311	493
Francisella sp. TX077308	S	573569	756	308	397	254	756	549	415	432	421	349	421	257	370	295	335	332	362	234	239	346	345	206	285	313	158	229	294	448	300	386	297	304	267	222	248	312	438	239	421	370	326	306	266	185	176	185	420
Francisella persica	S	954	492	227	282	191	492	335	351	285	267	260	349	169	235	248	269	236	272	194	166	282	248	157	239	278	144	225	247	328	221	283	241	219	204	199	180	282	308	203	262	276	283	180	173	170	152	175	327
Francisella noatunensis	S	657445	366	179	179	137	366	286	258	191	225	178	207	116	180	149	176	157	157	116	71	162	173	98	157	172	88	129	141	176	128	163	135	147	137	137	134	189	245	128	201	186	182	165	136	85	103	126	227
Allofrancisella guangzhouensis	S	594679	814	397	451	347	814	555	531	495	438	441	512	289	395	384	426	366	445	264	272	392	424	267	355	383	242	275	341	474	328	389	317	340	325	293	346	390	435	243	448	433	385	362	298	276	220	253	454
Methylophaga frappieri	S	754477	1284	634	847	525	803	696	999	915	659	787	914	633	849	776	771	868	1049	741	762	939	752	755	925	961	504	651	866	1284	891	1129	893	878	660	636	697	732	882	774	949	966	835	819	661	625	514	532	577
Methylophaga nitratireducenticrescens	S	754476	912	607	627	456	463	455	559	509	419	669	651	491	685	605	551	613	623	508	544	755	561	581	912	904	515	496	600	792	569	785	576	602	542	558	641	545	608	526	576	644	504	466	507	499	475	420	383
Thioalkalimicrobium aerophilum	S	92245	799	535	618	374	368	330	385	393	335	464	539	380	572	526	382	471	514	445	370	476	379	649	744	799	428	373	463	598	458	530	418	486	483	457	498	500	588	487	555	664	524	436	437	417	390	312	340
Thioalkalimicrobium cyclicum	S	147268	660	444	438	282	386	281	323	290	259	374	411	313	386	393	359	410	449	348	329	410	323	512	660	630	338	305	339	449	348	410	315	385	428	389	398	369	412	360	379	427	424	267	367	321	265	265	269
Cycloclasticus zancles	S	1329899	409	311	323	254	409	270	348	329	268	328	371	231	332	332	253	311	357	256	213	278	297	272	362	401	226	209	272	373	255	353	299	246	270	273	311	311	335	289	327	371	350	277	251	236	193	198	245
Cycloclasticus sp. P1	S	385025	401	295	314	205	308	238	225	234	194	263	348	198	292	252	244	251	265	200	197	284	237	288	371	388	240	228	247	281	205	283	216	230	250	258	277	248	308	205	290	291	255	184	266	219	211	204	194
Piscirickettsia salmonis	S	1238	1057	660	764	522	849	606	682	678	561	695	768	500	701	732	621	745	769	562	487	721	602	669	856	1057	544	471	631	740	622	664	571	639	646	633	685	698	780	588	702	709	728	559	587	440	383	448	532
Thiomicrospira crunogena	S	39765	463	300	369	226	348	254	319	268	214	305	367	266	334	309	286	340	374	258	290	353	303	339	453	463	238	280	319	408	315	355	270	308	304	300	333	353	341	242	338	352	315	214	278	286	234	222	194
Beggiatoa leptomitiformis	S	319938	1678	1093	1292	685	772	578	598	668	544	1017	1124	683	891	711	590	654	766	634	517	677	568	762	1678	1093	596	574	659	785	671	682	644	606	763	707	759	684	811	576	761	761	721	514	584	570	469	459	469
Thioploca ingrica	S	40754	789	598	640	364	487	371	454	438	354	551	615	408	548	490	384	410	424	352	352	513	343	647	789	704	430	347	399	495	400	445	401	419	464	423	550	394	484	415	465	488	433	351	432	352	330	365	335
Gammaproteobacteria bacterium TR3.2	S	1810504	4189	1591	1591	1422	1369	1279	2100	1693	1097	2126	2349	1655	2270	1986	1013	1633	2112	1811	2442	2903	1367	2093	2650	3016	1657	1253	2334	3758	2415	3749	2494	2453	1548	1367	1629	1253	1653	1496	1779	1690	1798	1515	2075	2423	2030	2067	1451
gamma proteobacterium HdN1	S	83406	3246	1421	1531	1200	1313	1317	2208	2146	1253	1857	2083	1487	2062	1932	1393	2007	2628	1857	1890	2202	1882	1532	1912	2278	1256	1277	2075	3246	2289	3036	2221	2424	1171	1135	1421	1240	1816	1445	1904	1614	1535	2890	1525	1615	1479	1501	1395
endosymbiont of unidentified scaly snail isolate Monju	S	1248727	2546	1086	1099	966	951	939	1384	1159	750	1441	1684	1035	1527	1413	696	1183	1500	1138	1408	1810	836	1365	1603	1897	1190	898	1510	2528	1608	2296	1633	1445	1108	930	1191	821	1067	1018	1217	1180	1193	1066	1356	1545	1367	1365	958
Bathymodiolus septemdierum thioautotrophic gill symbiont	S	113267	460	336	426	263	339	251	276	249	217	320	395	200	333	330	316	277	312	215	231	304	213	343	439	410	228	215	238	277	219	302	245	226	311	315	325	299	295	236	316	330	320	186	263	251	228	201	207
Candidatus Ruthia magnifica	S	386487	452	269	329	188	452	253	241	231	231	265	335	184	259	270	246	252	297	221	164	309	220	274	335	376	188	178	206	280	246	225	215	189	258	216	271	250	318	193	285	299	280	206	277	192	153	186	251
Calyptogena okutanii thioautotrophic gill symbiont	S	410330	321	211	265	170	309	220	275	263	200	231	304	170	252	244	190	233	253	198	188	239	182	231	306	321	204	200	191	295	232	266	207	197	207	189	284	240	284	194	271	277	244	163	185	180	119	166	228
Sedimenticola thiotaurini	S	1543721	1534	824	903	688	757	589	1036	859	621	1111	1285	761	1179	1028	657	850	964	856	912	1166	772	854	1259	1359	725	668	938	1523	1011	1427	1079	950	788	641	781	609	825	676	890	845	750	803	917	947	759	803	664
Thiolapillus brandeum	S	1076588	1298	627	692	516	658	513	816	736	553	857	938	572	837	836	622	748	965	630	777	954	643	716	915	1052	576	577	754	1298	853	1087	822	845	523	500	615	541	671	586	702	710	639	538	701	685	601	646	530
Candidatus Thioglobus autotrophicus	S	1705394	432	320	358	221	412	288	337	318	227	311	362	234	290	289	282	306	295	244	194	290	268	322	432	376	239	221	273	310	240	298	263	264	281	299	309	331	342	246	302	336	327	213	209	244	225	225	276
Candidatus Thioglobus singularis	S	1427364	483	276	358	224	483	333	253	283	257	320	340	225	279	264	278	253	254	191	188	270	257	234	331	317	169	198	211	327	214	264	207	220	281	207	237	273	365	212	309	341	306	195	218	201	173	177	284
Pseudohongiella spirulinae	S	1249552	883	552	566	414	426	301	459	391	286	573	775	410	666	595	441	523	506	450	484	670	474	612	826	781	450	444	587	758	547	715	518	522	474	394	462	400	441	392	431	427	407	357	528	524	370	494	346
Candidatus Baumannia cicadellinicola	S	186490	461	349	362	206	372	280	380	356	286	302	358	219	356	354	295	340	347	278	261	397	296	321	439	461	234	323	335	396	327	361	299	294	268	277	319	365	373	269	339	427	362	276	270	202	225	172	258
Cellvibrio japonicus	S	155077	1714	968	1074	718	815	649	847	747	617	1127	1246	873	1176	1107	969	1046	1056	819	1166	1377	873	1008	1421	1498	786	1071	1189	1425	1175	1714	1116	1116	777	784	859	759	851	734	905	889	836	741	1015	823	736	858	679
Simiduia agarivorans	S	447471	1530	848	815	632	688	602	897	817	622	1024	1262	826	1058	923	714	924	1001	779	962	1168	861	933	1217	1366	703	647	1028	1530	996	1400	1058	996	679	677	717	707	883	761	894	814	798	716	889	862	687	794	557
Saccharophagus degradans	S	86304	772	610	689	321	432	408	443	488	355	549	653	440	598	544	526	632	608	439	521	618	484	540	772	740	442	521	571	762	525	700	545	502	460	461	533	482	550	438	503	528	524	414	491	416	387	406	364
Teredinibacter turnerae	S	2426	825	486	502	367	462	382	507	466	357	571	589	417	602	525	421	518	572	390	541	656	493	475	694	705	404	452	584	825	565	741	562	522	463	376	480	433	569	416	542	549	521	371	460	399	351	410	355
Zhongshania aliphaticivorans	S	1470434	1054	661	701	479	479	440	645	605	446	740	808	545	790	746	639	624	768	606	648	807	562	714	1037	1054	602	518	729	1015	764	981	728	707	587	612	580	649	740	721	735	766	701	616	596	576	553	486	455
Spongiibacter sp. IMCC21906	S	1620392	880	536	596	447	463	377	499	503	342	607	677	457	641	614	476	507	645	487	558	675	484	603	774	880	477	458	593	845	624	740	635	616	502	459	473	502	479	456	612	506	507	419	549	501	427	421	397
Microbulbifer sp. CCB-MM1	S	1769779	1258	578	650	458	571	505	765	600	487	810	909	539	782	768	573	738	840	637	819	962	583	657	851	1016	554	511	855	1258	827	1229	824	785	486	470	546	489	619	526	610	659	585	545	643	657	583	615	513
Microbulbifer thermotolerans	S	252514	1077	574	603	508	600	497	653	585	328	772	897	606	748	720	510	619	740	617	684	828	615	622	829	878	500	482	686	1077	789	1015	816	781	563	514	596	555	716	515	678	608	621	609	683	661	489	524	444
Methylomonas sp. DH-1	S	1727196	2707	1460	1414	1157	1242	1086	1678	1472	988	1759	2046	1357	1899	1653	1007	1491	1698	1410	1475	1827	1194	1659	2072	2476	1391	1049	1605	2505	1688	2389	1662	1543	1287	1260	1403	1087	1469	1330	1580	1455	1363	1305	1529	1525	1411	1421	1146
Methylomonas denitrificans	S	1538553	1770	943	1000	810	745	676	969	882	633	1231	1380	902	1211	1023	635	916	1014	792	1038	1310	736	1021	1330	1589	825	754	1034	1539	1014	1443	1059	957	840	801	825	701	873	909	1009	1060	922	705	982	900	791	787	640
Methylomonas methanica	S	421	1538	913	936	744	796	695	974	907	676	1126	1277	804	1181	976	610	789	938	751	966	1136	776	873	1310	1375	787	641	914	1392	977	1341	964	892	767	782	817	710	901	753	988	957	877	736	843	861	733	850	653
Methylococcus capsulatus	S	414	2676	1130	1154	1059	1139	1033	1689	1448	984	1495	1688	1118	1568	1383	798	1217	1680	1301	1449	1778	1083	1343	1630	1997	1180	873	1579	2676	1695	2261	1664	1610	1071	1019	1092	931	1255	1119	1424	1282	1205	1136	1427	1530	1303	1340	1156
Methylomicrobium alcaliphilum	S	271065	1131	667	762	473	697	560	819	721	557	783	916	638	819	712	586	705	765	656	693	930	693	658	990	972	575	491	782	1131	747	1039	719	742	590	505	594	520	726	588	756	746	605	628	627	575	498	503	493
Legionella pneumophila	S	446	2134	1589	1777	1232	1968	1499	1604	1506	1256	1533	1971	1162	1672	1505	1375	1476	1482	1177	1016	1556	1278	1503	2034	2134	1143	1165	1286	1643	1385	1452	1244	1223	1552	1502	1533	1587	1693	1358	1684	1806	1582	1163	1187	1137	986	999	1232
Legionella fallonii	S	96230	648	436	544	325	644	440	455	394	357	495	568	373	473	504	424	429	407	329	322	453	389	427	576	648	336	326	381	476	397	417	339	384	404	381	412	404	457	268	447	430	396	305	355	302	257	274	400
Legionella longbeachae	S	450	593	417	462	311	544	418	442	417	372	424	543	311	478	432	361	389	422	364	292	447	363	428	549	593	345	283	355	464	367	428	343	389	414	367	429	357	470	320	423	455	390	279	349	314	209	252	414
Legionella hackeliae	S	449	552	354	416	267	319	305	313	333	261	387	468	290	407	347	275	369	399	286	311	353	286	404	527	552	311	269	328	428	337	393	311	309	342	289	344	303	377	287	357	403	348	215	296	263	219	212	258
Legionella oakridgensis	S	29423	435	341	324	237	342	273	308	303	224	378	393	242	339	321	309	359	383	260	249	406	293	331	406	390	241	265	318	362	338	392	309	276	288	247	263	298	328	239	316	329	306	225	235	216	225	209	224
Tatlockia micdadei	S	451	422	350	365	257	403	272	263	271	241	307	370	234	362	316	269	236	306	239	212	310	287	355	375	422	298	219	268	299	264	294	226	228	332	306	280	261	367	256	279	306	301	207	244	234	202	170	253
Coxiella burnetii	S	777	433	268	299	223	246	213	280	222	204	291	387	266	375	328	236	307	307	231	216	331	228	291	412	412	248	196	214	302	269	311	219	234	223	263	294	257	292	213	294	314	232	191	241	257	182	224	204
Coxiella endosymbiont of Amblyomma americanum	S	325775	381	154	180	105	381	221	191	144	157	174	149	96	129	137	149	132	174	121	111	133	132	86	148	118	89	103	101	207	139	128	143	137	125	112	132	157	168	94	172	192	140	170	129	82	77	93	160
Coxiella-like endosymbiont	S	1592897	214	159	177	109	214	137	170	142	119	182	203	114	158	155	115	125	130	102	85	155	112	139	206	213	103	107	95	171	127	128	112	98	132	122	162	105	143	112	150	144	141	110	136	115	110	113	128
Gilliamella apicola	S	1196095	850	569	640	494	850	561	670	675	551	623	794	497	612	634	531	630	663	449	449	624	566	580	716	773	488	420	533	719	568	595	493	521	521	501	574	546	693	423	613	645	624	403	454	395	344	356	525
Frischella perrara	S	1267021	835	509	622	416	835	620	620	621	521	508	690	382	566	553	552	576	602	460	359	587	560	431	609	700	365	395	475	674	505	575	544	487	533	474	483	554	712	459	693	702	544	475	454	357	314	360	466
Steroidobacter denitrificans	S	465721	2775	1057	1043	863	1053	907	1594	1372	1005	1303	1447	981	1253	1287	837	1400	1748	1434	1465	1807	1225	1169	1416	1705	976	866	1578	2775	1691	2438	1659	1722	902	849	974	849	1259	1160	1409	1256	1216	1613	1310	1290	1204	1224	1060
Dichelobacter nodosus	S	870	625	281	337	216	273	204	295	240	197	293	349	261	302	309	253	298	297	273	277	350	248	324	437	485	283	242	296	403	302	309	254	290	317	298	328	367	385	345	393	409	356	234	245	214	196	226	222
Acidovorax sp. KKS102	S	358220	549960	141732	139480	175899	187946	171992	315159	255531	166767	146623	170146	130761	230238	210023	79534	151386	285573	222095	266730	290119	102001	197416	174450	343066	193902	123624	279995	549965	336552	471993	350130	296252	138252	189246	206854	139700	173235	184695	191683	194740	216116	143689	206227	205371	282994	280531	223511
Acidovorax sp. RAC01	S	1842533	340550	87058	86814	108465	116397	104429	190448	163468	107176	95890	111678	84234	144702	130661	48194	90643	168728	122946	148133	171314	61895	119374	109876	208549	118913	75798	161080	340548	206648	274749	208768	180225	84390	110658	122641	83462	106128	111274	117136	114641	125159	84238	125887	125162	167626	168341	128946
Acidovorax sp. JS42	S	232721	106740	26335	26064	31096	34013	31611	55697	47958	31517	29505	34125	25459	42157	38428	15505	28910	53827	39797	44929	53328	20531	35256	33139	60187	34104	24683	53230	106737	64956	85144	64882	57147	25082	30662	34236	27248	35595	35813	38716	37300	39252	29646	37053	36488	46686	46383	37715
Acidovorax ebreus	S	721785	52771	14703	14404	16523	16249	15933	26759	22689	14692	16459	18949	14094	22829	20623	7950	15167	27312	21450	23925	27844	10542	19700	19557	33125	18395	11933	27472	52771	33206	43383	32361	28928	14291	16664	18212	14006	17931	18239	19551	18790	20021	15641	21841	22182	26540	26157	19927
Acidovorax avenae	S	80867	49793	15488	15585	17219	16340	15662	26831	22705	14940	17449	20104	14912	24088	20877	7635	14392	25738	19554	22689	26734	10139	21533	22780	35058	19622	11918	25029	49793	30920	41717	31244	27017	15179	18043	20670	12854	16578	16932	18491	17758	18974	13900	22946	23789	27314	27510	18962
Acidovorax citrulli	S	80869	48670	14994	14959	16742	15881	15199	26237	22369	14879	16610	19128	14437	23065	20725	7599	14190	25409	19370	22224	26181	9487	20731	21777	34119	18776	11575	24563	48670	30028	40288	30803	26772	14952	17142	19719	12893	16281	16496	17725	17514	18933	13557	21692	23105	26727	26910	19239
Comamonas testosteroni	S	285	174280	83487	85041	88286	57344	71983	84296	72490	50250	88413	102286	74280	130279	108074	36672	58771	96797	85073	52679	65445	39063	105386	94032	174280	101180	38694	68793	113462	82385	101405	80362	74620	71376	83052	89458	59699	73206	63240	67483	66638	71074	42504	136139	111967	144864	129254	72177
Delftia acidovorans	S	80866	57865	19639	19543	20329	18440	19165	29446	25106	17061	22274	25248	18258	29500	26206	11480	19006	32560	25044	26546	30806	14124	25176	26620	41069	23334	14839	30449	57865	36573	48757	37474	33557	18105	20900	23070	17294	21843	21171	22522	21667	23541	16946	28215	28883	33152	32928	22472
Delftia tsuruhatensis	S	180282	44917	14485	14380	15427	14391	14416	22923	19325	12790	16242	18821	13852	22194	19576	8323	14257	24503	18921	20510	23367	10345	19239	19382	31636	17783	11266	23694	44917	28356	36982	28098	25417	13356	15546	17247	12998	16162	16360	17087	16523	17798	12660	21619	21493	25164	24197	16915
Delftia sp. Cs1-4	S	742013	39895	12968	13525	13819	11949	12878	19420	16421	11126	14766	16729	12316	20055	17895	8056	13419	22720	17282	18430	21337	9928	16953	17850	28059	15776	10474	21246	39895	25023	33336	25467	23555	12167	13984	15613	11190	14400	14396	14968	14541	16097	11471	19554	19330	22638	21545	15101
Alicycliphilus denitrificans	S	179636	174550	47861	45884	52484	46094	50483	83522	67166	42413	51177	58404	45734	69546	63774	25250	50759	91815	81162	84136	95102	33111	65895	62721	108245	61539	39690	99165	174553	107684	144126	106737	101771	46677	49145	57749	47644	63855	61018	66269	65684	72438	65485	74481	78930	88849	85501	70169
Variovorax paradoxus	S	34073	97826	39367	40244	36144	29148	28640	49214	41557	26815	42890	48333	36269	53454	45386	15905	29219	52091	40895	48067	57376	19639	55333	67451	81328	44389	25344	50949	97826	61350	83268	61854	54616	40199	41229	48323	25760	32289	33592	35899	35238	38917	26867	55803	65478	61158	61744	35935
Variovorax sp. PAMC 28711	S	1795631	21875	9073	9186	8074	6512	6280	11057	9304	6078	10253	11211	8480	12292	10328	3631	6655	11680	9106	10618	12658	4472	12588	15642	18435	9872	5760	11346	21875	13809	18397	13889	12183	9167	9273	10775	5785	7261	7403	8038	8032	8471	6096	12650	14543	13180	13777	7767
Hydrogenophaga sp. RAC07	S	1842537	49759	22612	23172	20578	13355	13112	22191	18937	12252	25488	28555	20896	32368	25859	7325	13334	22966	18507	23275	29030	8997	29677	35235	44599	23839	11671	23544	43574	28024	39198	29384	24682	24198	25732	30230	11836	14886	14890	16111	15716	17609	11539	31696	35995	33795	35606	16478
Hydrogenophaga sp. PBC	S	795665	38542	17909	17994	16353	11293	11304	19175	15717	10052	20090	22402	16872	25170	20420	6246	11782	20025	16597	19471	23745	7842	23916	28496	35543	19397	9676	20639	36992	23517	32889	24259	21191	19218	19727	23216	10296	13276	13252	14047	14300	15541	10475	25802	29687	27707	28574	14599
Hydrogenophaga sp. LPB0072	S	1763535	23844	13200	14095	11638	7415	7120	11765	10158	6895	15287	17252	12173	18636	14312	4165	7085	12038	9571	10565	13438	5214	16346	19621	23798	12728	6147	12007	21866	14176	19720	15040	12374	13890	14165	16574	6782	8550	8283	8984	8354	8989	6253	17022	18657	17138	18880	8445
Polaromonas naphthalenivorans	S	216465	43025	24567	26108	19126	13970	13358	22402	19568	13325	29897	34078	23620	34056	24661	7918	14032	23453	18241	20803	25254	10171	29024	37474	40711	22563	11614	23117	42532	28675	38324	28905	24195	20937	21577	25755	12534	15619	15473	16770	16296	16975	12293	29204	32415	29901	32097	16338
Polaromonas sp. JS666	S	296591	32927	17030	17785	14401	10900	10465	17297	14958	10241	19421	21659	15632	22623	17737	6082	10399	17659	13751	15778	18585	7381	20639	24825	30556	16328	8597	17199	32927	21156	28868	21518	18558	15745	16768	19333	9288	11783	12077	12746	12282	13141	9611	21367	23091	22177	23210	12302
Ramlibacter tataouinensis	S	94132	66973	28294	28586	26470	20021	20068	33986	28578	18646	30661	34841	25825	38718	32717	11145	20420	35360	28382	33984	40241	14122	38932	47713	57386	31123	17430	35846	66973	42451	58330	42600	37911	29245	29775	35111	18314	22997	23264	25377	25261	27393	18994	40101	47364	43604	44808	25927
Verminephrobacter eiseniae	S	364317	65769	21100	21244	22462	21058	19875	34579	30113	19902	24426	27666	20486	32725	27817	10536	19316	33824	25852	30386	35146	13641	28530	30002	45368	24987	15987	33489	65769	41702	55516	42243	36806	20095	23259	26313	16666	21519	22487	23856	23150	24520	17929	29528	30898	34966	35464	24223
Comamonadaceae bacterium B1	S	1458426	26016	9068	9452	8202	7553	6832	11990	10287	7221	10805	12313	8675	12758	10789	4463	7474	13218	9739	10510	12855	5690	11389	13226	16431	9343	7051	13701	26016	16258	21455	16582	14821	8993	8858	10334	7554	9315	8880	10273	9235	9666	7776	12129	13123	12447	13091	8308
Comamonadaceae bacterium A1	S	1458425	14257	7765	8009	6592	5067	4857	7878	6535	4618	9291	10520	7251	11117	8525	3082	5229	8120	6453	6779	8528	4053	9664	11966	13323	7390	4363	8593	14257	9846	13193	9994	8338	7723	7746	9129	4871	6151	5719	6797	6073	6338	4683	9722	11025	10128	10985	5634
Limnohabitans sp. 63ED37-2	S	1678128	27581	15272	16650	13555	9980	9203	15387	13313	8938	18650	20031	14381	21721	16564	5230	9059	15151	11673	12505	14841	6897	18511	22134	27581	14547	7625	14959	26942	18461	24102	18659	15426	14716	15967	18374	8585	10914	10501	11515	11082	10958	8051	19669	20233	20124	21241	10709
Limnohabitans sp. 103DPR2	S	1678129	9502	5396	6192	4370	3289	2955	4733	3935	2717	7309	6835	4762	7317	5354	1890	2838	4460	3396	3529	4336	2097	6388	7935	9502	4724	2457	4480	7175	5219	6646	5179	4472	5054	5338	6483	3008	3656	3434	3801	3597	3630	2580	6122	6234	5633	6173	3045
Rhodoferax ferrireducens	S	192843	29986	16596	17883	12629	8373	7820	13148	11450	7684	19741	22216	15424	21565	15604	4847	7899	12892	10250	11703	14164	5808	20779	25546	28184	14777	6930	13601	23820	16196	21780	16104	13535	14763	15327	17616	7511	9168	8969	9952	9248	9633	6883	19888	21114	18523	20461	9449
Ottowia sp. oral taxon 894	S	1658672	22941	8949	9162	8824	8456	7835	13138	10966	7668	10520	12293	8619	13101	10852	4805	7801	13053	10112	9950	12150	5784	11236	12283	16598	9272	6531	12860	22941	15114	20226	15729	13347	8923	9311	10784	8123	10054	9559	11200	9881	10298	7490	12011	12418	12847	13224	8888
Candidatus Symbiobacter mobilis	S	1436290	4399	2471	2669	2221	1742	1599	2816	2536	1692	3095	3454	2385	3573	2751	1170	1895	2706	2123	2196	2799	1788	2920	3930	4183	2220	1375	2534	4275	2939	3968	3010	2615	2404	2401	3011	1550	1998	1865	2165	1992	1945	2620	3046	3308	2849	2996	1776
Burkholderia cepacia complex	S	87882	50083	20272	20587	17376	16957	16419	25781	21264	14206	24937	27800	19942	26505	23471	12827	19497	28126	22701	28211	33372	16507	27386	35343	40337	20895	15967	27674	46939	28771	43029	30021	29283	20447	18774	21305	14747	19434	18927	21938	21018	21789	20129	27471	32855	26209	27039	18723
Burkholderia multivorans	S	87883	6565	2667	2676	2314	2498	2392	4093	3599	2427	3519	4088	2820	3774	3376	2128	3395	4502	3545	3506	4467	3798	3152	4308	5029	2627	2171	3868	6565	4061	6351	4552	4174	2625	2424	2886	2179	3128	2869	3479	3127	3134	4766	3561	4129	3485	3340	2540
Burkholderia cepacia	S	292	7283	2780	2976	2413	2272	2290	3529	2878	1840	3447	3751	2838	3745	3240	1686	2557	3967	3244	3923	4576	2182	3810	5074	5631	2980	2106	3774	6671	3983	5958	4184	4076	2854	2632	2957	2064	2610	2629	3097	3045	2943	2733	3908	4767	3722	3895	2665
Burkholderia cenocepacia	S	95486	5340	2233	2231	1956	1805	1732	2716	2155	1489	2818	2986	2234	2809	2597	1458	2118	3132	2373	2989	3690	1590	3167	3845	4311	2342	1757	3045	5114	3298	4585	3322	3073	2192	2023	2355	1635	2171	2097	2410	2220	2375	1908	2996	3529	2930	2869	1996
Burkholderia vietnamiensis	S	60552	2587	1109	1090	1082	1511	1215	1973	1576	1125	1366	1580	1161	1491	1301	743	1049	1624	1275	1541	1930	942	1300	1666	2129	1137	868	1599	2587	1715	2446	1751	1673	1032	1029	1195	886	1219	1176	1451	1281	1195	1117	1494	1670	1445	1495	1388
Burkholderia ambifaria	S	152480	2678	1051	1082	853	838	839	1215	1097	724	1269	1374	973	1367	1222	667	1015	1496	1225	1607	1834	757	1461	1893	1972	1003	818	1462	2678	1554	2311	1526	1575	1030	1000	1067	761	974	919	1034	1129	1175	881	1434	1683	1383	1390	1008
Burkholderia lata	S	482957	2491	1021	1054	885	937	818	1202	956	642	1343	1427	974	1283	1278	801	1025	1371	1096	1413	1681	761	1313	1775	2027	1017	972	1451	2267	1336	2052	1415	1476	987	1005	1058	838	967	885	977	1006	1046	854	1259	1563	1341	1355	886
Burkholderia stagnalis	S	1503054	2257	852	825	712	621	679	976	799	530	936	1083	836	1019	963	474	779	1156	966	1224	1457	670	1279	1546	1677	908	683	1230	2058	1192	1993	1225	1262	883	744	895	588	764	775	870	849	899	743	1115	1407	1127	1079	775
Burkholderia stabilis	S	95485	2131	608	695	568	489	468	712	617	397	801	859	644	867	844	397	570	837	665	877	1073	462	843	1052	2131	660	526	857	1472	910	1378	895	979	617	585	657	484	590	557	631	681	666	532	859	995	835	872	535
Burkholderia contaminans	S	488447	1431	543	574	503	404	366	662	503	375	615	756	516	685	610	332	473	689	532	765	895	336	699	903	1134	538	419	701	1211	736	1085	745	805	500	501	530	346	436	428	511	498	571	398	637	832	672	719	461
Burkholderia pyrrocinia	S	60550	1277	494	510	409	395	419	656	539	342	631	751	520	684	554	341	516	683	593	764	829	438	619	906	960	503	419	685	1144	715	1038	676	708	521	515	500	405	581	570	692	613	630	516	663	765	568	632	423
Burkholderia diffusa	S	488732	1095	452	403	350	341	326	576	444	305	509	607	424	569	467	244	379	549	412	597	705	317	586	777	822	474	354	583	965	586	880	638	614	444	417	447	303	377	377	446	402	428	397	566	639	517	523	359
Burkholderia territorii	S	1503055	1245	464	440	373	354	375	503	422	261	544	579	419	533	442	243	385	525	475	624	702	281	617	765	898	446	323	625	1009	592	897	674	589	444	427	500	267	417	382	465	406	451	317	578	782	579	661	365
Burkholderia seminalis	S	488731	1282	515	495	436	342	270	510	421	324	623	696	417	525	530	282	360	589	507	666	801	289	667	871	881	509	315	618	987	642	1002	665	658	482	396	471	333	436	390	496	445	543	340	641	755	593	632	408
Burkholderia pseudomultivorans	S	1207504	745	261	299	252	257	217	323	271	192	371	392	245	353	338	169	283	390	290	403	458	207	450	502	543	303	248	411	745	441	658	437	477	279	258	286	251	236	239	296	324	326	260	393	459	384	431	274
Burkholderia latens	S	488446	350	145	142	134	102	103	161	116	79	155	182	116	211	145	72	101	171	123	182	195	96	157	218	269	134	97	153	301	151	233	172	197	127	143	158	109	128	110	107	106	135	86	208	228	162	190	114
Burkholderia dolosa	S	152500	304	95	107	91	109	97	141	118	70	143	158	114	164	136	74	99	154	121	172	192	65	163	224	214	122	108	147	250	176	244	159	162	126	96	125	64	86	117	99	135	125	118	169	211	155	142	135
pseudomallei group	S	111527	10434	4299	4395	3573	3519	3250	5387	4538	3012	5105	5635	4031	5417	4801	2587	4102	5806	4611	6185	7385	3191	5702	7382	8046	4539	3569	5927	10124	6195	9001	6277	6342	4272	3851	4580	3197	4123	3810	4668	4663	4741	3932	5579	6587	5345	5552	3875
Burkholderia pseudomallei	S	28450	3262	1342	1420	1169	1086	998	1780	1516	1010	1603	1761	1311	1718	1474	809	1309	1882	1444	1913	2244	1069	1731	2288	2495	1409	1197	1886	3262	2034	2879	2057	2032	1290	1196	1426	991	1379	1215	1558	1502	1486	1355	1686	2091	1682	1695	1235
Burkholderia thailandensis	S	57975	2752	1124	1077	924	953	850	1443	1258	776	1466	1440	1055	1411	1260	702	1100	1510	1201	1653	1933	843	1443	1939	2109	1140	921	1536	2533	1606	2338	1664	1606	1155	1001	1195	879	1047	995	1174	1211	1209	962	1462	1646	1318	1400	1037
Burkholderia oklahomensis	S	342113	2135	764	781	569	645	628	970	781	554	897	1053	738	1036	901	484	739	1055	847	1149	1380	513	1088	1275	1493	851	654	1094	1870	1088	1617	1115	1211	785	734	824	576	773	667	801	855	832	676	996	1185	1000	1069	708
Burkholderia mallei	S	13373	237	106	103	70	75	67	101	72	52	103	115	93	110	118	61	68	107	85	141	148	62	122	125	151	94	71	136	237	114	199	136	119	90	93	96	86	65	85	102	89	86	95	113	111	83	115	76
Burkholderia gladioli	S	28095	7933	3214	3179	2756	2395	2388	3912	3053	1964	3798	4204	3108	4192	3595	1807	2906	4310	3578	4471	5133	2270	4578	5901	6436	3537	2432	4274	7436	4535	6843	4590	4599	3463	2913	3576	2375	2935	2833	3377	3116	3357	3055	4330	5514	4349	4450	2694
Burkholderia ubonensis	S	101571	5744	2073	2180	1851	1734	1717	2576	2036	1326	2739	2943	2134	2851	2372	1342	1952	2994	2425	3102	3611	1604	2878	3786	4113	2297	1765	2997	4793	3036	4658	3186	3026	2254	2082	2324	1538	1917	1930	2265	2126	2296	1842	2919	3636	2746	2978	1989
Burkholderia glumae	S	337	4130	1666	1701	1348	1272	1128	1908	1452	997	1995	2309	1645	2127	1931	931	1376	1989	1759	2181	2466	1114	2301	3194	3237	1743	1195	2051	3403	2156	3103	2254	2157	1757	1524	1845	1046	1338	1428	1532	1566	1585	1342	2400	3090	2257	2433	1390
Burkholderia sp. OLGA172	S	1804984	2850	1379	1341	1167	1085	1000	1509	1236	877	1746	1865	1363	1916	1609	776	1165	1603	1330	1540	1846	925	1685	2509	2517	1382	889	1564	2611	1770	2345	1813	1538	1303	1312	1477	887	1164	1302	1266	1325	1288	1176	1676	1835	1597	1694	1130
Burkholderia sp. RPE64	S	758793	2818	1168	1190	991	1019	865	1418	1169	772	1532	1573	1081	1520	1370	746	1027	1439	1234	1497	1754	740	1508	2023	2203	1171	963	1475	2337	1524	2248	1526	1444	1135	1007	1207	855	1068	967	1198	1176	1212	921	1457	1803	1331	1476	1020
Burkholderia sp. CCGE1002	S	640511	2790	1167	1207	1048	955	890	1572	1164	708	1518	1675	1192	1602	1359	661	1062	1504	1250	1504	1894	826	1606	1986	2182	1289	889	1505	2412	1558	2394	1652	1492	1151	1086	1250	806	1052	962	1245	1153	1149	927	1557	1815	1425	1576	1085
Burkholderia sp. CCGE1003	S	640512	2515	1133	1175	978	862	886	1370	1091	740	1430	1613	1103	1603	1368	640	989	1391	1101	1283	1638	740	1392	1886	2098	1142	798	1374	2226	1371	1966	1463	1399	1152	1019	1207	806	952	955	1157	1079	1123	847	1400	1617	1434	1422	914
Burkholderia sp. HB1	S	1678678	2399	1071	1049	826	826	714	1108	923	654	1204	1427	1037	1392	1137	622	915	1275	947	1172	1419	656	1349	1734	1890	1049	765	1144	1904	1254	1780	1307	1218	1034	925	1135	752	835	840	953	1039	1014	756	1306	1491	1162	1293	813
Burkholderia sp. Bp7605	S	1740163	1917	902	866	718	664	635	1000	776	572	1094	1118	850	1117	994	480	678	1066	801	1075	1242	574	1238	1461	1657	863	600	1087	1776	1070	1620	1162	1147	830	758	925	572	738	804	797	781	901	680	1097	1229	1031	1032	687
Burkholderia sp. YI23	S	1097668	1406	595	552	493	406	351	654	520	390	668	719	528	729	670	308	470	742	550	777	876	451	833	1027	1074	596	473	709	1243	791	1169	784	723	609	558	630	454	505	509	513	556	658	469	759	963	717	707	438
Burkholderia sp. RPE67	S	758796	1158	472	478	410	350	314	550	446	282	508	548	358	575	549	262	384	603	541	546	755	326	590	733	775	461	370	666	1031	611	867	668	653	437	409	470	371	475	379	481	455	519	421	627	696	538	634	396
Burkholderia sp. PAMC 26561	S	1795043	834	452	466	330	365	259	470	387	254	513	593	357	563	438	249	328	445	424	419	549	264	465	705	753	438	303	468	834	459	790	464	509	398	371	423	263	376	347	420	381	387	368	463	551	415	468	297
Burkholderia sp. PAMC 28687	S	1795874	954	439	467	381	375	319	563	435	258	519	543	407	564	505	230	350	520	406	530	584	279	542	745	894	473	312	559	900	573	851	622	563	366	477	458	357	374	363	431	403	431	308	537	586	532	546	379
Burkholderia sp. CCGE1001	S	640510	884	422	424	355	269	326	449	379	290	431	498	350	602	435	230	356	522	355	518	609	259	544	701	805	418	315	501	780	497	764	505	497	413	377	462	274	386	326	396	340	370	292	537	565	490	528	363
Burkholderia sp. KJ006	S	416344	556	246	189	165	168	144	256	186	128	257	281	198	263	194	116	183	263	235	266	344	153	298	378	422	240	168	223	525	275	438	302	284	254	180	248	159	199	196	221	219	240	160	290	385	254	244	213
Burkholderia plantarii	S	41899	513	207	204	162	178	117	241	185	146	280	288	198	274	240	156	201	259	242	261	337	185	270	314	418	212	168	290	454	316	423	281	268	205	176	161	146	222	196	246	217	237	182	276	326	267	244	181
Burkholderia sp. Bp5365	S	1740162	428	119	125	123	99	117	184	141	86	180	181	109	190	163	107	131	219	199	262	288	108	173	216	292	151	136	223	396	242	334	244	213	126	126	143	103	136	156	150	143	184	171	207	206	207	176	182
Burkholderia sp. 2002721687	S	1468409	101	38	36	42	43	41	66	40	31	52	45	29	49	50	18	37	72	42	50	67	27	41	48	92	38	30	65	101	68	101	76	76	36	28	47	33	37	33	41	45	37	47	48	41	61	47	56
Cupriavidus necator	S	106590	13251	5763	6150	5259	4249	4345	6807	5569	3743	7216	8037	6109	8106	6747	2958	4959	7382	6245	7027	8392	3854	7973	10396	11618	6437	3969	7154	12935	8216	11781	8398	7792	5962	5612	6697	4002	5195	5064	5873	5497	5796	4447	8248	9497	8386	8427	5058
Cupriavidus basilensis	S	68895	9476	4280	4218	3633	3130	3043	5094	4130	2832	5320	5735	4270	5879	5076	2199	3598	5525	4457	5016	6075	2893	5727	7444	8542	4465	2824	5279	9006	5777	8057	5825	5527	4347	4180	5031	3044	3781	3633	4296	3905	4158	3254	5970	6671	6058	6183	3507
Cupriavidus metallidurans	S	119219	6941	3226	3351	2868	2268	2440	4160	3277	2224	3853	4363	2979	4313	3803	1713	2758	4065	3426	3876	4592	2360	4176	5207	6329	3492	2171	3928	6941	4267	6444	4518	4146	3197	3094	3602	2176	2912	2829	3122	3065	3112	2939	4328	4970	4370	4557	2768
Cupriavidus sp. USMAA2-4	S	876364	7527	3431	3210	2948	2447	2772	4073	3276	2298	3809	4435	3357	4525	3823	1746	3046	4460	3750	4107	4882	2208	4560	5647	6653	3567	2270	4326	7527	4627	6853	4792	4481	3182	3142	3691	2487	3019	3111	3442	3306	3312	2612	4456	5250	4651	4637	2892
Cupriavidus gilardii	S	82541	7473	3124	3119	2642	2297	2410	3535	3017	1926	3805	3988	3030	4226	3520	1566	2518	3866	3258	3943	4521	2013	4216	5598	6066	3341	2208	3801	6817	4259	6149	4289	4188	3223	3125	3527	2077	2683	2568	3051	2984	3048	2541	4290	5258	4232	4423	2655
Cupriavidus pinatubonensis	S	248026	6270	2716	2778	2390	2106	2041	3371	2698	1870	3391	3733	2637	3894	3337	1473	2205	3559	2810	3250	3901	1675	3615	4607	5437	3073	1827	3237	5837	3781	5411	3769	3611	2745	2730	3019	1957	2543	2419	2674	2521	2620	2040	3583	4160	3686	3635	2298
Cupriavidus sp. USMAHM13	S	1389192	3291	1458	1388	1149	912	881	1572	1143	761	1548	1663	1302	1859	1472	742	1095	1807	1429	1842	2000	834	1973	2536	2810	1432	963	1677	3124	1886	2775	1903	1706	1479	1235	1537	925	1153	1109	1271	1303	1337	1045	1995	2539	1992	1993	1135
Cupriavidus sp. USMAA1020	S	367825	827	383	385	296	292	272	437	362	234	413	470	316	458	424	201	288	477	395	450	565	258	495	697	721	394	265	455	827	530	778	583	516	361	293	360	221	328	325	370	327	337	303	548	616	489	530	350
Ralstonia solanacearum	S	305	21171	9663	9682	8268	7075	6982	11150	9157	5925	11725	13203	9253	13088	11214	5113	7993	11458	9826	11154	13380	6461	13125	17382	18645	10113	6541	11409	19687	12538	19369	12939	12068	10023	9425	10789	6651	8393	8318	9228	8889	9537	7265	13351	16207	13139	13043	8160
Ralstonia pickettii	S	329	16632	7392	7282	6339	5486	5415	8767	7164	4829	8944	9975	7139	10270	8258	3921	6321	9456	7724	8806	10557	4729	9884	12497	14596	7650	4823	9244	16632	10391	14811	10680	9802	7312	7025	8205	5201	6585	6653	7198	6924	7384	5622	9718	11408	9923	10317	6590
Ralstonia mannitolilytica	S	105219	9389	4050	4133	3782	3552	3372	5503	4557	3211	5071	5668	4062	5735	4956	2250	3513	5360	4511	5059	6031	3029	5441	6878	8029	4473	2808	5251	9389	5918	8455	6198	5574	4190	4046	4745	2944	4057	3919	4344	4161	4191	3653	5600	6412	5677	5980	3803
Ralstonia insidiosa	S	190721	7716	3757	3864	3239	2711	2613	4289	3571	2300	4661	5075	3659	5192	4459	2042	3188	4347	3622	4126	4784	2450	4735	6211	7092	4060	2412	4493	7561	4930	6855	4915	4468	3578	3626	4179	2608	3366	3231	3630	3303	3416	2664	4760	5431	4874	4902	3067
Pandoraea pnomenusa	S	93220	6271	2451	2479	2286	2315	2192	3593	2994	1934	3016	3280	2297	3490	3046	1381	2257	3887	2968	3332	3989	1898	3128	3695	5159	2850	1927	3535	6271	4135	5556	4008	3920	2303	2363	2658	1963	2581	2463	2745	2718	2706	2314	3274	3501	3597	3633	2728
Pandoraea thiooxydans	S	445709	4165	1983	1841	1661	1355	1272	2214	1731	1203	2545	2858	1927	2699	2181	1058	1528	2234	1921	2132	2525	1411	2461	3177	3676	1896	1154	2085	3790	2497	3465	2420	2178	1965	1845	2207	1335	1615	1660	1880	1758	1789	1329	2352	2645	2209	2422	1485
Pandoraea norimbergensis	S	93219	3317	1594	1653	1304	1258	1171	1736	1479	913	2044	2301	1606	2119	1913	950	1322	1989	1487	1638	2238	1085	2045	2608	2975	1615	1066	1783	2842	1860	2668	1959	1877	1555	1529	1659	1086	1413	1369	1536	1391	1442	1141	2061	2196	1789	1926	1258
Pandoraea pulmonicola	S	93221	3202	1464	1601	1313	1018	971	1747	1389	890	1695	1844	1385	1943	1644	765	1119	1740	1411	1651	1998	901	1943	2676	2721	1472	950	1633	2958	1939	2695	1756	1702	1431	1343	1630	912	1211	1157	1306	1388	1340	1036	1902	2390	1830	1946	1222
Pandoraea apista	S	93218	2913	1391	1374	1129	1085	974	1485	1236	882	1581	1808	1368	1728	1456	737	1020	1659	1168	1581	1809	911	1649	2011	2420	1346	903	1537	2621	1665	2363	1734	1626	1182	1272	1381	878	1161	1120	1294	1291	1314	1036	1693	1804	1496	1672	1046
Pandoraea sputorum	S	93222	2419	1183	1154	933	822	840	1200	1016	702	1279	1486	1006	1519	1247	614	1039	1305	1040	1130	1427	754	1479	1944	2237	1158	758	1213	1969	1309	1893	1331	1221	1229	1178	1277	883	1219	1055	1199	1227	1174	868	1473	1581	1370	1456	836
Pandoraea vervacti	S	656178	2564	1197	1243	933	933	843	1385	1121	740	1495	1652	1135	1598	1342	649	1036	1452	1078	1355	1628	828	1601	2026	2200	1199	830	1327	2438	1429	2232	1576	1458	1180	1045	1230	757	1004	944	1161	1026	1083	944	1445	1731	1443	1501	940
Pandoraea faecigallinarum	S	656179	2428	1301	1283	991	957	805	1348	1139	750	1554	1668	1211	1646	1346	727	985	1358	1202	1193	1503	859	1368	1974	2128	1200	768	1360	2348	1440	2076	1505	1290	1092	1121	1270	778	1007	1001	1157	1081	1050	804	1520	1730	1380	1424	928
Pandoraea oxalativorans	S	573737	2294	1181	1230	992	844	826	1309	1109	717	1488	1482	1115	1493	1231	669	1026	1412	1172	1238	1437	822	1579	1995	2225	1197	756	1247	2054	1499	1979	1392	1396	1032	1074	1194	859	1105	1037	1277	1207	1199	1030	1476	1767	1297	1422	989
Paraburkholderia caribensis	S	75105	5576	2323	2329	1896	1763	1618	2583	2183	1529	2778	3152	2332	2964	2579	1347	1916	2955	2368	2820	3432	1529	2927	3933	4523	2394	1617	2823	4896	3188	4482	3056	2965	2288	2094	2475	1549	1938	1873	2142	2188	2258	1765	2881	3308	2863	2947	1835
Paraburkholderia xenovorans	S	36873	3813	1673	1744	1470	1395	1254	1969	1575	1056	2103	2314	1619	2222	1927	889	1423	2183	1678	1988	2522	1230	2178	2797	3205	1658	1181	1998	3368	2136	3180	2247	2072	1584	1523	1780	1174	1449	1368	1725	1554	1691	1387	2168	2335	2033	2120	1382
Paraburkholderia fungorum	S	134537	3015	1258	1319	1118	1085	924	1464	1208	776	1633	1805	1312	1750	1466	762	1098	1533	1243	1592	1802	838	1565	2158	2326	1313	908	1485	2636	1596	2321	1693	1686	1187	1187	1400	846	1122	989	1178	1193	1146	912	1666	1854	1492	1638	1045
Paraburkholderia phytofirmans	S	261302	2763	1177	1115	958	852	777	1296	1019	712	1513	1602	1136	1567	1234	637	1002	1311	1108	1325	1610	772	1616	2010	2100	1152	853	1322	2151	1363	2001	1423	1402	1103	1109	1221	866	928	875	1154	1194	1110	815	1497	1717	1359	1475	890
Paraburkholderia sprentiae	S	948107	2946	1172	1170	1057	940	906	1337	1097	741	1372	1621	1111	1534	1305	692	970	1397	1247	1602	1688	776	1640	2111	2355	1252	870	1467	2500	1514	2291	1696	1589	1217	1093	1257	745	1039	970	1106	1076	1183	911	1525	1848	1468	1489	1002
Paraburkholderia phymatum	S	148447	2767	1113	1184	1051	936	877	1398	1245	721	1482	1585	1117	1560	1327	751	999	1400	1098	1473	1662	851	1483	1914	2293	1186	946	1418	2385	1477	2174	1457	1428	1153	1048	1229	843	1014	962	1115	1102	1187	872	1456	1627	1389	1494	982
Paraburkholderia rhizoxinica	S	412963	1550	729	859	598	561	537	798	676	493	906	1010	755	1006	868	457	641	852	673	852	994	501	919	1230	1376	771	543	885	1400	954	1368	940	881	741	704	725	548	669	654	711	729	733	583	947	940	793	837	558
Burkholderia metallica	S	488729	1137	427	421	340	389	341	472	411	255	524	535	412	505	505	250	392	607	501	609	687	295	575	754	896	472	327	536	946	560	896	609	582	469	381	473	262	387	372	433	474	450	353	580	748	625	613	365
Paraburkholderia phenoliruptrix	S	252970	814	351	362	275	266	290	442	286	227	396	447	325	439	402	213	268	380	313	414	498	267	410	562	664	353	254	446	723	395	644	505	465	307	288	395	266	343	298	338	353	359	303	529	494	392	454	315
Polynucleobacter asymbioticus	S	576611	1293	694	741	409	316	243	364	344	252	665	661	379	664	557	336	366	412	359	1083	1271	338	793	902	970	530	413	405	465	432	514	405	399	518	509	577	354	433	353	358	439	412	274	518	428	362	393	269
Polynucleobacter necessarius	S	576610	2733	652	846	347	287	239	296	288	206	634	499	338	523	431	273	286	330	289	2134	2733	346	657	743	785	400	414	363	476	416	455	400	479	401	443	412	275	331	297	297	420	329	189	438	418	362	323	190
Polynucleobacter duraquae	S	1835254	1072	541	681	343	310	259	283	228	256	833	527	360	594	496	322	370	368	290	721	776	306	746	830	930	516	332	401	456	379	468	348	415	422	407	439	300	332	287	291	363	343	238	433	394	319	311	207
Leptothrix cholodnii	S	34029	91561	29616	27819	16413	7003	7189	11756	9691	6195	22550	25062	20438	22920	17876	4569	8110	13162	10960	14379	16791	5545	50950	91561	45324	24253	7011	13766	23939	14803	23276	15937	14221	39759	22097	35737	6576	8840	8899	9359	9177	10063	11513	44592	78145	38492	43215	10859
Paucibacter sp. KCTC 42545	S	1768242	27651	12492	12438	9421	6707	6375	10246	8712	6049	13875	15466	10903	15208	11934	4131	6900	10852	8468	10290	27651	5094	15458	22248	25185	11969	5930	10727	18710	12460	17636	12997	11046	11840	11247	13835	6164	7662	7638	8237	7673	8045	5947	16314	19483	15653	16581	7686
Rubrivivax gelatinosus	S	28068	30306	11877	11345	8136	4821	5123	8414	6698	4270	10835	12194	9678	11751	9832	3245	5955	9832	8410	10987	12987	3948	18838	30037	22445	11334	5247	10301	17884	10779	17010	11350	10822	14661	10083	13921	4861	6287	6313	6852	6947	7740	6834	17495	27190	16604	17883	7294
Roseateles depolymerans	S	76731	17996	9012	8787	7063	5222	5068	7888	6740	4499	9528	10334	7794	10930	8789	3231	5418	8776	6805	7983	9982	3849	11897	17835	17996	8893	4490	8626	15346	9538	14051	9914	9059	9528	8640	10688	4531	5872	5774	6277	6088	6462	4802	12548	16089	12545	12994	6119
Methylibium petroleiphilum	S	105560	26763	11053	10558	7644	4661	4836	8055	6691	4399	10336	11407	8844	11610	9306	3079	5585	9128	7821	9856	11511	3828	16826	26763	19873	10587	4813	9379	16855	10284	15705	11017	10204	13117	9835	13182	4438	6009	5901	6463	6419	6982	6130	15959	24152	15120	16567	6588
Thiomonas intermedia	S	926	11082	5068	5085	4823	3527	3743	6032	5228	3293	6389	7272	5522	7654	6581	2461	4524	6877	5505	5762	6709	3388	6736	7874	10018	5660	3343	6081	11082	7166	9678	7096	6711	5148	4881	6141	3783	4912	4612	5413	5309	5301	4489	7021	8163	7236	7361	4481
Mitsuaria sp. 7	S	1658665	19137	7778	7489	5240	3130	3327	5018	4295	2786	7015	7929	5972	7634	6136	2340	3904	5959	4978	6751	7837	2723	11641	19137	18030	7429	3498	6140	10744	6559	10120	7180	6568	8956	6392	9126	3135	3941	4053	4266	4390	4642	3954	11573	17175	10696	11332	4547
[Polyangium] brachysporum	S	413882	20417	9059	8887	6830	4441	4576	7528	6381	4099	9043	10269	7705	10535	8456	2952	5059	8227	6729	8286	9964	3756	13191	20417	18401	9229	4397	8294	14907	9424	13465	9853	9044	10428	8579	11083	4249	5480	5380	6066	5887	6083	4898	12777	17804	12621	13288	5841
Burkholderiales bacterium GJ-E10	S	1469502	3305	1465	1425	1318	1354	1270	2025	1606	1117	1832	2185	1468	1965	1686	871	1295	1840	1573	1946	2249	1171	1851	2326	2760	1520	1001	1890	3225	1986	2893	2080	1993	1526	1412	1605	1072	1454	1333	1533	1513	1498	1297	1986	2100	1790	1950	1389
Burkholderiales bacterium YL45	S	1834205	2306	643	847	600	1489	975	1259	725	1140	861	999	658	824	1298	1812	1527	1581	792	1432	1378	1440	607	676	996	498	956	1552	2306	1079	1106	1014	1625	657	441	479	1107	902	573	1241	1421	1345	329	604	531	502	542	693
Bordetella petrii	S	94624	11337	3875	4016	3738	3743	3527	5869	5052	3265	4905	5371	3738	5763	4870	2306	3801	6207	4709	5484	6425	2933	4866	5789	7997	4284	3136	6084	11337	6928	9567	7139	6278	3964	3917	4628	3511	4206	4266	4575	4364	4798	3403	5356	5505	5730	5664	3887
Bordetella hinzii	S	103855	6476	2634	2828	2430	2150	2079	3434	2760	1791	3377	3711	2735	3971	3234	1606	2513	3690	3014	3487	4222	1895	3536	4412	5555	2939	2006	3850	6476	4194	5996	4227	3822	2636	2618	3107	2078	2656	2611	3054	2858	3045	2323	3706	4168	3761	3874	2545
Bordetella pseudohinzii	S	1331258	6033	2434	2441	2286	2031	2044	3222	2768	1697	2994	3608	2437	3565	3169	1606	2299	3583	2866	3103	3745	1809	3202	4014	4971	2706	1824	3397	6033	3723	5304	3928	3602	2627	2666	2811	2032	2543	2438	2783	2690	2761	2153	3304	3775	3479	3639	2369
Bordetella bronchialis	S	463025	5219	2341	2443	2093	1915	1784	3014	2302	1633	2751	3070	2280	3241	2752	1307	2085	3173	2720	3077	3533	1705	2962	3686	4425	2367	1728	3008	5219	3267	4810	3506	3160	2335	2316	2667	1694	2182	2121	2516	2408	2419	1969	3172	3560	3194	3336	2112
Bordetella trematum	S	123899	5055	2328	2179	2064	1976	1802	2883	2372	1628	2811	3111	2214	3124	2667	1391	1992	3072	2476	2707	3269	1654	2821	3419	4400	2425	1626	2875	5055	3380	4518	3288	3074	2110	2185	2489	1729	2142	2190	2301	2191	2342	1779	2993	3170	2982	3090	1877
Bordetella bronchiseptica	S	518	5541	2215	2155	1928	1763	1845	2806	2424	1560	2713	3029	2177	3039	2508	1286	2078	3222	2644	3031	3654	1517	2908	3646	4326	2313	1708	3132	5541	3472	5065	3707	3154	2132	2177	2446	1646	2116	2140	2453	2240	2489	1933	3148	3537	3097	3159	2195
Bordetella sp. H567	S	1697043	4021	1718	1748	1457	1346	1254	2022	1588	1117	2096	2313	1681	2323	2011	1028	1552	2275	1814	2135	2587	1179	2230	3021	3434	1822	1236	2226	3623	2454	3334	2532	2305	1722	1565	1916	1198	1471	1412	1721	1644	1816	1480	2384	2616	2173	2346	1405
Bordetella flabilis	S	463014	3875	1728	1740	1493	1397	1207	1980	1687	1052	2139	2419	1725	2391	2009	1008	1513	2198	1791	2138	2469	1147	2171	2847	3243	1771	1290	2207	3704	2254	3253	2385	2236	1737	1705	1970	1300	1635	1447	1713	1733	1747	1307	2301	2622	2189	2336	1527
Bordetella avium	S	521	3002	1519	1443	1249	1244	1176	1798	1570	1137	1916	2195	1438	2039	1708	816	1422	1906	1457	1483	1896	1176	1658	2081	2729	1422	1012	1799	3002	2013	2708	1884	1741	1313	1459	1570	1083	1445	1326	1522	1552	1483	1252	1837	1883	1701	1778	1090
Bordetella holmesii	S	35814	2491	1172	1291	1025	953	883	1463	1198	762	1486	1679	1210	1677	1345	709	1023	1452	1190	1261	1606	818	1552	1858	2214	1249	774	1457	2491	1615	2228	1551	1405	1104	1155	1290	842	1170	1094	1225	1179	1151	957	1455	1616	1501	1511	955
Bordetella pertussis	S	520	1863	728	740	716	586	577	1015	801	531	955	1015	747	1116	887	471	767	1156	911	1042	1209	569	930	1192	1470	873	548	1134	1863	1217	1735	1149	1116	788	709	847	610	786	803	819	839	840	699	1076	1140	1062	1097	708
Bordetella parapertussis	S	519	1200	428	432	419	458	414	643	568	380	546	580	472	619	581	293	528	711	634	668	802	424	581	712	910	490	393	651	1200	753	1164	776	710	429	360	522	479	584	515	603	574	543	548	569	607	568	557	457
Achromobacter xylosoxidans	S	85698	26937	10679	10514	9577	8343	8426	13295	10866	7217	12894	14226	10120	15062	12494	5904	9704	14982	12518	14080	16735	7860	14378	17393	22889	11810	8039	14542	26937	16339	23291	16453	15777	10532	10103	11911	7921	10318	10527	11435	11063	11701	8971	15163	16705	15086	15407	9703
Achromobacter denitrificans	S	32002	5442	2283	2109	1941	1768	1824	2777	2304	1513	2660	2847	2205	3030	2664	1220	2066	3097	2417	2975	3367	1535	2979	3594	5020	2365	1636	2955	5442	3270	4780	3287	3070	2211	2296	2688	1649	2102	2060	2367	2343	2470	1781	3119	3516	3205	3200	2095
Castellaniella defragrans	S	75697	8360	3370	3398	3031	2740	2714	4100	3498	2162	4100	4840	3352	4657	4089	1922	3042	4643	3979	4502	5271	2443	4483	5747	7118	3663	2506	4742	8360	5276	7314	5362	4886	3460	3336	3850	2594	3365	3306	3712	3587	3779	2868	4681	5362	5164	4927	3258
Alcaligenes faecalis	S	511	5208	1903	1999	1718	2016	1530	2525	2285	1704	2274	2578	1781	2650	2385	1471	1957	2860	2270	2423	4296	2134	2124	2559	3643	1877	1817	3024	5208	3013	3727	3242	3108	1824	1771	2071	2008	2450	2164	2545	2221	2209	2275	2229	2127	2169	2176	1533
Advenella kashmirensis	S	310575	1748	868	941	705	694	590	951	798	566	994	1205	803	1155	943	588	742	1015	803	846	1065	664	1032	1231	1582	796	660	899	1748	1035	1367	1027	1099	817	847	906	705	916	791	896	850	816	577	960	977	918	919	640
Advenella mimigardefordensis	S	302406	1719	913	1060	767	743	655	924	752	617	1157	1274	886	1260	1102	630	761	1041	824	866	1138	707	1107	1308	1719	910	635	958	1582	1008	1332	885	1012	926	1011	1038	793	966	827	888	913	890	650	1053	1020	879	1041	626
Pusillimonas sp. T7-7	S	1007105	2543	1086	1240	969	1019	908	1368	1150	830	1371	1512	1091	1597	1316	660	1015	1412	1133	1177	1438	904	1369	1652	2026	1068	808	1359	2543	1441	2097	1628	1458	1076	1115	1197	843	1152	936	1189	1168	1164	866	1335	1330	1302	1322	915
Taylorella asinigenitalis	S	84590	857	400	415	332	857	515	478	417	430	451	564	279	388	362	395	408	468	283	253	408	439	284	393	452	199	269	313	501	375	375	334	376	349	274	278	411	491	310	489	477	462	296	331	226	216	253	463
Taylorella equigenitalis	S	29575	478	303	306	195	478	287	326	292	237	308	384	209	289	304	284	289	302	186	197	306	246	254	319	366	205	208	246	316	215	298	242	233	233	212	230	257	329	212	292	295	274	219	217	202	158	224	261
Basilea psittacipulmonis	S	1472345	1470	534	547	322	465	306	417	331	266	483	570	388	623	511	367	406	434	342	333	465	311	680	824	917	535	371	364	447	416	492	424	364	520	529	595	472	532	394	508	516	512	261	427	386	329	304	255
Janthinobacterium sp. 1_2014MBL_MicDiv	S	1644131	59949	6681	6937	4463	3164	4264	4626	3884	3054	9318	9981	6039	8830	7385	5065	7174	8825	6489	8806	15129	5696	8331	10075	11228	5668	11847	11631	19328	12602	20598	10054	15588	5188	5821	5269	3534	4010	3966	4211	5269	5060	3005	8707	7610	5995	6200	3402
Janthinobacterium agaricidamnosum	S	55508	8974	4025	4051	2692	2154	2042	3127	2712	1857	5145	5625	3476	4675	3754	1920	2851	3540	2901	4140	5365	2549	4589	6872	6479	3337	3501	4323	6124	4582	6942	4345	4250	3550	3877	3863	2129	2679	2543	2802	2668	2606	2204	4336	4844	3971	4154	2318
Janthinobacterium sp. Marseille	S	375286	5262	2647	2883	2265	2347	1850	2620	2357	1788	3175	3444	2307	3345	2514	1197	1725	2264	1768	2023	2582	1429	3011	4640	4923	2553	1445	2109	3164	2244	3184	2313	2095	2228	2616	2827	1452	2038	1755	2177	1747	1727	1305	2821	2973	2763	2987	2092
Janthinobacterium sp. B9-8	S	1236179	2647	1498	1586	1129	1236	1017	1565	1359	1059	2063	2162	1397	1945	1531	1041	1353	1493	1254	1059	1427	1285	1719	2133	2282	1346	915	1235	1711	1372	1757	1323	1256	1372	1306	1561	1244	1550	1486	1662	1487	1442	1042	1327	1329	1107	1218	984
Herbaspirillum seropedicae	S	964	8553	4175	4193	3420	2867	2915	4545	3725	2497	5082	5783	4173	5583	4698	2285	3523	4955	3948	4616	5535	2924	5175	6886	7740	4267	2934	4755	8165	5121	7787	5355	4911	3922	3876	4596	2625	3409	3310	3736	3442	3747	2956	5368	6132	5331	5521	3303
Herbaspirillum rubrisubalbicans	S	80842	6748	3290	3339	2855	2519	2268	3685	3236	2067	4040	4482	3158	4545	3701	1699	2624	3885	3071	3510	4111	2065	3941	5340	6017	3428	2314	3778	6489	4320	6005	4363	3834	2940	3352	3579	2171	2894	2678	3018	2740	2795	2174	4204	4504	4136	4338	2750
Herbaspirillum hiltneri	S	341045	7641	3333	3478	2603	2147	1853	3095	2648	1734	4017	4555	3101	4347	3413	1479	2423	3211	2668	3340	3833	1852	3913	5679	6256	3123	2153	3322	5328	3429	5300	3550	3264	3044	3139	3481	1901	2290	2229	2560	2442	2499	1846	3931	4269	3619	3794	2069
Massilia sp. NR 4-1	S	1678028	12027	5899	5889	4346	3424	3139	5236	4169	2741	7480	8114	5464	7251	5775	2839	4276	5750	4570	6875	8222	3877	6613	9905	10125	5343	5073	6529	9699	6980	10682	6928	6454	5284	5828	5918	3206	4180	3903	4323	3982	4506	3658	6606	7555	6283	6376	3712
Massilia sp. WG5	S	1707785	11173	4852	4588	3483	2762	2855	4220	3414	2242	5712	6129	4346	5678	4526	2283	3514	4948	4169	6841	8494	3445	6047	8743	9366	4540	6564	6653	8178	6048	10248	6282	5983	5733	8039	6092	2622	3381	3430	3692	3750	3786	3028	6015	7437	5827	6009	3361
Collimonas fungivorans	S	158899	8532	3817	4040	3264	2447	2301	3761	3148	2086	5040	5542	3780	5207	4223	1960	2820	4007	3344	3850	4779	2578	4842	6782	7353	3858	2636	3933	6633	4437	6293	4359	4025	3730	3922	4106	2476	3111	2952	3301	3174	3148	2458	4803	5109	4432	4397	2729
Collimonas arenae	S	279058	7094	3763	3834	2835	2220	1986	2949	2543	1837	4661	5262	3570	4840	3822	1814	2472	3325	2732	2967	3679	2023	4598	6366	6996	3651	2078	3104	5120	3514	4835	3582	3266	3329	3399	4134	2143	2603	2306	2660	2628	2576	1909	4068	4234	3731	3847	2061
Collimonas pratensis	S	279113	5927	2813	3032	2322	1800	1694	2847	2280	1529	3620	3888	2662	3529	2930	1456	2184	2799	2288	2766	3273	1817	3370	4844	5126	2744	1786	2808	4474	2928	4369	2991	2841	2557	2730	2990	1678	2152	2156	2213	2160	2185	1728	3271	3623	2912	3214	1999
Herminiimonas arsenicoxydans	S	204773	3696	1986	2157	1375	1020	975	1403	1186	914	2667	2804	1863	2564	1879	885	1266	1512	1456	1372	1820	1043	2334	3633	3574	1808	966	1586	2295	1619	2284	1609	1598	1716	1815	2141	961	1280	1158	1342	1270	1247	1037	2086	2169	1836	1892	901
Thauera sp. MZ1T	S	85643	116760	22561	19377	22241	15632	25386	46176	33723	16673	29290	34502	28303	35911	35816	17045	40267	54447	53302	64462	92116	26060	28798	30667	48719	27188	21645	55728	103492	61879	96392	59225	52440	22977	17365	19954	19907	32316	33527	37270	29359	33985	47399	32711	37414	33258	27735	20197
Thauera humireducens	S	1134435	45941	11854	11051	11708	8536	12579	21333	16171	8523	15305	17933	14475	18253	17344	7376	16591	24093	23419	27757	37716	11387	16117	18463	26890	14993	10164	25338	45941	28405	43787	27540	24045	11768	9849	11127	9440	15049	15461	16811	14841	16087	17995	17269	18680	16453	14616	11024
Azoarcus sp. CIB	S	198107	18901	5860	5757	5758	4620	5659	8995	6968	3971	8023	9097	6945	9061	8185	3015	5895	8341	7648	9229	11307	4137	8458	10496	13694	7695	4094	9160	15851	9666	15482	10039	8712	5790	5407	6149	4128	6026	6156	7021	5808	6645	6397	8389	9192	8078	7746	5516
Azoarcus sp. KH32C	S	748247	15880	4897	4813	4592	3594	4527	7001	5357	3145	6672	7522	5773	7216	6490	2476	4606	6527	5879	7244	8436	3292	6694	8944	11048	6186	3208	7187	11926	7416	11737	7676	6838	4680	4044	4845	3168	4859	4725	5316	4572	5055	4882	6927	7241	6228	6146	4556
Azoarcus olearius	S	418699	4394	1498	1478	1406	981	1360	2052	1720	951	2161	2320	1849	2392	2043	816	1596	2183	2084	2427	2992	1156	2087	2637	3559	1909	979	2435	4041	2580	3936	2717	2257	1458	1349	1637	1046	1509	1600	1783	1472	1714	1611	2277	2446	2118	2117	1345
Azoarcus sp. BH72	S	62928	4497	1522	1396	1414	1017	1348	2231	1568	913	1958	2374	1630	2251	2065	765	1477	2250	2040	2292	2812	1089	2140	2687	3331	1894	1034	2314	4213	2588	4044	2632	2225	1491	1355	1493	1011	1618	1565	1777	1446	1736	1664	2184	2379	2137	2077	1381
Dechloromonas aromatica	S	259537	195880	26127	29998	25994	14165	14519	27542	22524	12126	59443	65584	47748	60914	50296	10199	19960	23749	21461	36542	39914	13698	44364	60723	80770	45852	13551	26161	42233	25955	49124	28994	21989	24759	24511	29014	13242	18515	17501	20475	15768	17243	21998	31781	32295	28122	32994	17175
Azospira oryzae	S	146939	29664	8876	9343	8984	8891	8417	12905	10383	6678	13442	15152	10925	14381	12891	6400	9704	12642	10711	12592	15207	8405	11437	14263	19450	10671	7020	13206	22365	13734	20781	13939	12600	8404	7959	9380	6965	9983	9662	11434	8590	9697	10178	11348	11484	11038	11419	8790
Sulfuritalea hydrogenivorans	S	748811	16964	5069	5224	4785	4500	4267	6802	5568	3501	7231	8010	5850	7674	6641	2565	4304	5909	5310	7282	8272	3282	6530	8296	10591	5696	3277	6522	10655	6523	11131	7412	6152	4713	4382	5093	3320	4559	4478	5129	4564	4506	4305	6688	6983	5998	6274	4745
Aromatoleum aromaticum	S	551760	13226	4433	4416	4375	3822	4659	7369	5607	3315	6206	6821	5210	6753	6112	2719	4934	7200	6626	7442	9294	3546	6298	7517	10143	5528	3641	7755	13186	8217	13226	8290	7503	4538	3880	4438	3567	5146	5113	5967	5285	5298	5397	6186	6711	5755	5540	4483
Methyloversatilis sp. RAC08	S	1842540	11046	3919	3800	3479	2742	2916	4906	3860	2486	5059	5856	4300	5648	4629	1919	3323	4504	3987	4913	5599	2446	5152	6712	7897	4432	2313	4770	7926	5008	7882	5280	4658	3806	3434	4053	2404	3481	3193	3695	3219	3592	3167	5138	5694	4897	4835	3273
Neisseria meningitidis	S	487	17161	3788	3587	3077	3843	3219	4971	3897	3117	3737	4307	3299	4907	4774	4503	6235	7544	5164	4062	5182	5673	4466	4365	6603	4071	5204	5933	9230	6506	6814	5680	8931	6361	5293	5159	10816	13802	12263	13806	11826	12522	8930	4379	3870	3180	3054	2541
Neisseria weaveri	S	28091	18483	2947	2592	2422	3206	2827	4380	3380	2881	2797	3350	2492	3923	3976	3996	5622	6861	4545	3684	4556	5491	3728	3425	5429	3478	4992	5579	8706	5737	5813	5055	8509	5665	4477	4218	10645	13263	12370	13363	11380	12052	8862	3776	3316	2766	2512	2184
Neisseria elongata	S	495	15425	2773	2373	2360	2906	2532	3864	2988	2515	2813	3307	2349	3865	3558	3397	4773	5999	3953	3196	4084	4847	3357	3099	5044	3257	4205	4822	7689	5245	5271	4515	7150	4972	3785	3643	8868	11089	10149	11127	9319	10094	7670	3491	3055	2528	2262	2023
Neisseria lactamica	S	486	3848	780	713	632	868	706	1047	826	657	796	959	673	1107	979	1028	1377	1592	1125	870	1091	1324	964	883	1339	855	1155	1256	2123	1329	1439	1255	1793	1395	1092	1079	2417	3086	2709	3203	2650	2715	1902	1040	817	713	656	537
Neisseria gonorrhoeae	S	485	3247	658	614	618	704	539	935	689	548	739	767	589	886	810	817	1101	1413	963	756	892	1133	844	791	1205	718	968	1135	1661	1136	1183	1001	1555	1147	876	977	1945	2586	2223	2475	2124	2238	1687	832	742	551	589	513
Kingella kingae	S	504	4149	1256	1310	961	1074	939	1416	1155	874	1186	1346	1014	1528	1441	1260	1716	2113	1622	1118	1479	1413	1611	1678	2345	1349	1419	1551	2167	1868	1657	1459	2165	2077	2127	1995	3392	4149	3854	4105	3952	4086	2546	1383	1165	945	881	666
Snodgrassella alvi	S	1196083	1976	682	657	548	721	534	750	709	582	645	714	534	793	823	769	972	1102	774	676	900	761	821	791	1081	669	733	855	1137	857	897	760	1051	922	951	957	1591	1976	1642	1765	1841	1825	1124	600	508	506	478	428
Chromobacterium violaceum	S	536	7990	4142	3856	3487	3008	2815	4378	3639	2484	7025	7990	5202	6933	5149	3799	5492	5457	5382	3924	5046	4766	4690	5955	6778	3807	2652	4104	6432	4742	6687	4709	4376	4422	4098	4669	4330	5283	5112	5624	5125	5209	4101	4891	5280	4167	4272	3238
Chromobacterium vaccinii	S	1108595	6770	3244	2942	2743	2749	2444	3757	3139	2215	6216	6770	4443	5819	4383	3370	4723	4833	4449	3310	4239	3985	3476	4845	5467	2859	2309	3699	5739	3995	5798	4081	3653	3229	2890	3216	2993	3823	3790	4403	3733	3460	2767	3887	4315	3503	3538	2829
Laribacter hongkongensis	S	168471	21649	7965	6833	8108	14545	14377	21649	16313	12121	11317	12444	7741	10662	8185	6683	8583	9257	8552	6862	8773	8734	5424	6981	8963	4822	5936	7704	10798	8224	10787	7798	7856	8426	9757	10591	10497	15064	13005	17885	10922	9235	9082	11433	11135	10078	10290	8539
Pseudogulbenkiania sp. NH8B	S	748280	9712	4669	4133	3950	3530	3365	5377	4278	2860	8681	9712	6253	8239	6120	4441	6342	6281	6091	5015	5974	5440	4871	6691	7838	4344	3087	4906	7697	5552	8150	5679	4981	4311	3923	4577	3725	5168	4937	5901	4773	4660	3759	5402	6011	4783	5060	3795
Jeongeupia sp. USM3	S	1906741	6890	3138	2988	2891	3217	2867	4321	3893	2654	4702	5188	3399	4364	3637	2209	3291	3787	3570	3370	4209	2797	3630	4985	5441	2864	2040	3592	5614	3865	5509	3795	3434	2995	2769	3245	2196	3100	3072	3428	3050	2862	2587	3911	4539	3637	3841	3377
Methylovorus glucosotrophus	S	266009	1065	598	638	454	417	331	527	498	290	740	848	592	827	598	344	492	634	494	453	633	418	582	774	976	438	376	611	826	585	806	548	537	521	530	543	413	510	428	551	481	471	438	583	564	533	552	374
Methylovorus sp. MP688	S	887061	1008	507	583	484	438	343	514	454	344	745	872	547	810	563	354	519	586	477	471	596	456	567	780	913	527	283	515	855	571	746	554	499	504	484	572	365	505	430	518	469	419	366	535	605	545	568	364
Methylobacillus flagellatus	S	405	2531	1250	1241	1093	1043	993	1688	1340	855	1571	1827	1257	1667	1494	804	1302	1655	1313	1373	1782	973	1484	1824	2371	1220	851	1571	2531	1616	2296	1619	1694	1203	1137	1323	1056	1425	1347	1486	1394	1360	1245	1446	1424	1337	1336	1080
Methylotenera versatilis	S	1055487	2714	1198	1236	923	539	390	510	461	435	1154	1289	970	1460	1329	524	594	618	546	580	849	464	1452	2084	2714	1485	513	533	667	584	766	576	496	1063	1247	1581	533	651	529	646	731	618	393	948	765	921	948	424
Methylotenera mobilis	S	359408	1748	771	824	611	427	325	461	412	374	860	1036	803	1226	1126	462	508	544	527	576	793	452	1063	1338	1748	883	528	623	748	643	908	705	614	767	786	995	546	623	557	582	667	565	395	669	693	684	591	329
Methylophilus sp. TWE2	S	1662285	1801	954	1033	736	663	586	815	708	492	1126	1300	907	1258	1040	599	825	993	799	800	976	616	1149	1506	1676	1007	599	837	1215	861	1132	936	811	910	872	1035	737	856	813	919	924	849	577	952	901	756	801	587
Candidatus Methylopumilus turicensis	S	1581680	1227	501	605	348	297	226	302	342	252	491	557	413	620	507	335	378	451	333	351	469	298	647	826	979	526	305	370	427	425	531	367	389	519	581	594	442	439	425	415	469	466	263	463	490	361	352	268
Candidatus Methylopumilus planktonicus	S	1581557	557	366	445	265	557	328	365	357	279	367	477	267	386	358	313	343	384	242	253	389	263	354	473	518	278	232	303	367	320	376	314	291	332	348	366	329	432	258	363	381	329	265	307	285	236	217	301
Candidatus Accumulibacter phosphatis	S	327160	21884	5580	5828	5870	6036	5337	8764	7185	4670	8033	8831	6384	8016	6980	2684	4448	5679	5204	7044	8168	3427	6707	8684	11163	6362	3401	6442	10521	6744	11223	7216	5966	4950	4778	5611	3225	4927	4448	5517	4651	4743	4901	6766	7240	6018	6475	5366
Candidatus Kinetoplastibacterium crithidii	S	33056	461	235	240	192	461	297	355	292	261	292	347	224	255	232	244	242	242	224	194	325	263	187	263	265	129	189	203	322	217	255	223	216	181	192	171	235	305	212	266	289	236	201	159	151	127	143	266
Candidatus Kinetoplastibacterium desouzaii	S	994692	368	197	258	151	368	243	263	247	219	286	323	173	242	232	186	206	168	130	131	170	178	210	256	292	145	135	151	263	194	207	194	160	205	151	211	184	227	178	232	200	198	172	180	154	134	176	234
Candidatus Kinetoplastibacterium galatii	S	994695	242	145	142	133	242	158	172	147	124	135	175	107	143	146	111	130	128	97	95	124	122	124	166	207	102	98	113	181	123	160	112	104	116	132	115	142	135	106	158	128	134	104	118	80	84	89	145
Candidatus Kinetoplastibacterium oncopeltii	S	994696	318	155	188	122	318	226	229	180	182	170	240	147	187	164	162	145	159	114	96	169	169	107	172	173	113	78	117	161	116	138	134	127	134	131	127	158	210	133	190	143	198	127	130	77	68	110	206
Kinetoplastibacterium blastocrithidii	S	233181	311	140	185	121	311	196	181	175	193	166	213	96	157	144	154	137	171	132	98	167	125	112	168	177	104	97	118	172	133	153	107	113	115	113	107	163	173	120	171	167	174	122	119	74	64	88	174
beta proteobacterium CB	S	543913	5654	868	971	491	337	283	392	305	243	1246	819	467	915	742	317	336	470	389	5129	5654	463	1107	1374	1876	898	528	560	733	496	789	603	755	606	595	571	314	381	314	357	428	385	196	709	576	495	506	274
Candidatus Profftella armatura	S	669502	191	114	158	100	191	144	141	123	114	153	180	108	148	124	74	93	123	105	83	98	98	93	166	154	89	71	102	134	106	132	87	95	111	91	112	114	133	87	110	141	111	100	84	98	73	78	107
Nitrosomonas europaea	S	915	2256	984	1037	984	1173	1026	1637	1527	1038	1289	1392	964	1365	1260	678	1141	1665	1256	1289	1530	922	1028	1266	1880	998	890	1501	2256	1558	2065	1611	1465	983	929	1065	1014	1489	1256	1503	1422	1331	1441	1190	1168	1150	1119	1193
Nitrosomonas eutropha	S	916	1774	619	690	521	597	639	869	727	479	738	874	637	920	833	465	764	1258	939	1109	1585	521	1081	924	1347	695	627	1304	1774	1261	1406	1049	1348	756	615	649	591	814	681	810	1009	872	982	661	668	558	538	494
Nitrosomonas sp. AL212	S	153948	1177	596	513	444	456	350	597	584	384	541	639	422	647	566	362	504	573	550	479	798	419	661	811	939	519	431	612	855	591	747	635	557	581	558	625	489	578	487	603	605	572	619	508	469	448	467	413
Nitrosomonas sp. Is79A3	S	261292	1306	745	817	592	733	596	920	754	491	822	998	653	856	777	462	607	855	661	717	1069	487	866	1103	1306	723	526	728	1257	762	1155	826	765	678	691	779	555	677	609	705	693	729	490	723	664	679	688	541
Nitrosomonas ureae	S	44577	761	428	453	353	320	314	414	396	271	522	558	378	530	516	264	360	481	339	436	703	276	490	625	761	365	296	492	584	481	606	489	453	442	377	414	316	399	336	381	426	379	283	427	387	307	355	267
Nitrosomonas communis	S	44574	659	447	516	388	422	273	409	366	298	460	509	353	475	459	309	402	435	403	359	467	326	446	597	659	378	305	397	473	404	468	356	370	411	379	396	392	483	358	401	468	448	299	401	323	282	302	274
Nitrosospira briensis	S	35799	1037	524	545	480	446	405	561	493	333	658	793	546	776	608	371	501	600	479	539	758	443	625	727	1037	513	407	643	941	618	890	635	638	489	427	535	418	493	453	574	514	506	372	575	498	479	522	370
Nitrosospira multiformis	S	1231	946	394	506	404	394	387	531	509	312	626	642	427	646	513	287	425	511	413	510	822	319	587	710	810	443	358	614	815	614	817	582	647	417	407	469	317	464	361	534	495	445	344	489	474	448	407	397
Sideroxydans lithotrophicus	S	63745	4395	1720	1759	1542	1558	1420	2169	1839	1103	2588	2860	2024	2664	2090	1069	1584	1985	1652	1905	2230	1300	2045	2776	3109	1736	1095	1895	3083	1921	3009	2065	1876	1542	1579	1787	1214	1663	1576	1761	1531	1572	1208	2071	2161	1839	2019	1457
Gallionella capsiferriformans	S	370405	2719	1330	1349	1041	1055	904	1388	1198	816	1610	1854	1365	1774	1486	734	1035	1284	1085	1134	1382	812	1597	2085	2318	1323	808	1230	1792	1393	1909	1378	1213	1131	1158	1390	853	1091	941	1206	1028	1092	843	1347	1346	1178	1222	920
Thiobacillus denitrificans	S	36861	4843	1794	1765	1632	1647	1536	2578	2030	1303	2353	2623	1995	2522	2230	978	1596	2181	1942	2673	3291	1279	2303	2940	3527	1908	1373	2447	4195	2592	3887	2727	2378	1815	1584	1886	1320	1787	1681	1927	1870	1827	1605	2315	2570	2099	2134	1700
Sulfuricella denitrificans	S	649841	4146	1546	1632	1438	1446	1246	1984	1606	1031	2233	2641	1721	2306	1915	1045	1450	1860	1514	1695	2122	1143	1906	2491	2965	1683	1063	1686	2868	1821	2708	1908	1766	1401	1338	1563	1153	1507	1323	1651	1577	1458	1213	1766	1844	1511	1693	1263
Arcobacter butzleri	S	28197	724630	204341	260553	180947	724629	463511	402564	351380	350835	256416	313888	155667	187577	187288	217955	215417	261604	168785	124738	216984	267155	95825	138947	123391	70995	105221	152350	315140	213671	273656	240002	212837	144665	110645	115775	221912	312999	155404	320613	263111	255349	286082	162073	122535	101887	151992	379637
Arcobacter sp. L	S	944547	350360	113632	144283	120435	350356	240816	233817	235371	189883	162104	196142	97478	124442	110655	97992	101472	121921	80385	68381	117841	124191	58548	82405	76111	46669	52288	71921	166183	115898	158689	132927	111174	86691	79422	84318	107978	151528	79602	157076	131662	125899	134053	89829	70199	67310	98507	214585
Arcobacter nitrofigilis	S	28199	124100	36895	47830	34822	124101	80932	72911	66692	62836	49448	59996	29754	36791	34894	36591	37445	45009	28932	23105	39493	46235	18263	26176	23406	13754	18383	26689	56242	38803	51300	44487	37964	27169	21397	22486	39274	54284	27252	55613	45944	44657	49093	29891	22834	19956	29400	70204
Campylobacter jejuni	S	197	8559	3004	3791	2526	8559	5610	4930	4316	4214	3629	4493	2241	2820	2989	3450	3184	3850	2359	2012	3173	3593	1611	2309	2381	1281	2023	2595	4217	2963	3564	3025	3091	2179	1755	1833	2909	4140	2062	3946	3413	3213	3341	2412	1759	1419	2072	4691
Campylobacter lari	S	201	9339	2913	3728	2499	9339	5977	5373	4686	4615	3531	4317	2202	2800	2751	3052	2886	3559	2375	1894	3097	3640	1556	2171	2113	1180	1638	2268	4431	2991	3767	3307	2879	2177	1654	1958	3162	4352	2195	4286	3675	3526	3672	2252	1894	1491	1987	4879
Campylobacter coli	S	195	6117	2281	2918	1877	6117	3801	3490	2874	2781	2779	3276	1721	2116	2500	2937	2589	2706	1774	1898	2594	2842	1265	1802	1864	1090	1742	2228	3146	2204	2504	2286	2248	1685	1346	1409	2738	3145	1577	3007	3233	2997	2277	1812	1346	1113	1576	3179
Campylobacter ureolyticus	S	827	8693	2580	3018	2126	8693	5469	4877	4076	4202	3016	3705	1827	2283	2258	2599	2731	3275	2109	1564	2664	3301	1185	1796	1586	959	1422	1911	3684	2611	3206	2820	2514	1892	1338	1364	2784	3642	1946	3880	3146	3065	3360	2071	1571	1213	1827	4359
Campylobacter fetus	S	196	6782	2027	2609	1773	6782	4177	3441	3031	3123	2454	2940	1461	1827	1829	2086	2169	2480	1624	1274	2113	2576	1038	1490	1341	792	1122	1600	2903	2023	2366	2222	2095	1502	1110	1220	2265	3056	1553	2987	2460	2502	2637	1525	1156	1002	1342	3363
Campylobacter hyointestinalis	S	198	5758	1754	2172	1525	5758	3533	3217	2788	2768	2137	2539	1282	1553	1561	1848	1802	2182	1382	1127	1854	2240	835	1251	1180	647	984	1322	2462	1797	2164	1889	1749	1294	966	1020	1869	2572	1354	2695	2329	2154	2228	1352	1051	846	1262	3019
Campylobacter insulaenigrae	S	260714	4093	1324	1722	1118	4093	2647	2460	1969	2029	1573	1923	1016	1217	1198	1299	1346	1575	1152	837	1443	1630	684	966	985	565	694	979	1881	1348	1618	1544	1307	996	752	861	1374	1842	1026	1990	1658	1578	1744	1070	804	676	949	2165
Campylobacter iguaniorum	S	1244531	4412	1407	1758	1139	4412	2886	2463	1937	2139	1665	1966	1036	1278	1278	1549	1504	1720	1152	836	1441	1754	673	968	970	531	781	1112	1949	1393	1689	1561	1299	975	656	755	1519	2007	1083	2008	1762	1612	1763	1039	734	641	930	2177
Campylobacter peloridis	S	488546	3543	1134	1435	937	3543	2259	2021	1794	1696	1400	1701	818	1110	1061	1141	1147	1419	901	623	1202	1420	560	848	746	459	571	832	1666	1080	1431	1219	1104	831	598	649	1200	1664	855	1704	1346	1347	1463	861	730	582	802	1930
Campylobacter volucris	S	1031542	3018	1016	1239	801	3018	1952	1676	1516	1533	1193	1441	756	889	844	927	952	1169	804	604	992	1181	520	694	817	417	553	734	1324	996	1275	1099	1007	792	605	594	974	1361	732	1444	1151	1158	1225	773	569	485	679	1579
Campylobacter sp. RM16704	S	1500960	3469	1091	1336	899	3469	2211	1872	1603	1734	1265	1569	796	1004	1030	1201	1153	1317	850	666	1109	1316	552	772	773	390	543	886	1549	1137	1294	1232	1086	846	597	645	1219	1639	838	1553	1332	1249	1363	818	601	526	756	1810
Campylobacter concisus	S	199	3118	950	1387	905	3118	1986	1648	1444	1481	1206	1514	793	985	1047	1188	1224	1269	828	798	1250	1260	647	815	811	476	732	1026	1450	1026	1369	1088	1058	780	602	630	1154	1497	784	1401	1312	1148	1189	867	663	485	744	1635
Campylobacter hominis	S	76517	2215	777	962	588	2215	1407	1267	1088	1147	956	1096	543	680	646	798	768	917	663	452	799	852	374	598	532	273	443	618	1090	777	873	798	680	580	409	444	845	1096	562	1077	943	884	865	567	465	374	457	1295
Campylobacter subantarcticus	S	497724	1893	661	718	527	1893	1178	1063	932	914	786	944	488	621	562	662	678	726	516	413	737	727	340	542	484	277	371	483	895	632	733	695	637	534	426	391	651	874	461	862	709	713	721	533	419	344	466	1120
Campylobacter curvus	S	200	454	233	280	186	454	316	307	259	240	243	302	173	216	226	278	245	267	174	177	265	221	178	226	287	122	187	228	294	235	235	226	179	198	168	140	226	267	147	258	283	256	206	227	142	135	159	252
Campylobacter gracilis	S	824	469	220	241	176	469	284	264	235	198	221	292	191	192	211	261	242	255	158	190	289	234	134	217	230	122	187	268	356	216	252	211	287	168	115	153	235	236	173	263	290	303	189	156	136	121	160	226
Sulfurospirillum multivorans	S	66821	7900	2804	3584	2352	7900	5282	5035	4716	4059	3831	4614	2362	2742	2503	2516	2569	3006	1938	1676	2773	2857	1367	1953	1717	1070	1438	1949	3674	2555	3380	2958	2515	1957	1422	1639	2428	3245	1754	3630	2871	2857	2360	2256	1729	1370	1876	4411
Sulfurospirillum sp. UCH001	S	1581011	7285	2637	3115	2313	7285	4732	5445	4797	3691	3230	3752	1987	2170	2160	2004	2168	2296	1580	1440	2278	2144	1222	1694	1639	1046	1285	1758	2685	1938	2727	2353	2005	2106	1574	1763	2177	2805	1734	3238	2426	2336	2006	2359	1933	1125	1592	3447
Sulfurospirillum deleyianum	S	65553	5417	1847	2356	1685	5417	3687	3221	2974	2809	2211	2626	1344	1596	1637	1727	1711	2057	1347	1073	1741	2024	946	1337	1145	661	893	1235	2469	1650	2171	1873	1642	1387	962	1019	1886	2422	1282	2516	2165	2031	2023	1452	1076	876	1254	3081
Sulfurospirillum barnesii	S	44674	5331	1814	2258	1449	5331	3441	3222	2717	2595	2196	2630	1299	1613	1550	1706	1764	1967	1282	1043	1692	1957	985	1299	1246	662	976	1292	2275	1662	2092	1866	1599	1344	1024	1041	1807	2245	1223	2388	2073	1948	1926	1422	1104	880	1217	2863
Sulfurospirillum halorespirans	S	194424	1766	862	1077	707	1766	1336	1325	1167	995	1093	1298	705	731	855	718	732	796	533	591	878	802	507	537	626	418	499	683	1042	745	1088	847	691	624	439	425	687	848	549	996	807	775	653	680	614	358	513	889
Sulfurospirillum cavolei	S	366522	1565	586	784	489	1565	1063	1411	969	876	807	981	522	641	702	703	751	1091	616	675	878	778	385	539	665	381	604	622	883	673	936	766	670	496	382	409	651	821	501	969	827	763	599	503	374	314	465	816
Sulfurimonas denitrificans	S	39766	22727	6559	8540	5501	22727	14670	12361	10874	11002	8112	9784	4859	5523	5762	6762	7004	8505	5320	3832	6848	8392	3144	4627	3936	2275	3431	5030	9823	6627	8645	7565	6965	4643	3098	3275	7099	9600	4888	10059	8450	8076	8193	5637	4069	3104	4396	11820
Sulfurimonas autotrophica	S	202747	6884	2104	2685	1855	6884	4413	3900	3419	3314	2775	3391	1709	2041	2008	2314	2108	2740	1654	1316	2264	2531	1098	1544	1511	863	1226	1684	3043	2190	2798	2346	2110	1682	1224	1259	2178	3176	1517	3240	2715	2573	2784	1706	1280	1119	1613	3739
Helicobacter pylori	S	210	3012	1834	2050	1453	3012	2079	2149	1960	1665	1940	2334	1362	1911	1740	1507	1664	1811	1320	1233	1897	1606	1337	1882	2089	1216	1244	1418	2029	1579	1882	1533	1577	1543	1328	1656	1781	2019	1377	1908	1904	1816	1443	1400	1201	989	1209	1899
Helicobacter cetorum	S	138563	1566	644	721	525	1566	1010	964	902	758	687	841	491	641	569	582	567	658	493	365	600	625	401	579	619	291	403	507	781	553	673	592	550	505	454	467	661	754	484	816	710	630	645	472	393	352	428	915
Helicobacter hepaticus	S	32025	1234	434	582	353	1234	862	706	623	615	550	671	339	447	369	415	510	540	333	280	442	566	268	376	365	234	277	357	627	416	540	470	424	397	277	301	442	652	359	561	571	487	508	403	286	218	285	715
Helicobacter cinaedi	S	213	1441	493	597	417	1441	817	812	645	718	591	696	383	449	443	468	470	586	386	326	519	577	288	408	407	208	311	396	613	485	593	503	465	404	273	299	547	678	331	660	574	576	558	419	290	246	346	797
Helicobacter himalayensis	S	1591088	758	260	339	209	758	500	451	363	347	355	422	210	258	298	336	349	372	236	222	321	337	166	247	233	148	258	235	381	279	332	286	342	252	195	192	329	361	214	323	331	329	314	233	167	161	194	400
Helicobacter sp. MIT 01-6242	S	222136	676	315	365	269	676	437	377	396	341	341	420	267	272	278	334	307	322	251	212	325	353	217	283	288	157	219	262	346	283	308	289	270	250	213	242	340	418	215	405	356	344	315	248	194	138	201	320
Helicobacter typhlonius	S	76936	502	232	250	188	502	359	322	249	285	248	314	159	218	200	193	203	270	191	138	206	192	171	224	229	128	157	178	289	168	222	177	173	220	212	163	222	277	155	289	274	259	180	204	156	141	146	271
Helicobacter mustelae	S	217	369	204	225	151	369	276	294	241	212	230	255	144	200	203	152	180	195	147	109	176	216	128	196	222	114	122	161	226	152	181	179	172	189	171	176	189	250	148	251	191	207	190	171	143	114	146	269
Helicobacter acinonychis	S	212	311	108	146	95	311	174	157	127	120	118	158	81	109	84	106	103	113	96	74	117	125	70	103	112	68	84	94	124	115	105	103	103	85	90	76	120	153	86	123	120	115	113	84	68	62	79	136
Helicobacter felis	S	214	161	92	124	85	133	106	146	139	85	127	152	89	140	102	83	95	130	76	70	112	88	102	116	153	57	68	94	89	113	112	99	95	112	88	82	92	120	66	109	118	93	127	95	72	74	78	101
Sulfuricurvum kujiense	S	148813	1089	508	541	458	1089	748	847	663	659	592	689	389	468	535	562	549	682	467	854	914	615	374	466	524	329	470	571	969	642	863	667	615	405	382	349	553	621	450	821	1003	723	380	423	331	258	384	636
Wolinella succinogenes	S	844	1133	389	527	335	1133	783	608	533	561	486	577	296	363	421	520	423	482	332	261	377	447	252	351	326	172	276	391	526	347	465	390	413	289	239	231	423	562	320	488	466	485	435	323	233	208	271	635
Nitratifractor salsuginis	S	269261	600	258	306	175	364	264	327	261	266	319	373	218	251	322	371	386	449	297	397	441	324	191	294	298	173	263	402	600	286	379	299	432	198	172	183	275	300	180	352	383	350	220	244	225	170	191	227
Sulfurovum sp. NBC37-1	S	387093	692	298	427	279	692	416	372	372	370	401	506	273	312	360	435	402	347	244	281	372	321	244	328	318	195	302	349	477	308	346	304	373	275	214	227	388	373	209	345	399	357	226	285	239	192	240	402
Sulfurovum lithotrophicum	S	206403	589	283	349	223	589	390	367	328	312	347	382	261	247	261	296	302	285	207	208	310	298	162	236	267	145	245	291	372	231	311	267	233	214	190	199	302	320	188	308	301	283	233	223	194	159	201	351
Nitratiruptor sp. SB155-2	S	387092	1425	492	589	457	1425	968	914	694	719	600	852	434	536	470	537	577	647	432	416	605	611	308	431	411	250	318	440	751	499	609	574	582	401	304	327	511	714	344	723	616	603	641	407	351	252	354	809
Nautilia profundicola	S	244787	2105	717	951	624	2105	1310	1168	1093	1051	877	1059	583	675	708	769	755	960	586	493	803	842	417	578	568	307	420	589	1045	760	904	788	706	573	467	418	805	1020	547	970	909	862	842	521	441	319	486	1079
Myxococcus fulvus	S	33	4303	1806	1940	1599	1530	1385	2115	1537	1071	2275	2294	1697	2282	2085	1415	1828	2582	1964	2742	3209	1381	2165	2945	3396	1796	1710	2523	4082	2443	3661	2499	2614	1788	1491	1790	1455	1615	1499	1800	2009	2088	1393	2455	3107	2408	2438	1717
Myxococcus xanthus	S	34	1661	687	749	547	657	548	837	763	474	872	950	711	1014	853	540	697	1007	851	1037	1192	541	985	1109	1481	805	569	1020	1661	965	1497	1001	1022	707	693	766	613	679	636	669	762	813	558	948	1075	913	1037	685
Myxococcus stipitatus	S	83455	1842	759	895	624	741	614	941	696	502	916	1018	731	952	943	594	730	1124	800	1142	1322	588	1002	1220	1418	755	708	1142	1633	1039	1569	1066	1130	777	619	740	561	722	665	786	897	926	610	1076	1200	942	1022	724
Myxococcus hansupus	S	1297742	1877	766	855	669	741	668	999	703	506	953	1091	705	995	850	603	769	1096	806	1178	1407	658	1106	1414	1455	784	719	1119	1782	1089	1728	1099	1158	832	693	746	641	717	661	788	953	981	586	1080	1363	1058	1064	747
Corallococcus coralloides	S	184914	2422	1000	1014	899	972	829	1220	1049	683	1289	1314	999	1259	1232	813	1072	1532	1108	1588	1948	793	1311	1694	1839	1050	954	1437	2258	1446	2118	1472	1460	1023	871	913	847	1000	848	1075	1317	1240	957	1341	1592	1357	1440	1103
Anaeromyxobacter dehalogenans	S	161493	2577	872	831	732	769	682	1006	781	527	1007	1080	802	1021	997	595	860	1236	965	1519	1838	674	1188	1377	1707	927	816	1378	2006	1247	1928	1261	1352	941	679	865	641	755	812	860	1050	1047	745	1276	1475	1206	1266	837
Anaeromyxobacter sp. Fw109-5	S	404589	1976	600	605	474	577	487	724	553	384	681	792	550	675	633	477	549	894	685	1192	1500	510	810	945	1109	619	667	943	1539	928	1494	979	977	560	477	495	436	536	504	637	805	734	495	757	910	761	768	533
Anaeromyxobacter sp. K	S	447217	701	242	270	217	198	203	308	251	158	271	304	188	279	252	160	256	339	355	464	501	208	305	367	481	259	238	371	701	367	646	422	417	237	214	224	184	253	216	299	297	330	219	333	396	346	370	274
Archangium gephyra	S	48	3893	1298	1317	1198	1257	1122	1579	1224	839	1592	1833	1199	1661	1653	998	1373	1827	1487	2049	2452	1099	1665	2067	2556	1319	1249	1958	3893	1889	2850	1863	1987	1322	1097	1373	1106	1237	1113	1329	1595	1585	1034	1742	2066	1749	1765	1296
Stigmatella aurantiaca	S	41	1991	864	966	735	809	724	1037	836	573	1130	1233	866	1133	1052	773	910	1189	908	1265	1499	756	1090	1301	1563	907	783	1190	1991	1099	1692	1241	1208	860	784	920	686	800	708	915	1082	942	710	1196	1240	1017	1252	831
Vulgatibacter incomptus	S	1391653	1080	445	455	383	485	342	554	411	299	424	558	401	489	507	350	437	627	518	795	904	337	533	593	805	410	437	627	991	665	915	642	678	406	293	375	395	388	316	511	610	541	361	570	615	512	511	438
Sorangium cellulosum	S	56	5775	1870	2077	1561	1737	1591	2388	1849	1220	2336	2467	1795	2252	2252	1435	1991	2974	2359	3692	4267	1568	2635	3127	3636	2015	1972	3034	5074	2991	4891	3084	3192	1917	1604	1782	1501	1829	1746	2170	2457	2452	1707	2619	3154	2450	2611	2001
Chondromyces crocatus	S	52	2152	766	813	628	724	615	982	679	468	979	1141	783	928	930	642	772	1121	843	1263	1585	633	942	1314	1417	732	812	1166	1683	1130	1612	1214	1258	752	646	766	648	662	657	759	904	921	679	1072	1207	952	1002	788
Sandaracinus amylolyticus	S	927083	2774	829	847	667	745	683	1053	815	518	910	995	728	894	902	619	819	1315	1009	1712	1967	648	1191	1312	1608	843	953	1350	2215	1322	2170	1371	1468	840	590	804	660	766	741	900	1046	1124	721	1121	1448	1017	1108	925
Haliangium ochraceum	S	80816	3648	1354	1494	1163	1207	1148	1598	1366	846	1740	2050	1382	1739	1708	1021	1421	2045	1502	2296	2550	1119	1784	2298	2703	1422	1327	2149	3260	2068	2997	2094	2247	1390	1180	1313	1103	1297	1267	1544	1524	1715	1174	1996	2198	1901	1855	1460
Desulfovibrio vulgaris	S	881	5498	2235	2414	2034	4187	2627	4234	3039	2675	2829	3094	2058	2656	2947	2524	2739	3808	2443	3766	4054	2515	2431	2858	3338	1987	2642	3844	5498	3580	4811	3583	4083	2291	1823	2034	2641	2981	2559	3844	3546	3769	2090	3027	2868	2449	2781	2596
Desulfovibrio desulfuricans	S	876	6289	2397	2594	2233	6289	3283	5646	3918	4126	2718	2976	1936	2508	2655	2561	2445	3706	2461	3954	4659	2555	2512	2895	3341	1891	3032	4487	5956	4203	4950	3757	4727	2796	1814	1911	3384	3660	3181	5295	5249	5133	1957	3557	3200	2176	2314	2247
Desulfovibrio fairfieldensis	S	44742	4133	1504	1686	1255	3555	2144	3017	2244	2608	1732	2020	1189	1793	1929	2109	1889	2575	1693	2430	2445	1936	1633	1661	2207	1319	2495	2950	4133	2410	3048	2362	3421	1572	1172	1117	2604	2506	2141	3782	3676	3592	1038	2030	1735	1196	1286	1153
Desulfovibrio magneticus	S	184917	2506	1123	1132	975	1421	941	1635	1262	1003	1495	1765	1162	1471	1492	1118	1179	1746	1272	1839	2154	1076	1262	1482	1834	915	1145	1712	2506	1656	2207	1736	1836	1035	993	1075	1267	1310	1168	1609	1600	1589	918	1435	1507	1193	1322	1017
Desulfovibrio aespoeensis	S	182210	1556	704	783	576	1026	630	1059	741	708	843	980	666	757	834	739	707	921	680	985	1255	724	646	832	1059	579	668	1033	1556	959	1319	938	1094	702	537	599	752	845	700	1042	1014	963	591	848	886	763	773	694
Desulfovibrio sp. J2	S	1716143	1488	702	758	542	896	660	976	722	595	943	1008	671	804	812	673	728	972	714	1013	1149	715	752	895	1062	625	686	1031	1488	894	1388	873	1030	653	509	617	690	737	650	924	993	939	502	840	934	722	814	763
Desulfovibrio alaskensis	S	58180	1566	586	678	572	1064	751	1147	906	788	779	874	678	812	744	741	820	996	706	978	1247	839	634	787	932	549	730	1076	1398	867	1277	952	1029	739	532	551	813	972	824	1216	1105	1069	805	759	707	603	614	588
Desulfovibrio africanus	S	873	1185	623	630	572	809	564	878	630	536	754	927	603	753	766	640	658	839	653	945	1054	650	636	759	891	533	659	889	1182	718	1185	796	873	550	505	533	574	618	511	830	788	799	524	733	706	618	726	546
Desulfovibrio salexigens	S	880	673	349	429	283	673	390	421	393	397	438	533	302	388	382	535	441	413	262	393	524	421	263	327	409	247	447	484	502	322	415	370	464	277	220	246	390	400	254	443	433	429	207	351	258	221	276	358
Lawsonia intracellularis	S	29546	557	284	326	199	557	366	441	360	345	314	378	254	268	276	347	324	333	193	240	322	288	224	283	304	152	255	332	411	283	342	285	290	267	211	199	335	354	233	416	362	363	208	243	193	165	182	325
Desulfomicrobium baculatum	S	899	4173	1373	1640	1789	3036	2176	4173	2468	1900	1706	1833	1315	1595	1642	975	1238	1756	1477	2547	3436	1086	1549	1494	2170	1397	1422	2152	3516	2082	3056	2382	2067	1591	1633	1815	1908	2669	1975	2928	2328	2427	1848	1839	1892	1658	1955	2624
Desulfomicrobium orale	S	132132	997	526	463	438	794	499	835	551	465	580	640	440	537	584	478	510	641	441	708	787	448	485	546	706	345	489	705	997	555	867	580	727	485	425	392	595	652	483	767	819	716	427	534	538	478	476	501
Desulfohalobium retbaense	S	45663	398	238	260	184	295	172	302	228	220	311	325	203	245	279	243	266	278	217	313	350	239	267	353	357	190	242	283	398	264	390	272	289	215	182	210	225	236	213	276	296	252	163	264	256	207	248	238
Geobacter sp. M18	S	443143	1463	707	766	637	956	617	997	812	606	954	1043	703	870	879	700	800	1067	737	1114	1372	764	836	1035	1221	632	699	1032	1463	933	1385	1022	1014	675	581	678	738	783	719	920	1006	891	664	872	910	752	805	671
Geobacter lovleyi	S	313985	1426	704	799	579	860	634	952	726	595	874	994	685	938	839	721	775	915	707	1195	1426	691	746	962	1101	618	636	939	1316	848	1273	947	914	550	541	543	663	785	567	814	979	867	558	721	763	572	688	696
Geobacter sp. M21	S	443144	861	456	493	374	537	359	563	436	333	566	582	415	550	563	528	515	578	438	613	788	423	516	622	744	388	503	644	861	526	808	539	579	406	332	347	449	454	357	485	556	530	339	553	566	399	492	450
Geobacter uraniireducens	S	351604	971	518	620	460	627	479	630	570	457	729	808	513	668	569	537	504	653	460	738	864	494	558	749	927	455	460	661	821	645	798	601	659	476	420	436	451	520	433	546	631	563	428	625	572	438	478	452
Geobacter pickeringii	S	345632	866	432	442	322	474	385	522	398	331	553	610	385	483	497	385	500	532	377	650	861	361	454	607	686	314	424	602	847	509	763	496	570	365	280	349	369	411	345	460	545	471	382	475	513	381	460	400
Geobacter bemidjiensis	S	225194	889	419	446	381	445	325	530	410	285	567	560	396	543	512	360	436	598	412	613	789	356	530	609	712	451	346	531	821	583	795	523	589	421	343	430	359	373	315	465	571	523	290	477	534	430	441	370
Geobacter anodireducens	S	1340425	852	408	445	359	494	423	567	444	314	550	594	413	536	533	395	444	593	400	674	724	412	493	545	608	371	406	544	852	509	807	579	599	391	300	339	335	439	387	449	568	523	310	515	556	386	472	429
Geobacter sulfurreducens	S	35554	837	410	431	344	433	318	542	405	312	513	597	445	554	547	395	461	518	380	594	792	435	461	600	687	370	376	602	803	480	821	510	548	374	300	342	330	396	340	470	447	464	385	511	554	415	461	386
Geobacter metallireducens	S	28232	786	374	435	299	490	309	499	384	302	501	567	341	438	506	393	469	532	361	598	705	400	386	506	645	335	398	582	786	422	676	504	527	313	279	320	350	368	346	404	518	436	347	459	530	363	461	395
Geobacter daltonii	S	1203471	573	364	413	309	438	277	388	369	277	443	483	350	396	384	349	387	417	262	443	570	301	310	471	513	294	314	451	569	384	521	400	410	283	229	245	277	364	276	345	389	355	289	377	364	271	332	294
Geoalkalibacter subterraneus	S	483547	1065	563	548	487	698	453	748	606	509	676	748	516	635	695	496	594	790	568	701	909	586	584	694	851	409	584	774	1065	719	994	702	760	483	449	473	543	674	571	730	743	671	612	638	583	489	548	521
Pelobacter propionicus	S	29543	7874	1736	1920	2466	3369	2603	3793	3032	2066	3489	4048	3036	2853	3106	2649	3270	3851	3005	6199	7874	3281	1381	1533	2121	1328	1314	1841	2637	1768	2922	1963	1936	2359	1709	2054	2559	3051	2684	4184	3304	3397	1261	2164	2446	1182	1649	2402
Pelobacter carbinolicus	S	19	640	328	412	322	427	320	440	373	304	489	538	330	459	479	392	404	458	330	470	556	391	328	454	548	318	372	496	640	422	569	442	458	323	283	348	342	370	309	411	486	408	267	443	341	319	372	329
Desulfuromonas sp. DDH964	S	1823759	1358	604	684	578	770	603	873	681	436	835	900	593	800	741	624	720	941	716	1001	1131	584	647	748	1064	613	579	910	1333	792	1141	850	879	580	460	534	649	722	601	788	837	793	545	674	793	575	688	587
Desulfuromonas soudanensis	S	1603606	1305	556	615	490	641	473	763	599	434	728	827	570	694	624	468	586	741	605	845	1038	567	629	806	936	512	572	736	1149	733	1091	773	810	532	404	433	513	602	432	653	711	685	471	663	649	562	667	482
Desulfococcus oleovorans	S	181663	844	434	423	395	612	397	570	418	344	594	664	403	563	551	507	505	545	415	573	681	482	419	521	653	384	386	537	844	542	747	539	589	393	368	378	469	520	408	514	615	530	366	462	433	438	468	425
Desulfococcus multivorans	S	897	764	412	428	317	508	334	491	450	358	523	585	369	484	471	456	466	500	395	525	745	383	477	523	599	368	396	566	745	495	764	472	551	406	311	328	459	473	384	527	616	559	428	484	403	388	427	407
Desulfatibacillum alkenivorans	S	259354	987	508	603	485	738	503	875	782	525	755	696	521	716	635	588	634	724	542	659	821	589	473	611	814	407	478	702	987	693	972	718	669	419	407	404	531	597	533	736	734	660	714	586	531	477	515	493
Desulfobacula toluolica	S	28223	443	338	389	257	434	316	379	358	252	370	443	332	349	322	368	355	396	282	307	427	305	275	420	426	247	347	404	421	320	366	287	334	310	270	332	343	409	287	386	380	368	294	275	276	207	260	301
Desulfobacterium autotrophicum	S	2296	502	286	370	255	370	277	348	264	221	369	424	260	334	369	318	341	309	258	328	502	287	255	333	430	222	335	384	434	348	392	288	363	289	239	266	270	340	208	294	334	328	225	294	255	192	235	257
Desulfobulbus propionicus	S	894	6515	1415	1620	1901	1625	1609	3741	2401	1479	1848	2238	1769	1850	2000	1120	1474	2065	1658	3268	3923	1277	1505	1568	2338	1371	1286	2137	3582	2318	3452	2555	2335	1761	1517	1682	1963	2445	2450	3623	3200	2893	3029	1894	1774	1320	1462	1569
Desulfurivibrio alkaliphilus	S	427923	1122	536	535	403	541	526	786	598	426	781	769	518	678	646	454	556	735	544	750	970	483	574	782	918	463	483	751	1122	726	1083	675	751	496	409	488	495	607	484	714	716	670	589	636	607	510	541	539
Desulfocapsa sulfexigens	S	65555	376	255	326	194	359	271	347	265	226	300	331	233	271	266	305	288	284	194	249	376	247	303	342	354	207	248	308	321	247	273	225	265	274	202	226	258	279	178	254	298	259	182	220	234	174	193	247
Desulfotalea psychrophila	S	84980	358	193	289	183	358	260	274	245	185	231	308	182	241	269	230	283	282	169	228	315	224	160	243	293	164	286	296	324	217	272	219	221	222	169	195	236	249	214	280	267	254	201	214	194	152	200	217
Bdellovibrio bacteriovorus	S	959	1605	1142	1188	783	995	745	835	715	590	1051	1160	821	1075	1153	995	975	1062	744	974	1291	709	931	1322	1509	777	917	1041	1208	996	1088	827	947	1143	1027	1381	905	903	639	816	954	927	466	1204	1065	845	948	937
Bdellovibrio exovorus	S	453816	476	376	440	251	358	256	282	309	230	330	438	278	365	366	280	347	314	254	250	368	245	287	470	473	264	312	323	338	316	346	281	290	376	327	349	322	319	239	288	330	336	242	345	272	241	266	297
Halobacteriovorax marinus	S	97084	906	572	616	392	697	493	445	415	393	495	636	394	482	422	462	426	402	309	384	461	311	394	906	645	328	396	476	500	386	430	362	332	383	390	435	424	473	283	370	419	390	247	439	372	350	315	451
Syntrophus aciditrophicus	S	316277	647	253	273	164	305	215	255	253	189	341	347	194	288	265	291	306	246	152	339	647	208	210	248	308	172	279	266	345	232	281	211	264	186	166	171	241	225	163	243	334	272	149	219	193	156	199	220
Desulfomonile tiedjei	S	2358	316	224	256	172	300	210	243	193	188	250	282	165	213	276	252	274	242	181	231	307	162	206	260	302	192	208	251	316	224	262	227	237	212	163	220	239	285	195	222	272	252	147	236	192	185	164	190
Desulfobacca acetoxidans	S	60893	325	160	221	137	284	168	241	224	168	216	297	186	237	254	230	230	220	174	269	325	200	189	194	230	149	195	239	301	243	260	215	239	161	127	177	207	237	143	207	258	229	195	194	203	147	197	203
Syntrophobacter fumaroxidans	S	119484	911	369	381	324	488	356	532	453	353	445	427	335	470	460	339	362	557	408	665	795	375	342	455	596	302	416	595	911	566	737	489	622	349	284	328	401	493	452	583	597	557	372	418	442	305	337	397
Desulfarculus baarsii	S	453230	1815	790	796	671	913	743	1141	813	670	1107	1119	764	1037	983	657	885	1141	882	1274	1477	732	870	1130	1403	706	735	1163	1815	1138	1633	1203	1146	776	704	814	829	958	857	1065	1143	1112	763	1031	1109	939	1043	796
Desulfurella acetivorans	S	33002	902	440	494	374	902	623	591	567	543	471	662	361	430	469	485	417	486	293	325	462	411	249	372	416	230	273	382	542	393	397	414	410	371	285	269	407	529	259	525	471	467	349	320	250	258	295	473
Hippea maritima	S	84405	949	384	550	275	949	585	554	423	479	443	530	314	361	337	464	398	442	277	269	391	383	234	328	303	141	308	360	454	321	372	355	337	245	194	214	386	469	220	446	404	400	361	322	205	173	243	479
Candidatus Babela massiliensis	S	673862	571	239	310	226	571	379	365	294	257	322	338	216	230	250	262	253	247	163	163	276	258	189	273	246	132	180	208	342	223	274	236	223	204	172	219	252	352	173	299	286	284	211	172	156	116	157	327
Rhizobium leguminosarum	S	384	9950	2328	2357	1976	2137	2045	3440	2736	1652	2891	3171	2363	3229	3030	2067	3004	5457	4380	6009	7086	2195	3617	3827	5475	2902	2635	4757	9950	5018	6731	4594	6420	3034	2700	2904	2530	3349	3633	4170	4488	4965	2827	2918	3191	2817	2663	2215
Rhizobium etli	S	29449	3708	881	968	718	775	842	1367	1075	604	1089	1284	943	1172	1216	786	1147	2046	1625	2319	2916	888	1299	1450	2092	1139	1099	1740	3708	1862	2579	1709	2507	1188	1032	1157	1014	1300	1375	1628	1631	1906	1062	1148	1191	1036	1004	767
Rhizobium tropici	S	398	2349	555	574	411	506	457	834	647	344	671	717	553	735	745	495	714	1220	1017	1427	1688	564	859	901	1319	674	677	1133	2349	1114	1757	1044	1548	732	626	735	636	757	801	978	950	1125	604	664	714	602	592	501
Rhizobium sp. NT-26	S	1125847	2405	532	456	391	429	452	767	592	319	645	591	521	733	744	407	660	1166	991	1652	2008	476	923	887	1325	747	645	1125	2405	1078	1653	1092	1612	848	659	829	572	729	803	948	1017	1205	611	633	654	584	593	400
Rhizobium phaseoli	S	396	2033	486	510	419	431	463	718	613	334	576	709	495	774	690	475	591	1037	870	1141	1450	458	798	817	1173	656	580	1011	2033	1051	1409	919	1264	642	563	671	560	694	751	864	885	974	503	649	657	550	574	495
Rhizobium sp. S41	S	1869170	2062	366	344	261	328	370	835	726	413	486	467	368	483	493	407	794	1189	877	985	1301	1020	430	450	653	415	421	843	2028	868	1396	880	2062	356	328	380	469	595	729	981	812	834	1426	360	326	327	314	294
Rhizobium gallicum	S	56730	1969	524	594	370	488	469	743	575	346	671	657	522	638	723	571	610	1086	869	1245	1448	467	712	765	1215	667	632	1095	1969	908	1373	878	1267	640	544	637	535	690	762	842	837	997	463	619	617	539	520	480
Rhizobium sp. IRBG74	S	424182	2057	313	293	218	213	197	359	307	194	278	318	230	353	309	250	346	699	521	596	765	273	389	463	706	413	335	668	1393	591	864	544	2057	329	308	356	324	396	366	545	493	619	313	298	318	275	265	188
Rhizobium sp. N324	S	1703969	1455	365	335	297	280	279	501	346	242	450	441	315	435	463	317	426	813	628	908	1036	322	467	571	778	402	359	692	1455	733	999	666	931	495	394	454	384	509	543	645	595	724	410	445	519	436	398	289
Rhizobium sp. N113	S	1703960	7	2	1	2	NA	NA	NA	3	NA	4	4	NA	1	1	NA	1	4	1	2	1	2	3	1	1	2	1	4	4	1	2	NA	NA	1	NA	1	NA	NA	1	1	3	4	1	2	NA	1	NA	NA
Agrobacterium tumefaciens complex	S	1183400	16116	1959	1806	1473	1539	1758	2908	2466	1288	2023	2169	1745	2471	2594	1769	2497	5091	3989	5114	6251	1844	2837	3012	5137	2825	2537	5152	10985	4989	7076	4236	16116	2250	2069	2312	2231	2788	3359	3976	3892	4715	2297	2229	1886	1860	1878	1372
Agrobacterium tumefaciens	S	358	7217	1115	1073	849	963	1016	1606	1476	715	1287	1353	1088	1512	1499	1055	1481	2844	2229	2939	3673	1087	1658	1802	2878	1528	1465	2792	5915	2682	3866	2251	7217	1323	1238	1313	1299	1611	1941	2208	2233	2536	1240	1337	1171	1122	1144	823
Agrobacterium fabrum	S	1176649	8817	841	717	619	566	732	1263	977	569	726	808	639	935	1079	702	998	2207	1733	2131	2524	748	1161	1196	2212	1283	1052	2307	4993	2272	3154	1958	8817	913	814	985	914	1163	1388	1734	1633	2147	1048	876	698	729	725	539
Agrobacterium sp. RAC06	S	1842536	3866	666	634	523	486	560	932	763	525	831	842	697	935	961	589	921	1839	1414	2601	3224	667	983	1185	1663	866	938	1501	3866	1743	2575	1605	2188	884	865	889	775	923	1122	1374	1395	1671	730	855	833	740	802	505
Agrobacterium vitis	S	373	2379	617	747	552	621	555	937	717	486	855	953	694	913	899	590	857	1330	968	1397	1774	558	1001	1073	1518	764	689	1205	2379	1247	1619	1141	1541	800	731	875	729	848	822	1117	1059	1128	697	791	795	694	723	528
Agrobacterium sp. H13-3	S	861208	1696	210	165	151	138	180	256	222	150	222	193	144	254	269	206	267	488	390	467	651	180	315	320	538	315	304	506	1157	515	679	437	1696	199	205	240	246	276	323	434	378	440	224	244	214	176	170	127
Neorhizobium galegae	S	399	4564	1040	1110	785	946	835	1557	1192	642	1264	1394	946	1363	1424	864	1323	2452	1968	3085	3583	948	1583	1754	2487	1337	1275	2183	4564	2207	3198	2048	2936	1315	1177	1363	1145	1492	1572	1946	1929	2299	1169	1275	1449	1079	1156	847
Sinorhizobium sp. RAC02	S	1842534	14374	1782	1535	1363	1056	1864	3221	2416	999	1823	2057	1562	2532	2390	1404	2960	6504	5752	7359	8531	1568	3938	3165	5928	2910	2532	5610	13839	6168	7849	4678	8605	3457	3081	3265	3329	4292	4882	5097	5427	7322	3226	2402	2230	2191	2055	1583
Sinorhizobium meliloti	S	382	4198	917	969	830	956	908	1440	1107	658	1220	1264	915	1233	1228	847	1164	2263	1758	2422	2857	887	1383	1527	2212	1156	1089	1939	4198	2019	2789	1912	2672	1227	1064	1160	1016	1347	1508	1647	1759	2018	1128	1283	1256	1130	1133	934
Sinorhizobium fredii	S	380	3546	702	664	627	572	554	1013	858	496	795	931	633	986	985	567	921	1783	1582	2014	2498	679	1083	1232	1796	960	907	1544	3546	1638	2353	1600	2241	968	865	874	849	1129	1239	1368	1440	1639	935	906	1063	820	798	643
Sinorhizobium medicae	S	110321	1854	461	481	466	489	417	760	595	315	511	618	447	595	576	390	556	1009	834	1082	1319	439	722	734	1078	535	561	964	1854	878	1292	881	1255	593	539	611	490	686	725	850	899	977	534	613	637	501	525	448
Ensifer adhaerens	S	106592	5776	937	950	805	761	878	1517	1213	634	1065	1251	821	1359	1330	875	1442	2777	2281	3017	3723	826	1481	1572	2619	1356	1256	2391	5776	2363	3603	2138	3703	1271	1333	1423	1229	1747	1972	2382	2259	2530	1224	1115	1102	1094	1011	752
Shinella sp. HZN7	S	879274	27429	2855	2630	2288	1388	3081	5365	4216	1469	2615	3031	2600	3970	4180	2246	5018	11319	10971	12759	15610	2588	6369	5227	10560	5042	4208	10726	25924	10518	13779	8751	16881	6138	5275	5582	6297	8184	9159	9647	10309	14032	6601	3854	3502	3768	3247	2543
Liberibacter crescens	S	1273132	325	168	213	152	325	221	253	192	201	176	206	146	214	161	174	189	184	145	175	200	179	127	211	232	103	151	193	266	166	205	175	168	132	149	156	175	237	142	240	203	228	198	130	121	126	122	193
Candidatus Liberibacter americanus	S	309868	259	169	147	139	259	177	208	188	175	192	237	134	165	170	156	173	154	107	121	158	141	105	183	178	103	127	150	163	176	166	138	132	158	138	144	152	184	136	205	180	176	98	106	116	90	90	162
Candidatus Liberibacter africanus	S	34020	155	119	107	79	150	142	134	111	98	118	155	90	135	113	95	96	112	83	77	115	75	90	115	152	104	97	79	129	101	113	100	97	112	110	121	92	122	76	123	112	101	79	88	79	85	65	96
Candidatus Liberibacter solanacearum	S	556287	226	124	144	92	226	160	143	133	133	138	161	102	134	114	133	121	125	72	74	140	92	77	143	135	89	115	106	156	110	117	112	124	108	94	80	124	150	83	128	144	116	87	96	72	63	88	136
Candidatus Liberibacter asiaticus	S	34021	154	97	94	58	154	78	96	87	92	97	118	59	93	84	69	71	79	57	58	111	86	68	69	112	61	67	80	121	84	77	72	97	73	68	99	85	92	54	92	86	56	50	53	60	49	38	77
Bradyrhizobium diazoefficiens	S	1355477	3939	1194	1279	1065	903	910	1482	1254	795	1462	1609	1149	1478	1439	869	1374	2025	1625	2199	2657	865	1834	2196	2520	1287	1203	1937	3373	1991	2937	1889	2277	1372	1174	1308	1007	1240	1286	1470	1721	1699	1223	1654	1966	1446	1544	1048
Bradyrhizobium oligotrophicum	S	44255	3277	1018	940	805	819	830	1272	1022	630	1267	1287	941	1238	1102	669	988	1691	1281	1834	2256	814	1338	1678	2164	1107	978	1614	2888	1644	2406	1697	1834	1048	970	1078	797	1006	1127	1289	1442	1355	934	1399	1609	1290	1341	975
Bradyrhizobium sp. BTAi1	S	288000	3367	1056	974	823	754	842	1297	943	613	1143	1244	980	1215	1148	621	1066	1668	1390	1919	2200	778	1554	1911	2106	1130	951	1626	2783	1580	2351	1555	1769	1258	976	1151	852	1057	1172	1290	1504	1530	976	1352	1666	1245	1287	878
Bradyrhizobium sp. ORS 278	S	114615	2927	802	883	764	657	684	1119	834	514	1049	1177	788	1106	1054	552	835	1438	1181	1661	1911	630	1292	1552	1904	986	782	1418	2467	1399	2143	1417	1566	954	824	835	699	862	891	1018	1166	1237	772	1216	1464	1143	1148	768
Bradyrhizobium japonicum	S	375	2705	699	720	619	585	640	918	776	500	927	966	755	1002	907	616	826	1269	1054	1482	1780	613	1094	1264	1763	856	783	1268	2256	1277	1948	1261	1447	758	660	824	618	832	790	1023	1102	1155	789	1058	1171	947	946	681
Bradyrhizobium sp. CCGE-LA001	S	1223566	2364	688	709	571	542	593	937	713	429	864	951	661	903	816	508	765	1200	1006	1379	1755	514	1024	1239	1523	740	691	1133	2174	1256	1733	1143	1346	764	666	799	523	743	769	884	1042	1036	692	989	1024	882	961	725
Bradyrhizobium icense	S	1274631	3053	741	768	688	676	653	1066	814	485	990	1108	817	975	920	535	749	1385	1065	1676	1943	586	1223	1332	1903	1007	764	1401	2450	1391	2170	1297	1471	1028	794	868	687	915	822	1031	1269	1270	809	1098	1238	1048	1007	685
Bradyrhizobium sp.	S	376	2138	638	691	533	539	520	829	712	413	754	839	627	775	790	450	642	1119	855	1260	1417	513	1002	1112	1321	738	675	1052	1835	1021	1566	1022	1144	812	591	712	563	658	661	856	922	970	597	851	1029	833	774	573
Bradyrhizobium sp. S23321	S	335659	2397	621	651	514	428	478	799	639	393	785	868	577	790	734	473	689	1057	836	1274	1458	462	1082	1170	1502	708	631	1088	2000	1078	1567	1022	1239	695	659	659	533	670	713	848	963	1039	590	882	1046	787	777	585
Bosea sp. RAC05	S	1842539	9032	1316	1247	1045	926	1539	2348	1944	787	1422	1604	1266	1812	1897	858	1983	4453	3534	4136	5037	1238	2207	2163	3591	1805	1554	3548	8485	3761	5390	3215	5326	1852	1622	1729	1673	2304	2511	3369	3556	4296	2215	1817	1959	1922	1959	1414
Bosea vaviloviae	S	1526658	7898	1220	1219	1090	900	1345	2133	1665	797	1475	1595	1214	1623	1662	887	1808	3542	3399	3904	4460	1096	2180	2031	3354	1629	1465	3232	7471	3248	4692	2934	4886	1734	1593	1640	1555	2257	2360	3025	3141	3871	1811	1633	1788	1747	1655	1310
Bosea sp. PAMC 26642	S	1792307	5290	882	930	764	642	1001	1567	1234	556	1025	1146	835	1164	1161	649	1299	2537	2322	2615	3097	794	1593	1604	2449	1167	1078	2291	5000	2264	3342	2103	3332	1331	1056	1284	985	1610	1645	2133	2218	2715	1314	1305	1467	1261	1275	918
Rhodopseudomonas palustris	S	1076	17854	5186	5180	4408	4203	4192	7095	5527	3376	6678	7327	5248	6825	6114	3609	5442	8950	7405	9932	11819	4079	7767	9139	11127	6007	4867	8490	15317	8687	12866	8616	9512	6132	5157	5941	4331	5685	5927	7092	7449	7940	5084	7120	8302	6527	6818	4770
Nitrobacter hamburgensis	S	912	1703	470	476	391	477	398	714	590	290	540	589	460	568	584	314	521	1004	771	1013	1347	352	806	715	1057	507	493	836	1673	840	1168	808	1018	773	596	606	569	833	824	1032	1205	1340	597	623	623	550	568	426
Nitrobacter winogradskyi	S	913	1088	289	276	214	252	272	410	308	199	354	376	285	353	358	209	289	581	431	655	837	215	485	434	628	301	381	591	1088	584	781	516	669	364	354	351	333	448	403	558	599	736	305	341	374	339	331	281
Oligotropha carboxidovorans	S	40137	1770	438	465	426	435	440	624	557	288	553	668	447	565	573	372	632	916	761	1001	1286	359	752	757	1160	532	506	925	1770	880	1206	809	1071	574	530	545	535	673	661	790	928	1095	544	619	654	546	560	431
Mesorhizobium loti	S	381	5745	1395	1538	1140	1167	1235	1989	1660	960	1772	1810	1373	1777	1850	1104	1683	2957	2333	3338	3884	1313	2311	2555	3440	1806	1513	2623	5621	2841	4049	2595	3292	1962	1649	1885	1437	1887	1880	2401	2550	2896	1676	1945	2225	1760	1856	1396
Mesorhizobium ciceri	S	39645	3563	900	864	747	821	774	1211	1004	585	1152	1237	849	1196	1242	766	1057	2025	1486	1979	2537	782	1437	1569	2142	1204	967	1716	3430	1673	2572	1671	2004	1166	1029	1192	1035	1229	1199	1449	1631	1881	944	1221	1306	1087	1114	816
Mesorhizobium amorphae	S	71433	3173	752	804	633	603	671	1131	934	495	932	1023	732	935	912	572	861	1637	1278	1855	2118	688	1283	1230	1780	992	769	1527	3173	1563	2188	1425	1989	963	938	979	714	1081	1056	1302	1457	1643	807	927	1026	921	912	706
Mesorhizobium opportunistum	S	593909	2387	580	612	445	450	498	868	671	353	808	853	604	780	776	532	697	1278	1025	1361	1666	497	1010	1052	1420	771	686	1263	2301	1164	1732	1114	1390	833	714	731	627	776	824	1043	1110	1282	585	780	910	756	758	530
Mesorhizobium australicum	S	536018	2172	560	570	424	482	488	817	637	381	647	751	523	696	694	422	668	1102	863	1243	1510	491	896	982	1225	644	639	1049	2113	1054	1487	992	1259	742	660	678	558	784	750	938	950	1117	655	892	830	656	627	495
Aminobacter aminovorans	S	83263	4084	998	985	876	859	844	1453	1123	668	1231	1378	931	1329	1387	823	1169	2165	1704	2315	2699	871	1600	1767	2492	1278	1081	1917	4084	1864	2808	1844	2425	1338	1300	1279	1120	1364	1478	1696	1796	1992	1079	1397	1400	1248	1220	936
Hoeflea sp. IMCC20628	S	1620421	2452	524	573	517	444	463	742	573	376	757	745	569	832	749	406	595	964	739	1062	1276	457	885	1013	1336	717	494	914	1748	900	1307	873	1140	790	738	882	519	673	691	863	861	910	514	701	754	680	648	455
Chelativorans sp. BNC1	S	266779	1892	428	442	398	411	395	575	511	280	526	558	371	583	551	401	553	911	707	981	1279	375	638	663	918	542	487	870	1654	808	1153	787	1029	452	462	553	443	612	600	736	702	854	573	558	537	495	495	367
Methylobacterium extorquens group	S	578822	3832	1101	1146	867	1001	976	1535	1272	805	1379	1452	1002	1421	1465	916	1242	2142	1781	2340	2790	952	1629	1751	2744	1240	1418	2124	3832	2104	3040	2006	2366	1263	1051	1103	979	1211	1195	1508	1699	1730	1160	1494	1771	1409	1433	1120
Methylobacterium extorquens	S	408	3832	1101	1146	867	1001	976	1535	1272	805	1379	1452	1002	1421	1465	916	1242	2142	1781	2340	2790	952	1629	1751	2744	1240	1418	2124	3832	2104	3040	2006	2366	1263	1051	1103	979	1211	1195	1508	1699	1730	1160	1494	1771	1409	1433	1120
Methylobacterium aquaticum	S	270351	3967	1214	1155	1046	900	957	1590	1172	706	1403	1602	1126	1477	1426	698	1247	2172	1752	2487	2845	950	1875	2279	2454	1370	1284	2086	3930	2137	3180	2104	2441	1343	1144	1289	948	1275	1272	1496	1640	1796	1168	1744	2116	1643	1737	1199
Methylobacterium sp. 4-46	S	426117	3492	1025	1123	896	830	875	1277	1047	650	1318	1309	1017	1344	1351	701	1122	1848	1538	2277	2490	850	1536	1893	2302	1271	1038	1847	3381	1883	2996	1853	2128	1198	981	1114	848	1119	1126	1290	1434	1539	1044	1497	1769	1445	1447	1058
Methylobacterium nodulans	S	114616	3248	1009	1002	812	764	826	1338	1024	664	1147	1293	1005	1278	1148	655	1091	1758	1459	2006	2327	824	1419	1815	2064	1155	1013	1683	3248	1720	2579	1729	2006	1128	943	1069	844	1084	1079	1272	1355	1469	1023	1363	1639	1261	1340	952
Methylobacterium populi	S	223967	2029	648	685	558	531	566	907	712	429	818	940	610	884	826	511	750	1221	969	1385	1569	555	988	1129	1779	800	716	1247	2026	1214	1891	1209	1323	743	682	719	604	727	725	932	944	1108	756	899	1072	865	950	639
Methylobacterium sp. AMS5	S	925818	1023	321	327	263	315	267	404	336	215	384	458	336	466	441	261	358	577	431	621	751	248	477	539	753	380	319	520	1023	457	747	534	629	340	319	391	292	356	378	372	442	465	347	435	546	401	431	335
Methylobacterium radiotolerans	S	31998	618	205	224	181	200	149	279	152	110	210	246	197	252	268	142	226	340	264	435	447	166	281	324	496	263	254	376	584	344	618	335	383	208	171	214	173	182	186	245	248	294	174	269	290	260	263	204
Methylobacterium sp. C1	S	1479019	435	125	149	130	85	111	158	156	102	154	192	127	143	182	98	135	219	205	302	329	124	155	221	254	151	162	246	435	253	410	235	258	149	127	153	95	137	155	151	197	183	138	163	193	200	192	138
Devosia sp. A16	S	1736675	3309	802	867	752	743	681	1206	928	566	1094	1156	811	1071	1043	610	905	1543	1277	1811	2140	800	1226	1434	1785	980	855	1359	2648	1518	2300	1500	1583	998	904	900	742	908	937	1128	1243	1335	898	1064	1296	1106	1003	742
Devosia sp. H5989	S	1643450	2333	655	663	553	654	553	951	768	451	809	883	623	859	853	510	727	1210	998	1370	1578	590	927	1041	1360	753	713	1179	2223	1215	1687	1160	1428	744	703	749	634	782	785	937	1075	1061	673	951	912	870	833	664
Hyphomicrobium denitrificans	S	53399	1707	506	567	458	559	463	669	596	401	683	766	531	640	645	472	610	897	725	1034	1378	450	746	841	1111	568	589	882	1525	833	1188	838	1032	657	495	506	518	615	549	761	810	825	425	691	784	568	566	504
Hyphomicrobium nitrativorans	S	1427356	1115	344	391	291	293	294	422	296	238	484	483	314	455	483	310	421	566	423	677	716	281	450	512	656	369	346	544	930	562	737	563	644	373	347	365	291	354	324	418	489	504	292	414	435	378	388	298
Hyphomicrobium sp. MC1	S	717785	967	281	284	259	286	283	362	319	176	368	377	299	366	332	265	323	482	369	554	639	256	399	441	536	326	305	467	741	506	594	472	486	320	275	320	271	338	320	401	440	418	260	360	373	317	327	294
Rhodoplanes sp. Z2-YC6860	S	674703	2903	898	827	700	665	670	1013	807	518	1014	1106	782	1013	957	584	831	1355	1008	1666	2112	653	1235	1493	1716	976	855	1349	2478	1394	2073	1386	1511	947	788	961	668	866	836	1109	1174	1222	714	1107	1473	1067	1177	732
Blastochloris viridis	S	1079	2769	802	837	745	789	712	1242	992	622	1172	1226	802	1144	1008	578	962	1528	1270	1590	1904	665	1191	1359	1665	879	842	1422	2600	1542	2180	1535	1512	897	812	883	749	960	1023	1160	1131	1218	886	1111	1333	1166	1162	902
Pelagibacterium halotolerans	S	531813	1357	424	418	387	417	349	569	500	291	535	581	449	594	517	332	463	752	658	820	984	441	656	665	871	504	419	726	1357	723	1042	702	835	492	483	534	374	517	473	589	649	718	541	512	516	486	472	407
Rhodomicrobium vannielii	S	1069	1283	343	382	319	370	331	487	373	233	486	474	362	455	481	303	427	572	492	637	812	294	501	603	802	378	381	617	1060	603	835	525	651	388	363	395	300	426	352	455	537	538	355	477	556	428	403	356
Candidatus Filomicrobium marinum	S	1608628	524	250	227	174	280	170	252	212	166	286	323	188	239	265	222	276	279	258	313	395	255	262	307	449	214	265	327	524	306	408	301	348	219	156	224	276	241	231	297	298	258	234	265	257	205	188	232
Xanthobacter autotrophicus	S	280	4653	1216	1313	1138	1074	1062	1846	1475	869	1697	1926	1317	1829	1730	883	1617	2753	2128	2542	3057	1205	1914	2155	2933	1635	1281	2258	4653	2566	3715	2340	2805	1442	1368	1436	1178	1450	1636	1931	2018	2134	1577	1758	1959	1695	1726	1303
Azorhizobium caulinodans	S	7	3197	1055	1069	895	971	978	1373	1129	757	1333	1449	1050	1428	1361	1021	1363	2099	1629	1899	2364	1061	1472	1737	2080	1194	1053	1764	3197	1910	2664	1794	2039	1119	1084	1091	1097	1289	1257	1531	1547	1612	1161	1468	1562	1386	1374	971
Starkeya novella	S	921	3628	999	951	819	811	883	1404	1106	671	1156	1285	944	1260	1197	723	1120	2042	1685	2287	2583	851	1559	1689	2208	1227	945	1856	3628	1802	2941	1840	2233	1202	953	1034	911	1161	1257	1516	1510	1797	1059	1348	1587	1334	1358	947
Ochrobactrum anthropi	S	529	2692	561	562	478	502	492	901	753	450	670	728	537	747	774	489	743	1415	1071	1305	1597	572	852	813	1295	666	663	1164	2692	1229	1653	1034	1838	642	674	739	638	859	990	1228	1710	1273	739	629	629	575	553	432
Ochrobactrum pseudogrignonense	S	419475	1855	518	493	340	414	404	558	563	321	500	602	390	579	564	462	587	889	601	884	1070	414	647	697	993	575	563	863	1855	902	951	853	1112	536	458	505	505	632	610	997	815	914	413	502	417	433	369	347
Brucella sp. 141012304	S	1885919	404	127	134	90	105	99	133	108	74	135	121	111	154	147	77	134	198	154	219	237	102	131	164	232	126	118	191	385	212	249	173	234	102	118	124	95	144	147	213	201	217	85	110	131	106	131	107
Brucella vulpis	S	981386	289	109	104	58	97	88	113	82	66	119	134	75	112	120	84	103	137	112	135	174	88	149	141	179	105	99	138	249	134	212	102	165	115	100	109	92	104	83	125	137	175	101	108	76	79	91	61
Brucella suis	S	29461	33	13	17	20	27	23	22	16	17	27	20	16	11	14	30	24	10	14	20	19	18	13	16	33	8	20	21	17	16	18	17	24	11	10	8	11	20	15	14	16	18	5	13	14	9	11	12
Brucella ovis	S	236	16	3	6	6	8	5	13	4	4	6	8	6	8	3	5	5	9	4	13	7	9	7	5	16	6	4	8	6	8	11	6	10	8	5	10	8	6	6	7	8	11	9	6	4	3	8	8
Brucella melitensis	S	29459	28	6	11	12	11	4	8	4	6	14	15	7	8	26	14	8	19	11	5	20	3	7	13	21	13	8	13	28	8	16	14	15	14	4	13	8	4	14	8	10	7	2	15	9	10	7	9
Brucella pinnipedialis	S	120576	26	6	4	8	1	4	4	6	2	5	6	2	8	5	5	6	4	4	8	10	3	7	3	13	8	5	8	16	7	7	10	11	3	11	4	1	8	7	6	10	8	13	3	1	5	4	1
Brucella canis	S	36855	23	10	6	4	5	10	7	10	6	6	20	7	9	12	9	3	9	9	12	5	5	8	8	7	10	11	9	22	16	23	11	16	6	9	5	8	9	11	4	8	7	8	9	11	8	5	3
Brucella abortus	S	235	13	2	3	2	7	4	4	1	3	6	1	3	4	4	4	6	5	3	2	13	2	6	2	9	2	5	4	8	3	6	NA	5	2	1	5	6	1	NA	4	7	7	4	7	1	2	2	4
Brucella ceti	S	120577	10	5	6	2	5	NA	1	NA	2	2	4	2	10	6	8	4	2	3	1	5	1	8	5	NA	1	9	3	9	1	5	5	1	2	3	3	2	7	1	6	5	NA	NA	6	1	2	2	2
Brucella microti	S	444163	8	5	NA	3	4	2	NA	2	NA	NA	5	3	1	3	3	4	3	NA	NA	4	1	NA	2	6	5	3	2	NA	1	3	4	4	NA	2	1	2	8	NA	6	NA	4	3	2	3	1	NA	1
Brucella sp. 2002734562	S	1891098	4	NA	1	1	NA	NA	NA	NA	NA	NA	NA	NA	1	NA	NA	NA	2	NA	NA	NA	NA	2	NA	NA	NA	3	NA	NA	NA	NA	NA	NA	NA	NA	NA	NA	1	1	2	NA	NA	2	1	NA	NA	NA	1
Martelella sp. AD-3	S	686597	2859	744	745	525	669	659	1015	812	527	886	1035	703	1004	957	728	927	1492	1213	1870	2159	687	1118	1144	1681	868	846	1491	2859	1503	2039	1237	1867	984	792	821	789	1000	1048	1168	1331	1515	737	866	932	834	848	660
Martelella endophytica	S	1486262	2072	629	710	479	540	530	833	654	460	733	741	613	810	749	503	700	1143	912	1323	1603	566	880	874	1236	719	612	1055	2048	1137	1592	947	1278	796	644	703	611	780	807	941	999	1097	619	709	809	611	678	500
Aureimonas sp. AU20	S	1349819	2478	681	734	633	615	617	999	805	535	833	983	711	872	926	529	804	1443	1183	1572	1877	603	1165	1253	1646	901	811	1247	2469	1384	2061	1282	1526	856	795	878	679	839	838	1029	1147	1277	787	981	1168	906	986	757
Parvibaculum lavamentivorans	S	256618	5871	1617	1660	1678	1916	1835	3622	3061	1846	2218	2621	1658	2718	2345	1593	2465	3501	2931	2990	3560	2188	1919	2129	3320	1818	1687	2939	5871	3486	5234	3567	3345	1579	1638	1881	1660	2255	2186	2613	2486	2684	2927	2133	2202	2321	2268	2164
Chelatococcus sp. CO-6	S	1702325	3778	1024	1004	859	843	900	1513	1219	723	1264	1292	1033	1311	1306	816	1150	2081	1722	2305	2754	908	1666	1607	2240	1159	1063	1913	3778	2009	2964	1983	2395	1147	1052	1123	943	1237	1325	1569	1670	1778	1225	1444	1545	1340	1408	975
Methylocella silvestris	S	199596	1434	405	415	335	433	357	610	475	339	646	626	450	594	544	354	559	764	629	817	957	374	599	700	924	467	503	744	1378	761	1126	708	790	468	466	515	431	551	596	646	762	695	488	512	634	499	495	445
Beijerinckia indica	S	533	762	295	304	213	268	232	355	287	202	299	354	229	346	405	257	287	470	282	438	511	278	361	423	523	296	280	440	628	347	564	406	444	285	277	311	243	320	305	405	376	399	244	327	325	207	272	224
Bartonella clarridgeiae	S	56426	414	244	298	172	414	342	298	245	271	267	338	208	208	259	201	242	200	182	159	235	224	194	293	281	172	172	190	271	213	247	196	209	244	179	199	230	271	203	272	291	252	187	190	155	140	154	252
Bartonella vinsonii	S	33047	209	163	190	139	186	168	156	147	112	156	180	123	153	183	171	193	169	125	109	176	116	118	179	209	104	126	155	151	115	153	115	162	156	163	153	167	180	117	138	147	148	92	149	101	106	89	167
Bartonella henselae	S	38323	224	159	155	123	207	152	156	136	106	156	179	146	144	139	110	138	154	103	90	119	120	131	193	224	112	96	91	173	103	136	104	118	141	91	159	133	157	93	128	158	100	99	126	90	83	70	122
Bartonella tribocorum	S	85701	249	159	198	121	216	147	161	152	112	191	241	137	159	198	147	166	161	123	130	218	122	173	188	249	130	129	144	187	117	121	127	144	183	162	195	176	213	131	183	207	162	109	124	118	100	105	133
Bartonella ancashensis	S	1318743	178	135	159	99	178	121	140	94	111	140	161	126	127	122	109	131	114	81	106	137	115	108	154	176	125	109	132	161	93	136	92	104	139	101	158	139	130	103	125	148	141	102	120	93	75	115	135
Bartonella bacilliformis	S	774	267	162	179	131	267	187	182	172	167	163	230	117	183	156	183	164	201	115	130	156	153	145	175	192	95	144	144	193	159	156	156	145	147	131	145	146	189	131	168	181	149	118	145	105	85	98	179
Bartonella quintana	S	803	201	199	196	125	198	137	170	162	142	144	193	105	165	146	111	130	179	118	92	187	103	163	154	201	111	125	132	148	152	159	131	111	109	130	128	141	167	112	154	142	132	100	124	77	91	102	172
Bartonella australis	S	388640	201	125	147	119	137	133	149	156	107	140	164	98	132	134	92	123	129	99	93	131	94	132	127	193	95	124	111	147	118	101	101	123	128	133	153	154	161	138	172	199	169	120	101	92	92	92	89
Bartonella grahamii	S	33045	246	150	154	128	189	142	141	161	130	189	194	119	156	170	123	143	150	149	105	189	121	162	164	246	139	122	148	155	159	135	131	124	134	169	171	147	169	138	170	181	148	122	151	107	88	105	116
Methylocystis sp. SC2	S	187303	1215	358	400	365	430	361	599	429	275	505	547	399	494	528	319	371	649	545	744	880	381	547	540	785	412	439	728	1215	703	945	665	746	456	408	449	345	435	445	517	838	679	394	489	540	520	478	436
Methyloceanibacter caenitepidi	S	1384459	927	317	350	293	320	251	458	322	211	362	399	289	345	348	297	377	534	417	601	696	307	422	460	563	333	332	455	842	465	627	506	507	337	304	292	304	338	328	350	434	499	300	377	429	362	362	308
Sphingopyxis macrogoltabida	S	33050	12695	2531	2405	2385	1801	2518	4421	2944	1517	2624	2932	2413	3678	3978	2090	4175	8339	8112	7906	9362	2393	4132	4127	6844	3527	3811	7115	12695	7315	10518	7090	7834	3637	3231	3114	3509	4513	4830	5278	5552	6754	3843	4056	4518	4429	3641	3455
Sphingopyxis fribergensis	S	1515612	9351	1774	1651	1747	1301	1779	3015	2095	1036	1809	2029	1697	2713	2750	1620	3115	6201	5912	5680	6639	1603	2683	2696	4948	2559	2677	5136	9351	5279	7771	5118	5809	2483	2291	2192	2526	2995	3467	3700	3871	4944	2483	2801	2973	3143	2499	2506
Sphingopyxis granuli	S	267128	6096	1178	1114	1095	881	1144	2035	1352	698	1146	1317	1167	1633	1719	918	1884	4008	3757	3540	4303	1034	2028	1976	2981	1665	1810	3321	6096	3345	4684	3382	3659	1759	1435	1557	1715	2231	2215	2433	2605	3199	2071	1871	2189	2169	1648	1593
Sphingopyxis alaskensis	S	117207	5872	1130	1173	1053	818	1005	1933	1307	709	1116	1391	1113	1537	1841	945	1764	3725	3374	3426	3920	978	1819	1691	2859	1562	1720	3150	5872	3307	4625	3150	3420	1621	1337	1403	1559	1907	2038	2174	2268	2974	1669	1746	2083	1964	1593	1511
Sphingopyxis terrae	S	33052	5247	979	939	1061	831	1023	1797	1249	577	973	1128	966	1519	1718	858	1690	3553	3476	3135	3611	1007	1489	1532	2924	1425	1613	2917	5247	2966	3996	3072	3213	1386	1287	1251	1491	1935	2010	2145	2169	2811	1853	1579	1646	1834	1446	1336
Sphingopyxis sp. 113P3	S	292913	2899	747	653	556	560	664	1058	783	408	765	801	601	876	949	553	996	1866	1663	1811	2156	600	1045	1107	1584	862	1014	1663	2899	1674	2368	1607	1781	813	803	805	806	1090	1107	1348	1349	1541	858	1009	1096	1029	819	873
Sphingobium sp. RAC03	S	1843368	3504	767	732	720	776	634	1200	935	563	988	1011	763	1155	1213	827	1343	2752	2033	2344	2649	935	949	1224	1804	926	1254	1907	3504	1917	2606	1960	2323	1012	998	1113	1049	1191	1543	1671	1571	1818	915	1134	1286	1210	1272	1718
Sphingobium sp. TKS	S	1315974	3612	849	844	846	772	778	1313	1110	591	913	1102	848	1201	1217	688	1296	2539	1898	2189	2422	934	1203	1299	1974	1091	1217	1999	3612	2116	2681	1965	2285	1055	1053	1183	1067	1287	1410	1658	1664	1781	1085	1285	1364	1353	1246	1256
Sphingobium baderi	S	1332080	2763	618	562	527	543	603	911	739	478	711	816	573	928	908	565	1059	1994	1471	1638	1975	661	827	876	1469	737	973	1532	2763	1475	2042	1436	1717	711	756	741	841	983	1076	1312	1210	1451	852	841	947	923	833	935
Sphingobium sp. YBL2	S	484429	2677	684	641	604	671	610	1004	731	505	749	771	678	910	906	561	992	1928	1381	1703	1847	722	894	1029	1564	821	932	1476	2677	1476	2158	1442	1666	742	816	898	781	1035	1139	1262	1177	1331	807	917	1020	1023	954	1059
Sphingobium japonicum	S	332056	2304	526	572	513	548	526	847	681	376	671	707	514	770	781	527	889	1630	1227	1534	1666	597	737	912	1382	671	817	1264	2304	1208	1821	1240	1483	691	703	652	714	831	877	1110	1036	1266	702	805	921	865	825	863
Sphingobium chlorophenolicum	S	46429	2101	533	578	463	501	427	795	620	440	700	770	543	756	823	472	759	1484	1180	1365	1456	584	706	874	1215	718	764	1178	2015	1167	1710	1220	1317	680	671	639	683	758	847	910	966	1097	586	771	893	807	776	938
Sphingobium sp. MI1205	S	407020	1817	498	521	439	415	368	632	506	272	583	744	497	722	627	406	641	1147	946	1035	1298	489	701	737	1133	570	642	913	1715	953	1341	981	1091	572	602	630	531	611	676	773	775	882	496	634	747	731	721	613
Sphingobium sp. SYK-6	S	627192	2157	560	585	517	496	492	832	609	424	696	713	534	770	778	498	741	1251	954	1379	1566	483	883	1021	1218	740	887	1143	1935	1118	1724	1170	1301	679	630	656	588	732	804	929	932	1033	612	770	1027	823	756	610
Sphingobium sp. EP60837	S	1855519	1828	465	462	443	399	366	584	473	266	553	590	437	648	671	416	634	1135	847	1062	1191	422	613	783	1020	571	594	939	1502	895	1212	859	1058	577	578	565	478	564	622	723	757	736	469	637	686	634	625	556
Sphingomonas sanxanigenens	S	397260	4477	1069	1012	989	918	909	1454	1167	768	1183	1322	996	1244	1343	853	1352	2651	2098	2800	3023	1069	1486	1672	2368	1286	1664	2384	4157	2449	3373	2352	2607	1246	1284	1204	1162	1448	1495	1804	1845	2090	1283	1437	1818	1604	1491	1362
Sphingomonas wittichii	S	160791	4727	1088	1076	996	880	928	1580	1174	655	1309	1509	1087	1403	1443	768	1442	2572	2007	2857	3344	948	1673	1970	2611	1415	1875	2377	4181	2371	3392	2454	2853	1361	1177	1298	1102	1327	1481	1689	1781	1889	1140	1630	1947	1597	1564	1198
Sphingomonas sp. MM-1	S	745310	3761	858	845	786	768	814	1379	1093	604	1162	1185	856	1282	1201	723	1296	2135	1755	2124	2482	1066	1377	1403	1862	1086	1431	1963	3387	1943	2937	2120	2255	1069	1025	1064	999	1244	1398	1582	1560	1747	1288	1293	1441	1346	1250	1066
Sphingomonas hengshuiensis	S	1609977	3539	765	684	610	615	602	1004	843	489	911	997	712	955	1004	548	909	1640	1276	1770	2248	741	1040	1303	1758	876	1341	1712	2864	1653	2424	1635	1913	930	873	901	802	1016	1040	1172	1228	1388	721	1122	1410	1049	1023	807
Sphingomonas taxi	S	1549858	3903	603	667	597	594	612	931	771	518	782	975	642	809	948	506	885	1674	1300	1985	2164	758	1030	1192	1499	803	1619	1797	2941	1678	2507	1862	1948	951	794	785	748	878	907	1151	1111	1270	874	1007	1181	940	928	811
Sphingomonas panacis	S	1560345	3077	657	687	590	591	564	853	703	427	778	941	622	839	840	557	841	1590	1254	1730	2054	606	970	1122	1518	852	1271	1633	2584	1494	2234	1574	1710	824	784	905	717	823	949	1044	1066	1177	723	965	1206	932	879	812
Sphingomonas melonis	S	152682	2000	407	388	405	380	372	617	476	265	511	545	387	658	556	343	647	1159	908	1237	1385	443	633	676	981	502	870	1089	1850	1100	1524	1080	1223	546	540	532	547	579	623	779	790	896	517	613	685	686	546	528
Sphingomonas sp. NIC1	S	1167641	1609	373	379	303	315	294	476	408	264	410	512	347	420	486	298	526	812	634	974	1037	394	497	593	705	474	724	848	1429	908	1223	879	1036	490	394	427	445	491	489	604	622	667	398	505	583	488	445	446
Novosphingobium resinovorum	S	158500	5177	1141	1162	1023	1002	893	1670	1237	664	1382	1453	1046	1557	1604	924	1464	2783	2359	2818	3298	1117	1681	1883	2840	1380	1569	2423	4317	2402	3440	2304	2800	1489	1408	1523	1327	1513	1835	1947	2103	2189	1347	1644	1934	1693	1628	1499
Novosphingobium aromaticivorans	S	48935	5010	837	796	758	552	597	870	676	392	964	965	752	1057	1084	530	938	1536	1308	1706	2035	648	1248	1589	2101	1147	1068	1403	2234	1380	2027	1384	1709	1247	1317	1416	832	917	903	1076	1173	1362	766	1259	1496	1365	1298	722
Novosphingobium sp. PP1Y	S	702113	2979	590	646	549	430	474	783	636	356	676	713	568	742	696	456	737	1236	1106	1283	1570	447	809	1072	1530	762	696	1194	1952	1181	1647	1088	1244	799	824	857	658	652	861	907	999	1163	596	805	1042	891	845	600
Novosphingobium pentaromativorans	S	205844	2369	463	486	448	398	376	643	501	263	561	586	419	621	693	356	578	1022	837	1052	1288	465	653	812	1104	613	616	973	1571	847	1247	896	987	599	652	603	529	625	607	720	706	889	452	648	810	727	642	445
Blastomonas sp. RAC04	S	1842535	3921	784	814	766	752	679	1090	839	505	877	1012	777	1168	1139	662	1063	2083	1596	1935	2468	752	1021	1318	1888	1003	1120	1682	3025	1773	2677	1802	1827	1014	1009	1101	876	1026	1104	1246	1377	1335	846	1164	1268	1185	1091	873
Citromicrobium sp. JL477	S	1634516	2423	517	553	439	427	342	655	473	372	646	627	476	651	623	426	546	956	775	1176	1272	395	767	927	1065	582	837	978	1695	1019	1494	1008	1114	655	584	683	456	546	549	697	744	877	432	704	950	746	678	510
Zymomonas mobilis	S	542	947	508	635	413	535	443	501	481	355	569	646	455	594	605	506	520	707	569	601	768	465	568	689	947	475	535	644	935	632	692	445	801	556	520	576	544	645	538	639	724	640	406	492	451	409	439	385
Sphingorhabdus sp. M41	S	1806885	1391	388	396	322	355	339	499	400	283	496	535	395	502	499	334	450	623	531	593	745	384	538	603	811	396	422	583	943	616	811	637	629	465	479	436	407	487	422	565	507	593	396	485	515	477	461	336
Altererythrobacter atlanticus	S	1267766	1977	434	477	390	365	389	503	407	284	590	670	499	624	598	359	557	829	678	874	1067	362	593	692	1022	514	623	700	1225	797	1047	781	818	548	529	638	415	575	508	611	637	720	391	625	667	634	589	405
Altererythrobacter marensis	S	543877	1869	402	411	396	340	317	454	298	233	505	524	402	482	498	311	458	780	623	890	1033	357	625	740	832	468	667	830	1261	707	1074	763	843	550	516	542	379	475	462	563	624	583	337	564	689	565	551	334
Altererythrobacter dongtanensis	S	692370	3275	382	363	334	260	263	480	380	228	443	467	355	487	461	250	372	729	621	1048	1190	325	566	672	844	408	988	1018	1494	981	1379	931	976	485	454	495	329	436	462	549	541	598	313	542	667	565	468	387
Altererythrobacter namhicola	S	645517	1912	406	411	391	296	321	466	391	232	533	499	371	524	514	326	430	774	617	872	1040	309	608	682	917	504	655	747	1231	709	1153	766	810	501	509	478	383	519	443	545	579	658	371	618	667	576	502	382
Altererythrobacter epoxidivorans	S	361183	1415	286	284	227	262	230	323	281	192	331	398	308	378	442	235	352	510	431	669	776	254	403	460	689	340	496	603	873	599	801	591	670	366	383	397	249	312	328	410	473	439	270	408	534	348	325	255
Altererythrobacter ishigakiensis	S	476157	688	181	172	154	150	130	184	151	111	246	242	166	247	216	159	208	275	214	263	349	144	220	287	386	185	206	294	379	227	313	249	270	211	200	223	146	186	171	225	231	225	142	248	241	191	203	156
Porphyrobacter sp. LM 6	S	1896196	2904	562	527	484	439	429	801	532	274	661	712	524	736	794	469	765	1427	1076	1385	1834	586	829	936	1268	734	1001	1353	2291	1361	1963	1481	1524	703	731	749	726	801	820	921	1056	1096	647	743	923	883	802	559
Porphyrobacter neustonensis	S	1112	2813	558	568	520	476	461	795	608	340	783	736	579	835	765	496	755	1433	1025	1550	1852	509	847	970	1297	698	929	1457	2272	1398	1953	1522	1610	747	714	785	665	727	867	925	1069	1137	563	810	1008	843	806	627
Erythrobacter litoralis	S	39960	3778	764	770	730	740	627	1032	836	518	1001	1087	711	983	1048	730	1006	1538	1292	1953	2250	685	1188	1222	1790	1031	1336	1749	2718	1687	2352	1671	1883	941	895	1003	811	897	982	1061	1209	1336	734	1174	1301	1077	926	812
Erythrobacter atlanticus	S	1648404	1111	323	323	284	283	260	387	314	232	385	398	308	447	401	196	373	549	430	514	683	278	417	508	762	338	309	512	819	508	731	501	494	376	363	378	325	387	360	422	393	427	335	387	409	412	401	296
Croceicoccus naphthovorans	S	1348774	2479	524	544	443	536	437	658	502	349	672	680	484	672	669	391	596	1064	856	1094	1406	459	730	874	1166	599	651	944	1717	1014	1408	950	1119	709	686	684	552	653	700	784	901	964	536	712	812	712	662	545
Paracoccus denitrificans	S	266	41564	2954	3093	2294	1674	2889	5050	4826	1736	3312	3637	2918	4687	5518	2877	4710	11552	7623	13270	15851	3077	10093	7044	13637	7599	4190	12629	30302	11316	16813	8608	19822	8526	7370	6578	6603	9022	10882	12769	12500	20004	5510	4003	3850	3982	3570	2562
Paracoccus aminophilus	S	34003	12608	1264	1296	1020	772	1036	2019	1862	770	1476	1677	1335	2056	2484	1191	1800	4513	2903	5007	5754	1180	3889	3060	5479	3101	1730	4240	10567	4074	5638	3108	6226	3602	3187	3241	2359	2919	3675	4302	4289	6358	1864	1725	1672	1638	1520	928
Rhodobacter sphaeroides	S	1063	26910	2844	2958	2270	1755	2211	3990	3495	1688	3660	3927	3007	4592	4675	2009	3595	7643	5745	9050	10153	2446	7396	6397	10447	5868	3343	6909	15887	7419	10396	6198	9494	6331	6242	6859	3456	4552	5574	6478	6575	8374	3333	4124	4609	3954	3957	2361
Rhodobacter sp. LPB0142	S	1850250	14920	1378	1546	1248	789	1145	2066	1846	831	1925	2186	1713	2828	3066	1168	2005	4821	3231	5243	6133	1320	4510	3566	6598	3959	1679	4005	10595	4484	5884	3297	6106	4095	4085	4481	2146	2832	3879	4318	4339	6041	1867	2017	2107	2059	2094	1028
Rhodobacter capsulatus	S	1061	15875	1231	1295	985	779	900	1663	1601	783	1823	1949	1631	2535	2735	955	1564	3677	2498	4024	4699	1178	3518	2986	5148	2816	1405	3173	7463	3388	4675	2778	4704	3176	3412	3723	2966	3415	3441	4315	3785	4914	1984	1708	1765	1593	1663	980
Defluviimonas alba	S	1335048	18817	1826	1795	1460	1079	1343	2523	2338	958	2432	2529	1986	3082	3221	1401	2357	5555	3880	6119	6977	1633	5102	4145	7172	4248	2131	4996	11523	5073	6903	4100	6948	4578	4357	4959	2592	3407	4519	4965	4841	6660	2248	2502	2711	2408	2308	1395
Ruegeria pomeroyi	S	89184	8707	1007	1075	813	728	758	1287	1144	541	1256	1449	1075	1707	1691	745	1187	2451	1702	2681	3123	788	2390	2107	3420	2004	1021	2153	4889	2239	3241	1869	3038	2123	2110	2411	1282	1591	1837	2109	2092	2842	1127	1333	1439	1409	1291	757
Ruegeria mobilis	S	379347	3390	443	471	381	294	305	510	506	282	604	644	509	709	709	379	470	762	574	943	1100	331	908	957	1460	794	460	783	1493	744	1084	703	1005	879	809	993	484	552	570	666	676	822	431	591	629	492	576	342
Ruegeria sp. TM1040	S	292414	2701	376	441	332	334	237	448	373	218	540	586	426	636	624	321	436	745	517	760	932	335	776	841	1101	751	325	634	1317	671	958	601	784	720	750	818	402	476	541	569	651	677	343	532	621	494	449	323
Rhodovulum sulfidophilum	S	35806	11336	1571	1542	1233	1080	1215	2218	1823	979	1920	2147	1655	2372	2514	1163	1855	4127	2932	4556	5259	1339	3574	3292	5169	2900	1748	3646	8523	3893	5355	3242	5246	3156	2977	3122	1910	2506	2939	3403	3469	4783	1831	2104	2263	2091	2033	1283
Phaeobacter gallaeciensis	S	60890	7950	1026	1128	838	760	789	1238	1072	662	1335	1560	1133	1569	1599	819	1164	2045	1456	2234	2634	837	2214	2194	3386	1944	1004	1804	3946	1817	2698	1709	2333	1993	2102	2187	1098	1358	1489	1736	1822	2221	991	1404	1498	1333	1331	749
Phaeobacter inhibens	S	221822	4222	617	589	483	459	417	652	557	325	757	865	569	865	864	475	648	1045	735	1208	1321	543	1157	1157	1774	981	478	982	1955	1047	1465	907	1238	1035	1139	1198	546	745	756	950	968	1201	474	771	762	738	693	430
Celeribacter indicus	S	1208324	6215	867	879	727	618	739	1421	1208	578	1148	1177	895	1407	1493	759	1279	2743	1874	2926	3319	1010	2146	1967	2964	1626	1127	2330	5395	2480	3410	1901	3310	1901	1624	1786	1329	1615	1990	2353	2442	3235	1631	1194	1322	1145	1128	793
Celeribacter marinus	S	1397108	1887	313	289	191	205	170	284	219	135	342	342	326	409	462	196	251	351	277	353	494	196	655	602	929	546	225	371	673	373	430	314	417	576	577	620	308	338	305	349	398	464	212	346	371	313	342	174
Marinovum algicola	S	42444	8063	1011	1142	892	742	783	1352	1233	676	1428	1524	1138	1622	1732	810	1240	2566	1807	2777	3318	1017	2452	2341	3456	1965	1105	2246	4958	2484	3357	2023	3093	2061	2071	2185	1152	1592	1865	2069	2168	2740	1222	1531	1590	1420	1411	841
Confluentimicrobium sp. EMB200-NS6	S	1609966	9821	1054	1002	791	680	778	1270	1159	561	1295	1368	1035	1609	1786	766	1165	2424	1716	2881	3249	843	2528	2236	3645	2091	1001	2104	5110	2356	3233	1921	3083	2230	2182	2569	1212	1527	1878	2164	2146	2827	1034	1316	1539	1188	1307	735
Yangia sp. CCB-MM3	S	1792508	7491	1148	1221	906	872	773	1515	1242	705	1510	1522	1203	1825	1776	820	1228	2599	1785	2804	3132	952	2261	2203	3224	1872	1232	2309	4928	2219	3350	2046	2942	2012	2000	2079	1190	1627	1741	2052	2082	2630	1140	1537	1609	1423	1435	936
Pannonibacter phragmitetus	S	121719	3948	1054	1039	878	918	857	1379	1159	753	1353	1493	1019	1500	1459	818	1253	2242	1626	2118	2523	995	1631	1734	2463	1304	984	1858	3865	1979	2742	1893	2421	1371	1177	1294	1056	1340	1394	1678	1761	2208	1219	1320	1550	1262	1352	886
Leisingera methylohalidivorans	S	133924	5940	778	823	618	559	547	1056	858	478	998	1139	915	1252	1254	587	958	1704	1289	1792	2152	712	1773	1671	2432	1425	771	1555	3350	1578	2317	1418	2031	1540	1493	1625	897	1272	1254	1456	1578	1821	1018	1003	1097	1001	1002	636
Roseibacterium elongatum	S	159346	5602	617	640	571	474	534	844	753	388	864	849	694	1045	982	513	839	1691	1141	1844	2101	569	1476	1374	2128	1121	730	1430	3279	1444	2150	1381	1913	1357	1383	1351	795	978	1118	1329	1413	1843	750	889	953	865	789	537
Ketogulonicigenium vulgare	S	92945	4613	639	637	493	432	495	749	683	404	803	865	585	973	1027	500	703	1407	929	1480	1702	538	1397	1293	1969	1148	663	1210	2821	1298	1755	1116	1740	1297	1351	1453	705	916	1046	1186	1217	1481	640	782	817	779	841	463
Octadecabacter antarcticus	S	1217908	2377	380	435	285	274	215	384	307	217	495	519	392	594	549	297	333	518	377	513	641	280	815	797	1320	750	354	504	944	493	658	422	586	791	764	805	358	455	389	480	496	558	282	493	500	434	444	223
Octadecabacter arcticus	S	53946	2175	333	365	277	254	210	362	293	138	402	449	326	476	488	263	320	477	370	536	667	236	686	679	1032	598	285	467	826	467	646	395	564	601	633	627	315	421	388	474	509	562	274	398	446	353	384	233
Octadecabacter temperatus	S	1458307	1152	205	229	164	156	141	192	197	125	252	276	187	314	274	214	211	265	187	247	326	181	392	396	589	364	145	251	376	256	332	230	300	344	395	367	190	217	184	245	224	280	196	247	241	225	223	128
Roseobacter denitrificans	S	2434	2651	431	430	356	314	292	446	382	267	498	556	400	633	611	313	419	697	486	727	854	353	750	736	1199	630	395	655	1275	630	842	596	834	683	732	769	388	457	499	576	584	708	339	482	485	420	428	274
Roseobacter litoralis	S	42443	2193	343	368	274	269	221	367	299	216	410	487	319	528	517	291	337	584	386	597	731	302	660	663	1027	581	303	532	980	474	681	462	629	616	624	686	349	365	422	470	472	625	266	421	447	363	400	240
Dinoroseobacter shibae	S	215813	5418	661	751	644	496	629	942	881	461	929	1042	768	1130	1073	527	780	1699	1218	1873	2182	548	1647	1418	2158	1243	814	1617	3353	1641	2408	1471	1912	1503	1359	1351	744	969	1241	1481	1420	1823	742	994	1053	891	999	625
Labrenzia sp. CP4	S	1674922	1831	459	590	467	512	450	623	543	355	691	736	542	709	646	554	569	804	634	872	1052	486	709	866	1033	578	551	794	1332	833	1126	718	896	587	615	604	491	608	531	633	742	752	435	655	720	534	652	441
Jannaschia sp. CCS1	S	290400	3185	397	498	381	325	282	479	384	253	519	565	415	671	692	322	401	879	554	941	1033	352	889	863	1275	715	455	729	1562	792	1020	682	931	803	800	842	389	526	613	716	688	891	329	557	581	484	527	317
Planktomarina temperata	S	1284658	931	208	239	208	216	147	269	231	169	279	330	225	319	308	173	188	307	214	240	349	185	407	441	600	388	186	347	511	321	397	298	340	352	363	417	223	254	232	275	329	306	178	284	273	232	239	218
Halocynthiibacter arcticus	S	1579316	1107	246	281	228	200	163	247	198	140	290	331	247	355	325	172	196	288	248	299	387	183	426	492	747	375	203	289	463	267	377	263	306	389	377	439	194	246	224	253	307	342	162	245	253	239	215	165
Hyphomonas neptunium	S	81032	1230	390	427	335	358	301	461	346	226	463	591	373	516	481	300	399	641	477	689	744	342	585	596	789	454	392	581	936	602	739	575	649	433	391	465	382	419	386	463	472	530	327	459	558	429	479	402
Hyphomonas sp. Mor2	S	1906738	754	238	307	239	259	234	266	243	168	305	397	297	363	338	272	281	364	280	387	446	250	311	410	527	288	284	362	545	347	473	345	383	265	258	296	257	266	230	286	317	335	227	298	300	262	261	246
Maricaulis maris	S	74318	1131	394	415	299	359	297	512	390	274	436	570	368	533	497	286	438	595	488	605	743	346	481	583	714	403	373	660	1007	606	852	546	671	393	372	402	337	444	364	498	505	538	350	469	485	416	424	366
Hirschia baltica	S	2724	419	335	331	220	304	224	256	221	189	330	382	271	364	344	311	307	293	264	237	297	259	341	408	419	240	249	295	295	264	275	241	292	260	266	268	295	329	209	266	292	255	210	278	225	254	205	216
Brevundimonas naejangsanensis	S	588932	16554	3736	2906	2567	1846	2842	5144	3318	1587	3585	4091	3324	4715	4644	2723	4600	10882	9461	10364	11643	3372	4804	4751	7905	3906	4386	8758	13944	9341	12310	9864	9438	3498	3310	3123	4404	5013	6412	5953	5925	8020	4877	5638	5996	5922	4525	5466
Brevundimonas sp. GW460-12-10-14-LB2	S	1827469	14062	1851	1646	1374	1247	1537	3825	2252	1471	2011	2400	1716	2468	2637	1907	3350	8472	6084	9053	8906	2959	2164	2737	4114	1824	4037	6153	14062	7881	10628	9036	8145	2358	2294	1934	4524	3089	3852	4558	5217	5091	3330	3286	3034	3242	2516	11511
Brevundimonas sp. DS20	S	1532555	9148	1799	1372	1207	1079	1426	2860	1994	1172	1766	2111	1638	2113	2364	1462	2809	6142	4816	6436	6873	2182	2140	2330	3628	1769	2675	4577	9148	5383	7294	5823	5556	1849	1653	1575	2461	2546	2981	3350	3423	4000	2415	2569	2593	2777	2226	4240
Brevundimonas subvibrioides	S	74313	5398	1471	1276	1005	917	1124	2043	1431	790	1560	1665	1368	1720	1793	1082	1983	4128	3419	4215	4669	1388	1874	2165	2894	1503	2209	3472	5398	3734	5078	3908	3732	1354	1257	1345	1490	1671	2016	2216	2355	2809	1622	2009	2244	2101	1718	2181
Caulobacter sp. K31	S	366602	4828	1506	1382	1238	1164	1212	1914	1413	820	1773	1837	1369	1816	1748	1011	1755	2934	2602	3119	3754	1190	2113	2349	3052	1703	1784	2841	4627	2936	3927	2807	2940	1568	1358	1551	1275	1649	1706	1810	2029	2323	1582	2062	2274	2207	1945	1640
Caulobacter segnis	S	88688	3668	1112	1138	930	787	917	1507	1070	587	1396	1454	1070	1511	1495	913	1468	2233	2029	2612	2961	1019	1506	1835	2418	1301	1377	2269	3381	2080	3206	2244	2290	1139	1144	1190	1014	1168	1340	1460	1451	1761	1156	1586	1868	1647	1519	1245
Caulobacter vibrioides	S	155892	3230	965	957	785	736	829	1415	948	576	1243	1343	960	1311	1283	768	1228	2163	1786	2265	2666	920	1366	1597	2224	1097	1195	1995	3191	1966	2835	2003	1947	1006	1017	1048	993	1169	1180	1343	1333	1630	1135	1391	1552	1515	1337	1047
Caulobacter henricii	S	69395	2698	775	797	666	536	620	916	759	389	908	1068	842	1058	861	679	908	1506	1273	1639	1907	609	1114	1397	1699	924	880	1410	2306	1356	2004	1489	1426	851	787	882	749	858	993	1002	939	1248	817	1141	1227	1015	988	813
Phenylobacterium zucineum	S	284016	4856	1299	1234	1148	948	1059	1760	1297	751	1512	1647	1211	1697	1666	917	1648	2703	2638	3208	3901	993	1969	2386	3116	1579	1524	2755	4332	2650	3881	2717	2829	1588	1334	1401	1165	1627	1763	1854	2021	2461	1483	2051	2383	2131	1800	1364
Asticcacaulis excentricus	S	78587	1267	507	526	370	482	400	570	477	348	633	651	462	673	646	462	545	803	573	726	920	470	595	712	1021	487	510	791	1148	800	1041	675	783	454	497	477	473	504	459	553	581	615	408	618	603	571	542	476
Caulobacteraceae bacterium OTSz_A_272	S	1759059	981	300	317	249	264	209	340	288	184	330	376	263	338	325	253	275	444	291	425	594	195	384	488	561	280	262	393	671	410	553	334	398	294	278	301	254	301	264	317	396	393	240	380	427	323	339	268
Azospirillum lipoferum	S	193	7971	2836	2797	2219	2249	2116	3451	2660	1775	3626	3909	2741	3748	3378	2075	2796	4281	3379	4456	5172	2294	3897	4926	5480	2874	2505	4061	6820	3915	6179	4058	4310	2849	2451	2945	2221	2862	2694	3240	3200	3292	2606	3922	4580	3507	3580	2428
Azospirillum brasilense	S	192	8357	2909	2959	2438	2392	2320	3666	2955	1868	3800	4031	2874	3804	3487	2066	3060	4368	3560	4748	5630	2290	4111	5184	5950	3252	2679	4442	7801	4559	6825	4643	4754	3125	2812	3065	2251	3016	2823	3318	3566	3616	2700	4147	4692	3788	4131	2708
Azospirillum thiophilum	S	528244	4637	1542	1498	1332	1204	1202	1855	1416	968	2084	2127	1526	2067	1892	1150	1536	2302	1888	2629	2920	1186	2163	2733	2930	1734	1403	2514	4064	2425	3524	2309	2525	1663	1474	1694	1109	1444	1463	1795	1832	1848	1320	2150	2523	2044	2056	1377
Azospirillum humicireducens	S	1226968	1248	496	454	358	427	389	495	416	300	549	648	394	549	506	405	478	677	493	712	749	390	615	733	815	456	413	662	1248	693	1011	723	715	442	422	407	338	482	458	526	498	556	385	568	588	556	550	380
Magnetospirillum magneticum	S	84159	3474	1281	1418	1210	1396	1253	1854	1395	1089	1947	2029	1379	2062	1874	1294	1617	2198	1676	2124	2555	1399	1819	2230	2684	1468	1323	2012	3474	2142	3078	2104	2334	1471	1261	1506	1207	1429	1439	1729	1686	1791	1078	1847	1916	1614	1785	1247
Magnetospirillum sp. XM-1	S	1663591	3657	1544	1487	1265	1323	1178	1982	1596	980	1938	2164	1468	2130	1881	1027	1496	2118	1646	2253	2598	1311	1990	2288	2810	1581	1267	2068	3576	2155	3198	2296	2176	1508	1327	1517	1240	1525	1437	1676	1595	1725	1435	1810	2038	1861	1963	1384
Magnetospirillum gryphiswaldense	S	55518	3100	1176	1253	1029	1380	1146	1701	1345	1035	1719	1939	1349	1774	1660	1065	1501	1944	1473	1816	2258	1329	1507	1983	2348	1302	1233	1988	3021	1789	2834	1752	1949	1265	1155	1287	1095	1471	1417	1611	1445	1496	1107	1537	1591	1394	1583	1196
Rhodospirillum centenum	S	34018	3126	1125	1097	920	906	789	1260	1033	693	1356	1404	1061	1305	1299	767	1015	1642	1287	1827	2103	859	1515	1793	2133	1158	1038	1672	2830	1676	2386	1654	1793	1215	1006	1154	806	1136	987	1264	1339	1424	873	1479	1791	1338	1521	985
Rhodospirillum rubrum	S	1085	2373	815	906	695	833	673	1071	870	606	1140	1249	857	1157	1104	656	983	1330	1152	1363	1691	821	1068	1254	1622	938	671	1259	2258	1317	1862	1187	1470	898	808	838	652	934	858	1057	1049	1040	721	1092	1117	934	1006	734
Tistrella mobilis	S	171437	4042	1267	1239	1058	1118	994	1652	1250	851	1615	1810	1258	1737	1565	956	1417	2162	1664	2434	2668	1173	1843	2190	2762	1431	1230	2067	3741	2193	3133	2078	2405	1459	1384	1452	1105	1442	1464	1625	1800	1992	1213	1775	2069	1592	1581	1165
Thalassospira xiamenensis	S	220697	1628	696	714	609	757	605	950	841	621	901	1053	675	1021	943	748	916	1060	889	972	1180	774	770	1018	1211	721	703	986	1628	1023	1452	1017	1036	681	700	747	674	853	745	929	797	872	813	793	839	725	788	661
Pararhodospirillum photometricum	S	1084	1715	673	755	628	668	556	889	706	502	879	995	719	972	874	541	755	1186	832	1046	1155	656	815	1096	1311	756	659	993	1715	1074	1545	1034	1070	682	703	683	586	737	699	822	840	792	613	912	947	854	780	682
Magnetospira sp. QH-2	S	1288970	1135	474	489	405	503	417	624	496	349	667	694	423	660	575	389	511	671	505	605	770	403	534	763	780	477	364	577	1012	702	901	615	663	476	438	496	411	468	423	500	529	608	423	567	595	457	520	430
Candidatus Endolissoclinum faulkneri	S	1263979	460	233	309	163	460	286	367	258	240	276	371	194	269	264	282	256	263	210	177	325	250	214	278	302	163	198	223	347	212	298	264	225	217	162	242	275	305	187	294	316	261	176	187	180	127	151	258
Haematospirillum jordaniae	S	1549855	356	215	224	203	275	165	288	258	163	268	272	194	228	222	239	232	300	206	241	284	220	222	278	338	202	195	248	356	248	326	233	241	184	182	216	177	208	196	261	248	253	140	239	187	227	220	188
Acetobacter pasteurianus	S	438	1141	646	760	505	655	529	714	1042	502	679	856	574	769	772	687	716	781	582	646	802	567	687	814	1068	543	654	811	1141	728	927	657	847	594	574	616	597	708	625	729	743	714	517	687	610	565	583	494
Acetobacter senegalensis	S	446692	671	281	286	203	278	169	311	671	227	366	394	208	390	380	279	301	346	238	362	422	243	320	348	452	268	294	395	659	370	507	333	447	267	280	268	251	276	239	363	336	351	187	297	310	244	251	196
Acetobacter sp. SLV-7	S	1633874	316	177	150	111	158	89	215	285	139	164	182	132	185	168	153	200	217	185	172	243	164	174	201	316	153	193	189	306	206	259	201	252	185	160	180	183	217	155	198	237	180	162	191	167	145	105	125
Komagataeibacter xylinus	S	28448	1170	407	494	393	440	412	499	505	279	559	648	441	562	549	345	464	660	538	734	759	378	560	611	841	418	412	699	1155	652	933	660	700	510	411	539	365	456	445	518	531	616	273	536	590	557	599	370
Komagataeibacter medellinensis	S	1177712	1034	433	448	374	446	296	630	506	370	501	555	358	580	527	286	381	619	463	576	695	339	461	615	787	405	383	547	1034	635	878	620	600	379	373	427	362	423	407	491	489	524	355	536	500	482	557	412
Acidiphilium multivorum	S	62140	855	226	273	178	159	197	303	293	161	277	319	229	317	270	168	243	443	310	467	541	225	369	480	496	308	260	405	723	406	603	374	398	270	225	271	187	259	245	284	317	313	245	322	436	318	310	237
Acidiphilium cryptum	S	524	703	151	201	142	137	135	223	195	135	216	234	184	230	242	125	170	341	243	387	408	148	252	301	390	173	167	327	558	348	451	325	318	225	170	213	147	192	183	260	269	252	196	249	265	206	225	149
Gluconacetobacter diazotrophicus	S	33996	2060	657	668	539	677	494	919	724	498	845	975	634	798	871	504	752	1195	878	1222	1446	649	912	1032	1240	673	686	1118	1956	1172	1538	1139	1275	765	653	707	597	783	732	897	865	1023	549	902	1010	824	771	635
Granulibacter bethesdensis	S	364410	1130	526	527	424	558	424	648	523	384	619	684	479	724	653	519	614	743	577	775	854	493	604	713	940	468	547	736	1130	663	955	676	783	561	488	588	472	619	482	568	732	711	419	617	616	537	570	441
Gluconobacter oxydans	S	442	1377	571	626	438	622	487	760	646	409	707	774	509	705	729	620	664	848	653	852	1087	561	651	799	1002	552	630	911	1377	902	1168	819	966	602	457	575	572	551	478	665	781	735	469	611	655	524	591	448
Kozakia baliensis	S	153496	782	307	336	268	301	253	391	314	238	346	438	272	386	371	275	296	447	360	423	539	294	390	451	563	328	310	422	782	416	574	422	490	346	320	345	270	308	307	389	407	414	271	354	364	308	351	256
Asaia bogorensis	S	91915	523	273	259	156	247	194	307	263	176	301	341	221	290	300	240	261	333	274	341	357	231	258	291	446	216	207	366	523	326	410	311	332	195	200	182	189	243	194	252	287	259	192	260	235	191	232	183
spotted fever group	S	114277	1527	789	927	673	1527	978	1038	928	864	957	1149	636	805	756	695	707	803	565	556	862	729	608	911	856	455	567	696	980	723	793	702	719	740	635	664	769	959	606	968	965	825	666	629	518	384	558	933
Rickettsia felis	S	42862	218	124	135	104	218	143	160	148	116	158	190	106	137	135	98	121	128	107	82	145	122	107	164	154	78	82	101	172	119	160	109	116	101	127	126	140	137	113	163	165	116	81	125	101	88	108	158
Rickettsia australis	S	787	163	115	96	99	163	128	102	94	100	103	118	67	92	89	100	86	91	58	73	133	95	63	126	99	67	77	93	112	81	89	85	82	94	48	73	101	89	54	111	98	93	69	60	63	36	57	87
Rickettsia akari	S	786	129	82	103	71	129	78	115	92	69	88	101	59	75	67	64	59	63	51	53	69	72	54	97	79	46	50	77	90	58	85	51	57	74	57	68	76	69	55	70	83	91	69	54	52	34	55	91
Rickettsia monacensis	S	109232	147	82	115	60	147	85	98	99	96	65	127	76	76	82	68	66	86	59	54	86	77	55	77	80	28	48	86	92	91	87	73	73	66	80	53	64	104	56	89	84	65	75	49	36	29	61	94
Rickettsia massiliae	S	35791	246	64	100	51	246	106	114	93	102	84	100	56	59	49	72	66	99	35	39	76	91	35	60	63	29	36	44	98	68	55	79	65	47	36	44	64	101	43	121	107	73	78	55	44	26	54	106
Rickettsia amblyommatis	S	33989	80	32	42	40	79	53	57	55	37	70	80	32	49	30	35	39	38	32	25	39	29	61	66	44	40	34	32	47	41	35	30	27	37	32	34	43	65	35	48	45	67	55	31	24	18	19	42
Rickettsia montanensis	S	33991	48	31	20	20	48	33	23	24	26	29	32	17	23	16	18	31	37	18	26	30	20	7	18	23	11	18	20	42	34	29	26	24	33	21	18	32	37	24	29	34	28	28	27	16	14	17	32
Rickettsia rhipicephali	S	33992	76	27	26	23	76	37	53	39	40	29	36	25	23	34	32	25	27	13	16	22	21	25	38	26	14	25	30	31	28	39	39	13	24	24	26	32	43	18	33	40	36	27	22	20	18	17	28
Rickettsia japonica	S	35790	69	29	20	26	69	47	31	32	41	29	42	15	26	31	27	21	36	29	22	23	21	13	23	30	8	13	20	27	22	21	29	30	15	15	25	21	36	10	50	34	34	30	13	7	10	11	31
Rickettsia africae	S	35788	36	6	16	9	9	5	12	16	5	12	10	7	23	12	7	9	10	8	5	13	5	13	12	30	11	8	7	11	5	8	5	8	17	7	13	11	9	8	11	10	4	11	6	9	12	12	13
Rickettsia parkeri	S	35792	45	18	27	15	45	27	30	23	34	41	28	9	19	22	22	15	13	11	8	17	15	5	10	13	8	14	18	24	18	14	9	26	20	9	10	22	15	17	26	20	17	8	13	10	10	8	29
Rickettsia rickettsii	S	783	17	2	7	7	17	8	9	6	11	13	17	10	12	12	7	5	7	12	9	4	4	11	6	6	2	7	3	11	4	2	6	15	8	2	6	10	10	6	14	12	6	4	4	4	5	1	10
Rickettsia heilongjiangensis	S	226665	14	6	8	2	9	4	5	6	7	14	9	7	6	5	4	7	3	1	2	4	5	7	6	5	4	2	3	5	5	6	7	2	4	8	8	5	4	2	6	7	5	4	3	5	3	7	3
Rickettsia philipii	S	1105106	13	3	6	3	10	11	6	13	6	7	2	5	6	5	1	3	3	1	9	2	8	1	4	5	4	8	3	4	3	5	6	7	7	6	1	4	11	3	7	2	3	9	4	4	1	NA	8
Rickettsia slovaca	S	35794	9	4	3	6	4	3	3	6	3	3	9	2	4	1	1	3	9	2	2	5	3	3	9	4	2	3	3	2	7	NA	4	4	8	8	7	5	8	5	3	3	4	3	2	5	4	4	8
belli group	S	1129742	729	396	465	328	729	521	505	436	446	447	540	311	394	432	350	363	441	324	299	381	424	267	411	417	234	291	358	488	370	401	342	333	362	312	326	371	495	301	508	451	391	313	289	253	177	247	462
Rickettsia bellii	S	33990	435	264	279	210	435	305	276	231	247	268	334	191	228	268	209	220	263	184	173	222	239	169	240	273	144	163	223	283	225	245	200	180	218	204	221	215	310	177	309	256	203	176	166	145	107	154	282
Rickettsia canadensis	S	788	293	131	184	113	293	216	228	205	197	179	205	120	166	163	140	143	175	139	126	159	184	98	171	144	90	128	135	202	142	155	142	153	144	108	105	151	184	124	199	195	188	137	122	108	70	93	179
typhus group	S	114292	346	204	253	185	346	234	335	291	224	264	314	193	221	255	191	261	222	181	167	238	179	197	237	253	144	167	182	261	165	188	213	210	208	187	173	224	264	186	280	276	236	178	155	177	133	141	208
Rickettsia prowazekii	S	782	135	96	82	77	100	92	125	120	82	90	135	77	72	91	77	102	88	69	79	103	57	77	85	99	58	68	76	93	65	67	74	98	74	76	60	86	113	85	119	103	98	63	61	77	49	68	71
Rickettsia typhi	S	785	188	75	128	83	188	104	131	122	113	128	131	88	105	118	86	108	98	88	64	103	93	83	122	109	62	83	81	134	81	91	107	95	88	81	76	100	110	67	116	125	99	90	63	76	67	56	89
Orientia tsutsugamushi	S	784	685	457	466	425	492	394	388	416	311	402	417	291	396	418	378	403	414	334	271	402	357	404	440	485	303	320	312	365	368	344	300	327	496	415	519	551	685	485	552	634	581	371	336	334	267	268	334
canis group	S	106178	1085	634	706	506	1085	710	740	748	633	714	849	477	605	568	556	590	566	406	418	692	530	440	603	709	394	504	536	675	537	576	465	502	594	489	498	588	727	475	639	691	616	416	467	387	333	394	649
Ehrlichia ruminantium	S	779	448	220	223	183	448	265	257	266	247	257	283	145	170	200	204	227	218	149	141	237	186	149	193	231	120	154	195	274	213	229	162	189	180	171	163	227	310	189	232	256	228	178	167	125	95	153	239
Ehrlichia chaffeensis	S	945	214	155	156	116	214	167	182	175	122	152	194	113	148	143	110	116	112	89	77	146	119	101	130	174	113	117	137	140	113	117	116	99	159	115	129	132	146	97	117	139	123	77	106	85	94	82	161
Ehrlichia canis	S	944	228	149	162	97	228	141	143	136	114	153	187	99	143	118	116	127	105	84	104	139	121	86	136	119	90	113	99	140	92	129	87	124	122	115	99	122	147	99	149	161	127	85	98	83	69	88	125
Ehrlichia muris	S	35795	169	95	147	92	169	123	132	139	132	137	162	108	130	100	115	111	112	70	86	147	88	100	130	163	64	112	88	107	109	89	82	82	119	74	98	89	107	84	116	113	113	59	86	85	60	63	114
Ehrlichia sp. HF	S	391036	182	113	93	81	182	115	124	127	111	117	148	88	105	107	88	103	97	77	69	124	102	70	98	124	65	70	88	156	84	111	90	83	71	65	102	87	118	85	97	107	88	103	99	59	56	59	110
Wolbachia endosymbiont of Drosophila simulans	S	77038	356	153	195	121	356	188	198	150	153	218	211	115	161	132	147	156	177	98	89	136	141	107	143	195	94	110	151	227	148	174	146	132	137	113	110	140	177	114	177	160	175	127	120	112	100	106	187
Wolbachia endosymbiont of Cimex lectularius	S	246273	262	111	116	73	262	173	168	171	131	107	122	92	110	91	95	95	135	76	62	99	104	75	98	84	41	75	72	120	85	120	109	80	92	70	64	95	114	70	123	129	107	109	88	65	52	72	131
Wolbachia endosymbiont of Brugia malayi	S	80849	221	83	119	82	221	179	136	129	120	123	128	74	75	92	89	118	104	56	62	95	100	65	92	121	72	70	89	120	75	89	117	82	87	64	83	92	113	75	101	113	98	90	71	66	63	66	118
Wolbachia endosymbiont of Drosophila melanogaster	S	163164	63	35	43	20	63	50	48	49	39	20	36	20	30	27	52	37	37	17	23	27	29	29	28	35	23	17	21	45	34	38	19	17	31	19	29	33	36	13	52	34	35	26	30	14	14	20	25
Wolbachia sp. wRi	S	66084	46	27	23	22	46	23	24	11	28	28	31	26	21	21	42	29	24	14	11	12	15	28	20	30	18	21	20	30	17	25	15	9	18	19	15	24	24	11	29	23	28	15	25	16	9	13	13
Wolbachia endosymbiont of Onchocerca ochengi	S	100901	44	16	12	7	44	28	19	25	32	27	21	15	19	13	15	19	19	13	12	13	33	10	13	5	4	6	17	16	14	16	12	9	16	9	13	9	31	11	20	20	25	18	10	9	6	5	27
Wolbachia endosymbiont of Onchocerca volvulus	S	77551	10	4	1	2	9	4	8	8	5	6	6	3	3	3	8	2	3	3	5	8	2	4	8	3	1	2	2	3	9	7	3	1	8	1	6	10	5	4	6	5	5	4	2	3	NA	7	6
phagocytophilum group	S	106179	123	68	83	58	123	109	99	91	70	91	115	58	75	68	80	74	91	51	62	79	60	66	64	92	38	81	65	105	79	69	56	82	73	54	73	88	95	57	86	85	96	65	63	53	37	48	87
Anaplasma phagocytophilum	S	948	123	68	83	58	123	109	99	91	70	91	115	58	75	68	80	74	91	51	62	79	60	66	64	92	38	81	65	105	79	69	56	82	73	54	73	88	95	57	86	85	96	65	63	53	37	48	87
Anaplasma centrale	S	769	36	25	27	23	33	15	23	24	12	19	31	22	16	25	26	21	21	20	23	31	10	19	36	25	23	30	25	17	19	35	18	25	23	26	24	28	14	27	27	26	34	13	29	24	17	17	12
Anaplasma marginale	S	770	37	22	23	20	30	23	16	15	12	21	30	23	34	37	29	27	18	8	18	36	20	29	28	29	18	31	24	25	9	29	23	29	8	14	18	25	13	13	24	20	12	16	11	23	16	14	23
Neorickettsia risticii	S	950	51	27	34	32	51	27	19	33	21	35	40	31	30	31	34	27	28	37	27	40	29	27	30	38	16	19	36	32	23	29	30	26	30	23	39	24	27	22	40	26	32	20	29	24	21	19	31
Neorickettsia helminthoeca	S	33994	51	39	44	30	35	39	26	10	17	45	44	29	45	39	31	20	20	17	26	38	23	41	34	48	32	38	31	44	24	43	22	33	29	25	35	33	20	12	22	30	24	11	26	28	20	35	27
Neorickettsia sennetsu	S	951	50	19	31	17	38	29	50	37	40	35	34	18	34	31	42	32	30	23	22	29	36	27	38	27	8	33	29	44	24	36	28	39	26	17	20	22	28	14	19	24	26	8	34	13	9	17	17
Rickettsiales bacterium Ac37b	S	1528098	419	272	319	214	419	288	282	303	230	259	365	219	270	302	244	254	253	178	188	276	233	194	308	323	166	197	220	291	249	261	213	231	216	216	227	242	287	176	256	288	255	179	231	166	165	172	276
Candidatus Paracaedibacter acanthamoebae	S	91604	319	217	229	161	319	221	223	200	184	231	280	167	202	201	209	195	259	165	171	229	181	180	237	274	142	162	212	276	165	212	173	199	194	138	120	184	222	134	227	244	220	170	169	155	126	137	192
endosymbiont of Acanthamoeba sp. UWC8	S	86106	381	183	245	173	381	205	207	209	184	201	248	147	188	218	209	189	198	133	118	212	191	146	186	227	114	155	216	246	186	219	197	173	162	161	173	176	241	122	202	226	178	171	151	128	116	121	231
Candidatus Midichloria mitochondrii	S	234827	157	94	115	83	157	107	115	109	84	95	124	76	103	100	87	85	104	65	68	107	73	86	135	125	69	73	84	107	88	91	74	74	102	86	116	118	96	87	111	120	105	72	73	67	46	65	71
Polymorphum gilvum	S	991904	4292	886	953	756	750	809	1292	1048	595	1206	1245	873	1228	1266	744	1130	2105	1720	2473	2793	782	1614	1621	2415	1339	992	2016	4292	2141	2946	1785	2694	1327	1126	1267	999	1263	1402	1624	1690	2008	1046	1264	1480	1311	1259	865
Micavibrio aeruginosavorus	S	349221	1366	640	614	521	763	530	825	632	505	804	862	541	819	737	518	753	902	737	888	1142	579	732	911	1142	624	546	858	1366	885	1062	886	954	606	563	596	611	708	587	811	789	897	454	693	724	603	635	640
Candidatus Puniceispirillum marinum	S	767892	360	191	220	158	185	136	184	156	128	258	282	158	259	217	165	190	236	149	179	270	157	226	282	356	177	179	201	240	181	195	174	209	193	169	217	164	183	177	220	238	198	122	212	163	154	149	143
Candidatus Pelagibacter ubique	S	198252	837	370	457	287	837	562	566	438	367	407	460	272	409	337	367	343	407	267	230	409	390	217	362	339	233	242	272	435	350	396	311	302	317	300	299	409	466	261	415	450	402	326	277	237	195	235	504
Candidatus Pelagibacter sp. IMCC9063	S	1002672	405	236	279	174	405	273	266	275	203	276	323	167	245	206	193	194	253	157	127	216	248	177	247	276	149	168	178	292	199	241	207	176	217	198	198	213	243	167	260	245	259	151	206	186	126	175	276
alpha proteobacterium HIMB5	S	859653	1059	450	518	353	1059	701	672	626	618	473	568	339	399	462	402	423	509	363	285	461	450	293	402	417	202	279	323	596	401	467	453	396	386	278	306	441	579	337	583	509	534	469	337	292	232	312	561
alpha proteobacterium HIMB59	S	744985	390	217	296	178	390	293	305	286	238	279	328	195	237	202	168	202	260	155	161	235	220	168	268	290	125	176	192	319	195	247	221	209	213	189	213	223	323	173	261	283	268	186	174	141	136	169	260
Magnetococcus marinus	S	1124597	799	531	509	355	469	346	551	466	353	502	636	428	616	526	371	455	601	369	468	544	443	523	673	759	421	432	556	799	563	683	505	571	429	363	441	406	494	406	497	470	468	422	474	502	377	417	358
Parvularcula bermudensis	S	208216	441	181	233	135	222	140	190	160	115	260	246	168	226	217	202	238	282	177	251	321	163	234	291	281	188	185	277	408	237	331	221	291	197	197	177	176	214	160	202	236	278	183	187	182	208	140	159
Acidithiobacillus caldus	S	33059	2508	1255	1151	1011	1163	1108	1834	1675	1102	1982	2315	1442	2096	1677	1212	1859	2131	1711	1377	1987	1877	1259	1655	1946	1139	946	1504	2382	1808	2508	1808	1699	908	842	1040	953	1359	1197	1548	1386	1185	2412	1549	1623	1404	1424	1201
Acidithiobacillus ferrivorans	S	160808	2223	1055	1047	968	985	864	1407	1228	923	1314	1481	1042	1545	1314	712	1080	1424	1052	1120	1507	981	1181	1517	1910	1079	762	1290	2223	1503	2055	1533	1357	942	940	1098	808	1116	1008	1144	1053	1006	1190	1194	1198	1146	1225	901
Acidithiobacillus ferrooxidans	S	920	1289	672	633	527	513	473	887	771	471	802	979	609	846	721	427	676	800	621	794	868	534	737	1031	1191	635	481	765	1289	777	1215	833	765	620	558	734	504	691	617	742	673	678	681	751	856	653	750	539
Flavobacterium johnsoniae	S	986	125960	51844	53829	46522	17418	22057	21835	35160	20707	60637	77648	56077	78831	67522	24206	38379	41088	34161	34836	58969	30577	56607	74671	107823	57350	32965	38930	34151	55314	59221	36314	30131	52094	53681	64935	29399	31718	24623	22799	32138	23848	10540	47212	45543	46930	43787	45772
Flavobacterium psychrophilum	S	96345	109520	41865	45417	33856	11139	13858	13983	21590	12797	44568	58098	43181	56640	44384	12683	21288	22734	19490	16884	29852	17044	44080	80413	82714	46736	16711	20907	19425	28024	30675	19754	15861	52385	51463	69537	18170	20240	15870	14250	19135	14877	6984	36407	38980	37409	35663	28210
Flavobacterium gilvum	S	1492737	74426	31876	34172	30515	9987	13750	13652	23919	14173	38842	49766	35072	50464	42613	12192	20357	21911	19095	16213	29004	18203	37949	47944	68418	36914	15753	18883	18751	26601	29223	17866	15790	32620	33632	40570	16575	18459	13639	13959	17254	13207	5508	30243	29644	29372	28943	29282
Flavobacterium indicum	S	312277	52384	21133	19668	18191	7488	9219	8640	12720	6945	23407	30522	24086	35092	29084	8063	14704	17206	14085	12161	21387	10689	19110	31157	46637	24805	11979	16011	14148	21028	23737	15951	10495	21824	25752	31225	14031	14753	13609	9934	13948	10937	6098	16666	16389	19328	17634	17973
Flavobacterium sp. PK15	S	1306519	70953	29373	32669	26188	8640	11821	11358	19059	11294	34796	44149	31643	44006	37798	11255	18542	20125	17227	15712	27882	16025	33425	43484	60541	33169	15056	17615	16639	25105	27522	16775	14947	31197	30135	36527	14843	16681	12429	12180	16147	12061	5141	29455	28707	27014	26216	25175
Flavobacterium columnare	S	996	47716	20003	19716	17790	9150	9874	10241	14265	8781	21961	28687	21291	31083	25627	8519	13905	15554	13009	11403	19772	11564	19416	29063	41311	21824	11362	14646	13507	19220	20839	13872	10883	21393	23344	28590	12849	14722	12264	10626	13580	10697	5696	16568	16501	18057	17043	17881
Flavobacterium sp. LPB0076	S	1763534	47762	21038	23260	18336	6409	8173	7974	13338	7596	24600	31854	21995	30345	26433	8814	14831	14993	13055	11597	21021	13209	23665	30094	41908	23133	10728	13044	12384	19892	20765	13001	12329	21818	20562	24997	11360	12411	8738	9421	12358	9401	3652	20043	19509	18633	17847	18457
Flavobacterium branchiophilum	S	55197	28790	13645	14571	12259	4737	5844	6052	9335	5430	15895	20179	14343	21113	17566	5213	8306	9204	7794	6824	11514	7026	14141	20322	28091	15347	6555	8116	7906	11072	11915	7663	6448	14234	15426	18638	7075	7938	6333	6070	7571	5985	2865	11785	11957	12289	11523	11245
Chryseobacterium sp. IHB B 10212	S	1685010	19839	8444	6695	8898	12620	10205	15326	13850	10752	7842	9919	7308	12302	10582	4244	7022	10002	7839	6907	10226	7105	7196	8229	17042	9273	7160	9157	11804	9543	8982	6914	6834	11859	15780	16693	10585	15712	16362	13199	11563	10022	6795	6619	6106	8182	6963	8880
Chryseobacterium sp. StRB126	S	878220	13807	5749	4894	6267	8915	7172	9881	9473	7237	5699	7007	4957	8290	7016	3347	5436	7191	5432	4955	7350	5185	5083	5733	11212	5790	5271	6489	7995	6745	6631	5296	5187	7656	10155	10781	7644	11094	10839	8957	7935	7007	4635	4644	4184	5464	4707	6497
Chryseobacterium sp. IHB B 17019	S	1721091	13109	5645	4575	5946	8825	7127	10365	9392	7308	5269	6643	4975	8506	7057	2990	4697	6663	5325	4826	7013	4791	4888	5554	11477	6121	5162	6375	8458	6310	6105	4701	4841	7865	10627	11037	7260	10886	11022	9211	8037	6960	4609	4411	4190	5492	4644	6078
Chryseobacterium gallinarum	S	1324352	10259	6033	5777	5808	9836	7204	7890	7782	6417	6513	7985	5089	7684	7883	7651	7076	6143	4531	4952	6767	5071	4786	5748	9658	4956	7402	8379	6493	5671	5415	4239	5563	6954	8088	8537	7633	9132	8312	7043	6584	6190	3621	5145	4351	4792	4779	6605
Elizabethkingia anophelis	S	1117645	21400	8467	6606	10190	15430	12752	20518	18349	13798	7717	9889	6888	11754	10112	5016	8185	12036	9262	7140	10736	8764	6588	7335	15779	8044	7659	10752	15273	10745	10671	8030	8310	11586	15935	16648	12176	18031	19555	16414	13425	12059	7897	6232	6030	7715	6663	10278
Elizabethkingia miricola	S	172045	7220	3099	2704	3410	5268	4280	6615	5553	4437	2756	3619	2602	4500	3869	1823	2843	3729	3049	2524	3613	2872	2467	3004	7220	3468	2785	3381	4348	3397	3429	2684	2752	4210	5726	5852	4310	6341	6218	5144	4787	4242	2717	2380	2240	2730	2511	3628
Cellulophaga algicola	S	59600	7720	3685	3939	3347	2491	2257	2479	3072	2101	4004	5194	3627	5174	4368	1784	2596	2949	2403	2109	3419	2141	3582	5047	6953	3835	2040	2689	2646	3355	3578	2474	2019	3881	4173	4864	2489	3186	2431	2442	2725	2218	1279	3280	3121	3114	2977	3528
Cellulophaga baltica	S	76594	7512	3535	3680	3251	2252	2111	2207	2868	1900	3992	4976	3669	5160	4398	1804	2691	2887	2321	2095	3533	2168	3475	4936	6933	3682	2229	2705	2595	3228	3539	2407	2091	3885	4048	4894	2479	2858	2251	2263	2706	2158	1187	3003	3158	3129	2941	3197
Cellulophaga lytica	S	979	6972	3448	3589	3064	2579	2284	2455	2927	2079	3616	4705	3259	4853	4177	1698	2556	2836	2263	1923	3438	2132	3100	4454	6346	3542	2155	2665	2758	3203	3353	2406	1972	3657	3760	4673	2475	2976	2561	2447	2701	2150	1379	2920	2910	2925	2757	3334
Polaribacter vadi	S	1774273	12735	5988	6000	5439	5160	4445	4705	5553	3887	6653	8635	5999	8552	7526	2959	4547	5034	4236	3557	6049	3850	5518	8015	11393	6142	3580	4694	5031	5713	6107	4301	3591	6358	6889	8146	4647	5464	4729	4532	4961	4096	2534	5113	4769	5111	4920	5903
Polaribacter sp. MED152	S	313598	7770	3896	3865	3470	3248	2753	3071	3471	2410	4137	5404	3771	5377	4586	1838	2685	3200	2611	2084	3648	2406	3432	5024	7156	3834	2194	2773	3034	3445	3848	2562	2186	3988	4459	5237	2828	3670	2996	2806	3128	2575	1593	3282	3164	3247	3065	3622
Lutibacter sp. LPB0138	S	1850246	8646	4424	4447	3769	3290	2929	2998	3512	2525	4764	5972	4262	6102	5254	2103	3017	3402	2822	2421	4105	2523	4037	5927	8245	4384	2444	3144	3300	3795	4062	2958	2344	4490	4845	5583	2948	3785	2893	2724	3180	2561	1655	3674	3701	3619	3572	4092
Lutibacter sp. LP1	S	1622118	7337	3465	3733	3163	2409	2225	2442	2989	2040	3919	5171	3575	5071	4325	1601	2484	2791	2376	1943	3272	2219	3327	4743	6707	3731	2050	2529	2624	3162	3422	2385	1933	3883	4024	4830	2563	3020	2348	2363	2649	2174	1310	2982	2858	2915	2845	3381
Myroides odoratimimus	S	76832	3136	1435	1516	1253	1598	1232	1085	1215	975	1643	2160	1440	1954	1924	1567	1644	1454	1210	1119	1872	1275	1305	1658	2537	1348	1545	1877	1398	1587	1594	1155	1311	1508	1408	1598	1455	1556	1239	1085	1308	1060	679	1222	1075	1034	1118	1605
Myroides profundi	S	480520	2270	1006	1094	885	839	707	643	847	612	1175	1440	1007	1526	1263	617	765	835	692	646	1158	621	949	1302	1964	1057	754	915	835	920	978	800	672	1028	1094	1343	756	968	748	707	846	702	443	888	792	880	913	1000
Myroides sp. A21	S	1583100	934	382	412	363	308	296	258	339	211	505	592	462	617	535	317	449	383	361	330	599	326	352	501	726	424	367	393	387	451	509	333	340	452	509	549	378	392	359	309	381	324	195	361	327	359	318	429
Myroides sp. ZB35	S	1458492	669	320	330	261	275	211	190	254	240	366	389	286	371	374	191	244	285	222	178	352	248	278	383	560	279	195	261	306	294	314	240	220	301	343	414	239	279	233	222	250	210	142	263	292	308	224	252
Riemerella anatipestifer	S	34085	16612	6895	5688	7905	12804	10558	16011	14681	11078	6039	7746	5541	8873	7590	3617	5669	8060	6555	4643	7408	6225	4765	5930	11797	6039	5491	7350	10106	7443	7043	5423	5750	9754	13084	13784	9180	15040	15164	12526	10399	9025	6065	5018	4980	6032	5396	8452
Tenacibaculum dicentrarchi	S	669041	9203	4426	4359	3731	2794	2707	2962	3393	2311	4880	6064	4461	6408	5316	2074	3048	3606	2887	2448	4152	2532	4027	6082	8720	4590	2504	3270	3255	3995	4563	2855	2519	4696	4952	6033	2873	3703	3117	2735	3303	2693	1602	3606	3681	3973	3575	4007
Wenyingzhuangia fucanilytica	S	1790137	9144	4218	4331	3737	3424	3010	3199	3726	2664	4484	5481	3994	5982	4934	2138	2985	3546	2818	2444	4063	2616	3639	5589	7428	4133	2469	3190	3365	3877	4176	2872	2513	4456	4998	5730	3097	3926	3402	2978	3378	2802	1689	3522	3349	3624	3341	4129
Siansivirga zeaxanthinifaciens	S	762954	8785	3987	4053	3572	2064	2126	2204	2994	1961	4354	5814	4261	5932	5054	1774	2732	3231	2740	2263	4105	2381	3917	5837	7959	4253	2368	3001	3039	3702	4027	2553	2330	4285	4500	5588	2732	3039	2675	2286	2758	2350	1301	3439	3370	3494	3503	3479
Flavobacteriaceae bacterium 3519-10	S	531844	30452	4838	3953	4932	5044	4285	5992	5693	4296	4998	6086	4800	7808	6737	2370	4036	5640	4629	4352	6152	3736	5945	5603	11827	6500	5386	6318	7769	5669	5136	4032	5225	6443	8437	9220	5069	7267	7404	6079	5657	5157	3275	3781	3822	4775	4037	3514
Lacinutrix sp. 5H-3-7-4	S	983544	8339	4104	4140	3594	2494	2453	2684	3028	2115	4346	5755	4155	6005	4981	1752	2757	3145	2544	2262	4046	2362	3892	5794	7901	4268	2352	2959	2945	3566	3991	2691	2224	4368	4778	5550	2828	3370	2823	2543	2886	2516	1471	3436	3314	3652	3276	3626
Maribacter sp. 1_2014MBL_MicDiv	S	1644130	4819	2388	2500	2057	1734	1507	1664	1929	1329	2606	3230	2275	3300	2899	1234	1733	1893	1519	1347	2264	1348	2239	3223	4502	2398	1484	1818	1720	2017	2242	1610	1346	2461	2806	3140	1659	2044	1765	1596	1794	1522	895	2055	2001	2112	2052	2231
Maribacter sp. HTCC2170	S	313603	3443	1754	1814	1517	1374	1184	1155	1453	1047	1923	2310	1711	2477	2084	981	1354	1331	1164	1078	1718	1104	1621	2206	3038	1727	1128	1322	1308	1623	1797	1211	1038	1683	1797	2061	1277	1444	1108	1099	1306	1074	617	1553	1395	1475	1529	1645
Capnocytophaga canimorsus	S	28188	3739	1907	1817	1615	1454	1240	1377	1584	1164	1903	2617	1882	2592	2199	938	1351	1397	1267	1159	1910	1170	1704	2467	3521	1837	1134	1536	1547	1660	1799	1150	1149	1918	2031	2546	1393	1702	1424	1269	1436	1263	729	1513	1500	1542	1497	1778
Capnocytophaga haemolytica	S	45243	1039	628	724	555	822	526	489	489	384	740	879	603	857	822	877	677	550	336	449	690	474	559	768	1039	528	782	748	477	500	517	373	543	612	498	637	671	582	407	439	489	491	234	592	474	449	498	683
Capnocytophaga sp. oral taxon 323	S	1705617	860	522	509	417	484	362	322	435	335	533	720	494	697	661	430	415	394	355	255	474	339	452	570	833	426	427	429	380	418	419	274	348	487	491	548	362	423	330	295	374	318	133	385	384	422	425	540
Capnocytophaga ochracea	S	1018	944	465	561	482	488	396	373	381	302	532	729	481	681	626	457	455	399	293	288	476	338	464	592	849	432	449	451	378	395	388	347	333	485	476	566	403	440	325	298	410	306	191	382	415	438	408	498
Algibacter alginolytica	S	1736674	7570	3637	3718	3201	2609	2321	2394	2956	2011	3895	5224	3887	5322	4577	1909	2841	2910	2449	2227	3670	2356	3401	5135	7028	3899	2221	2883	2832	3321	3704	2581	2155	3871	4124	4848	2689	3067	2376	2368	2757	2250	1351	3208	3003	3171	3038	3580
Dokdonia sp. 4H-3-7-5	S	983548	3326	1668	1961	1439	1439	1189	1230	1408	1067	1764	2218	1630	2196	1992	865	1144	1346	1124	988	1489	1055	1639	2125	2903	1753	990	1250	1296	1511	1634	1111	901	1836	1834	2218	1208	1501	1198	1227	1287	1125	723	1417	1428	1441	1357	1610
Dokdonia sp. MED134	S	313590	1403	655	735	604	451	358	421	515	343	702	913	678	946	781	315	506	498	389	364	661	392	572	848	1219	648	412	450	464	550	601	401	368	681	713	875	440	482	377	409	451	374	218	535	551	566	538	593
Dokdonia donghaensis	S	326320	1219	645	668	545	466	458	398	504	350	646	863	604	871	752	392	515	512	395	403	612	384	587	815	1163	662	396	458	452	549	625	401	348	573	710	722	438	535	368	389	445	378	253	542	558	562	483	581
Nonlabens dokdonensis	S	328515	3754	2071	1940	1842	1509	1296	1441	1600	1135	1984	2779	2011	2678	2322	959	1418	1527	1233	1051	1862	1180	1775	2691	3685	1936	1195	1492	1435	1683	1837	1211	1207	2205	2119	2684	1391	1701	1418	1337	1565	1266	757	1616	1681	1625	1528	1796
Nonlabens sp. MIC269	S	1476901	3014	1601	1656	1343	1247	1155	1081	1254	879	1657	1975	1380	1976	1723	855	1143	1207	969	872	1537	1002	1402	1953	2615	1357	1033	1219	1184	1420	1433	1054	897	1551	1675	1882	1140	1378	1101	1002	1150	1001	576	1328	1260	1261	1201	1443
Formosa sp. Hel1_33_131	S	1336794	4065	2195	2120	1764	1229	1215	1249	1466	970	2331	2930	2126	3180	2652	1030	1458	1559	1409	1259	2202	1201	1981	3090	4065	2361	1314	1630	1576	1995	2192	1383	1256	2293	2337	2922	1525	1660	1296	1206	1530	1145	654	1828	1809	1820	1721	1852
Formosa sp. Hel3_A1_48	S	1336795	2762	1295	1370	1152	894	787	791	965	682	1543	1786	1320	1847	1514	663	843	997	848	758	1212	739	1288	1854	2437	1332	767	964	850	1101	1207	815	720	1422	1509	1809	877	1034	800	738	950	730	459	1176	1051	1218	1093	1231
Weeksella virosa	S	1014	6996	2820	2420	2742	4536	3625	4024	4042	3131	2341	3037	2207	3417	2989	1652	2557	3335	2591	2082	3117	2482	1870	2735	4583	2425	2038	2822	3215	3067	2883	2147	2185	3688	4980	5257	3557	5223	5106	3783	3962	3182	2513	2188	2024	2477	2211	3299
Winogradskyella sp. PG-2	S	754409	6722	3267	3193	2726	2224	2008	2136	2454	1695	3540	4434	3076	4484	3816	1632	2316	2669	2062	1878	3216	1937	3039	4508	6009	3245	1887	2345	2487	2962	3134	2183	1804	3349	3532	4278	2246	2622	2177	1997	2473	2016	1150	2760	2650	2777	2554	2898
Aequorivita sublithincola	S	101385	6480	3106	3202	2770	1858	1872	2038	2532	1634	3340	4207	3115	4455	3923	1394	2301	2370	2022	1909	3174	1745	2929	4339	6133	3253	1969	2471	2274	2839	3121	2138	1844	3318	3472	4180	2181	2468	2170	1967	2294	1900	1098	2640	2558	2643	2571	2774
Croceibacter atlanticus	S	313588	5207	2408	2625	2263	1866	1670	1848	2196	1444	2632	3351	2399	3401	2972	1123	1779	2054	1675	1419	2317	1550	2237	3290	4671	2576	1455	1888	1915	2360	2448	1691	1410	2563	2956	3508	1859	2295	1817	1680	1857	1663	926	2118	1989	2217	2067	2347
Zunongwangia profunda	S	398743	4948	2626	2724	2329	2076	1733	1832	2244	1552	2826	3626	2477	3704	3130	1514	2057	2188	1778	1628	2797	1713	2430	3523	4903	2633	1862	2200	2056	2380	2469	1653	1582	2750	2819	3475	1876	2313	1823	1740	2005	1782	1052	2098	2154	2113	2093	2386
Muricauda ruestringensis	S	111501	3254	1583	1657	1419	1051	1043	1064	1249	936	1809	2160	1545	2144	1977	989	1204	1356	1002	990	1608	1008	1617	2079	2930	1511	1092	1292	1284	1425	1542	1123	1000	1623	1655	2060	1188	1231	1042	969	1280	973	511	1382	1348	1382	1360	1580
Muricauda lutaonensis	S	516051	1371	742	826	663	698	534	558	637	426	900	1063	685	1120	928	539	628	638	492	507	737	528	693	1031	1371	737	651	721	554	644	688	499	556	735	734	892	566	665	489	507	598	551	316	652	640	639	643	757
Psychroflexus torquis	S	57029	4083	2058	2033	1857	1593	1413	1446	1805	1218	2316	2869	2064	2744	2460	1172	1538	1627	1405	1251	1988	1475	1899	2633	3796	2006	1282	1653	1706	1883	2068	1423	1386	2061	2333	2550	1614	1856	1572	1442	1722	1299	802	1737	1681	1656	1731	2080
Ornithobacterium rhinotracheale	S	28251	6012	3334	3820	2816	6012	3796	3543	3027	2707	3790	4394	2592	3839	3913	4424	3978	3143	2100	3269	3935	3425	2268	3040	4372	2201	4168	5020	3200	2525	2623	2094	3702	2786	2734	2849	3265	3484	2482	2602	2845	3019	1306	2875	2464	2448	2804	4394
Gramella forsetii	S	411153	3724	2202	2183	1630	1385	1241	1271	1533	1059	2185	2787	1923	2756	2401	1264	1646	1739	1338	1297	2026	1270	2114	2713	3724	2045	1478	1710	1582	1829	1930	1434	1366	2093	2101	2500	1464	1588	1314	1230	1429	1232	741	1817	1743	1693	1569	1819
Zobellia galactanivorans	S	63186	2765	1277	1456	1213	1071	924	986	1185	857	1561	1976	1401	1925	1618	1019	1135	1099	935	890	1432	858	1327	1828	2490	1363	1046	1185	1026	1189	1247	982	907	1334	1478	1601	1100	1284	871	855	1099	899	491	1128	1183	1162	1102	1459
Sediminicola sp. YIK13	S	1453352	2612	1352	1415	1199	817	842	721	1042	715	1450	1952	1330	1918	1569	780	981	982	814	808	1368	732	1252	1835	2612	1325	830	1100	997	1191	1195	888	856	1363	1412	1623	979	1065	724	749	1001	767	488	1158	1161	1078	1070	1145
Robiginitalea biformata	S	252307	624	441	462	311	498	312	289	254	258	446	544	380	477	542	550	476	299	220	372	485	296	382	501	624	368	438	514	413	334	405	319	393	314	290	340	340	345	185	242	295	327	146	412	393	311	420	428
Fluviicola taffensis	S	191579	7374	4297	4323	3082	2322	2050	2002	2636	1923	3937	4982	3664	4857	3997	1762	2386	2422	2153	1710	3121	1981	3289	6827	6570	3549	2124	2541	2455	2749	2949	2076	1871	3951	4018	5861	2208	2611	1894	1989	2389	1899	1142	3257	3760	3289	3268	3330
Blattabacterium sp. (Blattella germanica)	S	624186	598	309	358	304	517	361	458	413	344	360	388	289	407	341	234	287	325	208	178	309	261	266	313	485	233	224	263	329	309	309	254	206	342	374	405	318	426	343	373	326	273	223	264	259	245	239	373
Blattabacterium sp. (Mastotermes darwiniensis)	S	39768	465	297	290	262	371	293	299	349	256	325	390	238	363	352	179	217	267	203	166	286	238	263	336	447	251	181	196	311	254	281	176	202	322	313	376	245	313	248	257	284	242	166	243	182	200	174	323
Blattabacterium punctulatus	S	164514	422	256	265	227	369	284	343	352	227	289	287	216	329	302	178	186	233	172	141	277	205	191	310	422	228	177	201	254	242	272	223	167	305	284	335	212	294	268	322	314	257	151	207	180	204	185	276
Blattabacterium sp. (Blaberus giganteus)	S	1186051	398	244	245	199	398	271	326	273	235	264	332	190	268	239	226	203	247	199	181	279	212	144	309	365	185	190	205	259	209	243	209	204	266	231	285	239	323	224	272	271	244	169	209	166	183	188	259
Blattabacterium sp. (Panesthia angustipennis spadica)	S	340044	323	229	249	181	314	265	269	316	216	265	317	194	251	253	161	188	180	190	120	212	187	160	240	285	174	163	186	228	209	212	207	164	199	236	278	202	252	208	218	241	192	130	183	179	148	146	260
Blattabacterium sp. (Blatta orientalis)	S	367806	396	215	195	225	317	230	278	313	229	254	300	176	276	241	115	165	191	146	122	215	163	191	239	322	163	161	193	248	219	237	167	180	194	249	287	202	256	217	227	233	184	157	159	158	163	166	240
Blattabacterium sp. (Nauphoeta cinerea)	S	1316444	355	239	259	190	283	187	292	238	191	275	260	208	274	204	176	179	223	147	147	241	171	183	261	355	182	185	197	257	213	151	179	156	217	262	257	225	271	203	257	187	181	107	150	157	127	162	216
Blattabacterium sp. (Periplaneta americana)	S	367488	344	170	222	153	227	172	216	216	150	207	263	157	278	247	111	135	170	152	110	160	120	155	212	327	168	134	142	172	141	186	132	113	183	193	250	153	204	181	189	188	167	108	157	154	133	144	176
Owenweeksia hongkongensis	S	253245	2197	1217	1289	1112	1152	830	897	1042	774	1233	1621	1051	1570	1322	800	912	927	749	694	1165	807	1070	1588	2108	1167	977	1065	952	949	1142	732	772	1394	1438	1666	964	1167	912	870	977	866	508	1107	956	971	1023	1173
endosymbiont of Llaveia axin axin	S	1415657	317	133	139	139	129	143	153	173	117	167	202	134	192	173	87	121	116	128	92	149	86	120	176	244	159	118	146	118	138	149	117	81	154	215	219	135	160	120	112	148	125	77	116	135	116	154	179
Bacteroides vulgatus	S	821	324470	86359	110390	72024	215764	135015	114072	92316	84678	130226	150339	79379	123773	161453	253030	199731	157623	82701	217168	236191	203784	64130	83016	101353	50865	204948	324473	162264	107660	120395	88346	244974	60188	34284	32629	106646	80736	38649	59985	99907	123893	20418	80889	62290	59098	78643	132295
Bacteroides dorei	S	357276	127860	35591	43476	31303	106271	59423	46966	45908	45625	50158	58704	32551	52456	70722	110508	96396	74903	38586	98747	109168	103643	30250	37840	47086	24445	87023	127859	88617	55767	62896	48570	113622	29804	16928	16135	54406	41621	20270	32186	59604	64414	11021	33699	25798	24301	33009	58724
Bacteroides thetaiotaomicron	S	818	104460	39124	54217	30650	104457	51510	30981	18929	22297	50949	58971	29958	43886	55238	86222	62455	31984	19696	44779	45831	45469	22788	32576	37526	18319	69339	81174	30294	20058	24612	18495	52729	23997	13521	13081	41552	29691	11188	14403	25067	33589	5632	37467	27930	24361	33970	60494
Bacteroides fragilis	S	817	54546	18967	24806	17196	54546	29037	17317	17472	20256	26678	31232	17077	27983	36035	54073	42078	28466	15570	38478	41048	36409	15702	21044	27182	13454	46922	53356	31532	18809	23167	19883	53438	14927	8692	8311	25620	19712	9204	14417	16804	22958	4456	18754	14004	13163	17874	32116
Bacteroides cellulosilyticus	S	246787	57875	19715	24646	17876	49849	27102	14062	11824	15529	27482	30931	16680	27318	34204	49271	40298	21899	12549	27534	29707	27229	16577	20187	25279	13544	41199	57875	19061	12790	15864	12746	44483	15428	9065	8466	24376	18230	7644	8833	13975	22131	3787	19356	14131	14152	19777	32128
Bacteroides ovatus	S	28116	81098	27003	41098	20982	81098	44134	27979	13263	12746	29686	34298	16897	25143	29749	46809	36040	20131	14756	33174	32760	33830	10053	16901	19053	9067	34870	56920	18777	12993	15277	9803	32919	11150	6875	6870	19300	18920	5946	7118	17101	21170	4635	25010	18740	16681	24312	47283
Bacteroides sp. I48	S	1796613	40023	14320	20360	11937	40023	21564	14423	8487	9169	17991	20845	10849	15913	19487	31026	23743	13341	8965	19691	20305	20169	7762	11340	13247	6892	23931	32623	13082	8648	10635	7734	22115	8021	5099	4738	14237	11323	4113	5701	10252	13561	2895	14298	10351	9611	13689	23985
Bacteroides helcogenes	S	290053	22806	8346	11313	7505	22501	11763	8497	6100	7574	12288	14133	7597	11488	15526	22505	17607	11268	6037	13736	14719	13401	7213	8655	11170	6047	17925	22806	10330	6826	8142	6908	20439	6922	4105	4073	11837	8565	3477	4277	6959	10155	2087	8458	6565	6068	8276	13306
Bacteroides salanitronis	S	376805	16968	7148	9493	5675	15610	8740	5666	4205	4892	9908	11242	5868	8437	11012	16968	12689	6846	3832	8425	9388	8574	4552	6336	7762	3775	13436	15674	6461	4534	5232	4087	11071	4824	2990	2890	8282	5548	2146	3017	5067	6348	1550	7325	5433	4458	5920	9922
Prevotella ruminicola	S	839	44132	15246	19631	11249	27176	13612	2758	3820	6550	21867	25091	13240	16711	25276	44132	26573	7537	3883	11634	11749	9574	10401	14677	16699	7857	33342	25138	3237	4113	5449	3788	13905	11278	5909	5691	20473	9708	2184	2695	5595	10504	1255	16331	11995	8472	11575	16220
Prevotella melaninogenica	S	28132	35268	12623	16435	9151	21670	11219	2490	3227	5025	17229	20129	10667	12888	19896	35268	21368	6144	3307	9476	9713	7773	8325	11891	13694	6311	26630	20790	2792	3407	4481	3155	11295	9296	4817	4810	16929	8150	1767	2333	4815	8251	1128	12971	9551	6528	9043	13111
Prevotella fusca	S	589436	28750	10205	13286	7665	17677	8774	1888	2630	4120	14416	16532	8657	10483	16339	28750	17286	4729	2555	7387	7581	6235	6847	9777	10957	5145	21875	16531	2142	2611	3334	2467	9145	7349	3874	3827	13228	6370	1462	1741	3840	6779	834	10707	7728	5655	7659	10763
Prevotella dentalis	S	52227	26094	9869	12906	7133	16226	8239	2107	2510	3690	13824	15790	8342	10004	14993	26094	15552	4705	2462	7086	7271	5750	6463	8760	10431	4772	20301	15862	2389	2880	3451	2499	8535	6782	3736	3504	12059	5799	1320	1695	3475	6149	1030	10313	7831	5598	7510	10945
Prevotella denticola	S	28129	21871	7945	10490	5614	13557	6743	1496	1977	2995	11185	12772	6626	8168	12428	21871	12896	3781	2050	5936	5922	4792	5141	7351	8211	3974	17097	12998	1775	2185	2823	1951	6943	5630	2895	2694	9944	4835	1089	1355	2946	4938	762	8420	6155	4425	6043	8846
Prevotella intermedia	S	28131	13239	4905	6434	3746	8296	4382	1150	1455	2201	6932	7976	4251	5158	7675	13239	7972	2563	1406	3766	3925	3175	3285	4583	5336	2617	10287	8126	1394	1524	1824	1383	4352	3503	1972	1973	6207	3135	833	1079	2163	3269	513	5061	3839	2762	3685	5394
Prevotella enoeca	S	76123	10964	4073	5427	3135	6952	3569	970	1171	1718	5567	6624	3349	4164	6179	10964	6615	2060	1124	3006	3222	2556	2575	3781	4283	2094	8560	6540	1080	1270	1569	1103	3677	2960	1520	1651	5209	2639	663	847	1609	2659	437	4229	3088	2234	3031	4301
Prevotella sp. oral taxon 299	S	652716	7713	3204	4152	2529	5388	2966	977	1175	1437	4530	5189	2662	3408	4556	7713	4924	1680	877	2307	2620	2107	2092	3053	3437	1722	6284	4828	1009	1113	1356	964	2692	2411	1471	1519	3901	2212	707	927	1455	2044	559	3166	2383	1721	2340	3599
Parabacteroides distasonis	S	823	87548	25570	31588	19492	75746	40717	50625	27910	40973	33043	37665	20015	32898	41807	64575	51988	57160	30395	57253	66821	61657	19180	25933	31423	16249	53082	67556	87548	39745	43859	40271	73081	18299	10989	9785	32622	27376	21866	51522	47917	58600	6686	25726	17013	17283	24069	40874
Parabacteroides sp. YL27	S	1834200	4082	1916	2497	1508	4082	2136	1132	851	1051	2551	2940	1541	1943	2444	3932	2753	1271	828	1752	2058	1660	1008	1673	1807	859	3325	3342	1136	936	1191	845	2004	1185	763	777	2138	1413	479	670	1067	1632	396	1823	1556	1225	1569	2641
Paludibacter propionicigenes	S	185300	9534	5266	5664	6139	7073	6176	2000	4161	4012	7175	8330	5430	6287	4404	2419	2265	1371	1086	1545	2659	2019	2641	5900	5560	3907	3629	3424	1285	1565	1918	1265	1823	5381	4842	6459	3101	4738	1743	1939	1878	1696	1441	3625	4646	3146	4226	6238
Tannerella forsythia	S	28112	6491	2845	3444	2274	6491	3777	2574	2012	2214	3332	3837	2064	2805	3376	5126	3652	2342	1529	2822	3224	3006	1623	2347	2718	1407	4213	4879	2406	1782	1984	1536	3329	2012	1530	1653	2890	2598	1411	1768	2042	2612	908	2567	2121	1823	2447	4110
Tannerella sp. oral taxon HOT-286	S	712710	2679	1333	1785	1023	2578	1585	901	672	814	1824	1978	1044	1303	1799	2679	1922	957	611	1226	1367	1214	859	1246	1329	682	2140	2066	934	742	818	599	1462	866	546	551	1419	975	413	539	909	1111	349	1338	1074	849	1205	1765
Barnesiella viscericola	S	397865	9598	4194	5338	3324	9598	5229	3115	2157	2588	5169	6016	3280	4360	5442	8387	6041	3017	1935	4036	4504	4056	2337	3513	3938	2009	6880	7386	2858	2079	2538	2084	4909	2648	1627	1654	4112	3066	1094	1527	2378	3291	966	4021	3154	2608	3495	5891
Porphyromonas gingivalis	S	837	3142	1532	1859	1250	3142	1860	1250	1119	1278	1975	2331	1207	1545	1952	3029	2052	1102	747	1358	1658	1254	896	1345	1530	796	2474	2360	1076	846	980	795	1513	1151	817	876	1678	1512	673	977	1077	1298	519	1493	1187	890	1201	1974
Porphyromonas asaccharolytica	S	28123	1788	844	1022	664	1547	819	389	401	459	1178	1325	742	887	1148	1788	1322	551	328	732	801	632	577	800	864	422	1455	1321	442	432	486	337	850	629	360	430	919	587	197	264	486	610	189	851	660	523	646	1050
Fermentimonas caenicola	S	1562970	3145	1648	1793	1449	3145	2065	1427	1564	1562	1829	2132	1236	1660	1607	1738	1601	1114	829	1068	1697	1273	937	1417	1696	927	1691	1845	1311	1148	1180	968	1348	1423	1199	1411	1482	1931	954	1204	1279	1170	908	1220	1136	968	1121	2141
Petrimonas mucosa	S	1642646	3614	1792	2326	1493	3614	1962	1223	1285	1384	2291	2659	1326	1779	2114	3069	2038	1189	850	1430	1972	1354	1037	1556	1805	933	2779	2727	1294	1007	1207	916	1751	1421	1011	999	1842	1725	840	1125	1248	1305	721	1696	1406	959	1406	2365
Alistipes finegoldii	S	214856	48879	19804	26858	16084	48879	25322	17143	6869	8161	21393	23853	12355	17167	20131	25808	21715	9724	7493	19547	16410	18670	7919	11722	13623	7467	17463	26139	8939	6049	9482	6428	15206	7526	4852	4552	11166	8014	2343	3559	6944	13955	3752	19682	15347	14991	22153	35234
Mucinivorans hirudinis	S	1433126	1793	875	1023	683	1793	979	641	697	695	1058	1292	720	910	971	1361	1029	645	395	710	836	724	495	832	968	480	1221	1244	628	536	582	464	731	682	587	587	870	830	425	536	604	622	361	782	720	552	690	1162
Odoribacter splanchnicus	S	28118	35707	15362	21527	12716	29368	16108	5574	4643	5693	22433	26651	13730	17855	23683	35707	20212	7463	4859	15286	16062	14193	10610	15584	16592	8850	27152	25880	6875	5690	7461	5684	17368	11703	7046	6498	18119	10682	2479	3435	6811	10224	1896	14421	11233	9649	13813	22914
Draconibacterium orientale	S	1168034	3423	2055	2170	1959	2848	2110	1550	1802	1556	2284	2850	1834	2335	2225	1601	1663	1516	1144	1234	1929	1407	1414	2326	2661	1472	1776	1989	1426	1470	1684	1162	1419	1854	1814	2218	1633	2018	1169	1372	1442	1328	854	1678	1624	1484	1502	2456
Bacteroidales bacterium CF	S	1400053	2836	1356	1587	1148	2590	1648	940	1095	1052	1561	1840	1085	1251	1220	1309	1204	662	546	1175	2836	1158	631	1062	1290	614	1569	1739	730	759	863	656	937	1107	784	948	1243	1411	677	799	1233	874	378	1057	853	686	912	1717
Candidatus Azobacteroides pseudotrichonymphae	S	511435	805	545	549	469	805	544	487	477	492	552	723	407	575	535	435	436	392	313	323	471	354	341	536	655	341	429	468	416	367	406	280	340	483	435	516	470	575	367	417	420	388	241	397	368	348	348	629
Flexibacter litoralis	S	999	3648	2568	2703	2074	3295	2508	2487	2508	2147	2553	3146	2014	2914	2460	1472	1907	2111	1575	1385	2241	1769	1863	3029	3494	1952	1522	1852	2274	2047	2261	1744	1605	2374	2495	2869	2040	2664	2073	2363	2254	2014	1449	2038	1914	1758	1824	2620
Leadbetterella byssophila	S	316068	3124	1642	1848	1291	1815	1430	1384	1552	1228	1740	2170	1412	2031	1745	1400	1458	1624	1234	1199	1808	1327	1297	2067	2570	1266	1353	1857	1804	1616	1737	1193	1393	1712	1707	2068	1417	1796	1516	1482	1467	1340	779	1375	1355	1233	1255	1643
Emticicia oligotrophica	S	312279	4272	3105	3544	1665	2123	1563	1598	1632	1257	2605	3130	2158	2715	2216	1309	1493	1543	1200	1065	1750	1264	2107	4272	3945	2151	1392	1560	1516	1461	1618	1216	1219	3052	2645	3407	1498	1801	1348	1499	1518	1368	813	2412	2657	1832	1865	1799
Runella slithyformis	S	106	2764	1452	1720	1114	1053	840	850	988	742	1547	1873	1214	1848	1533	935	1076	916	819	808	1174	784	1298	2196	2485	1230	974	1120	1012	984	1169	807	851	1741	1624	1935	900	1067	701	809	852	781	453	1283	1280	1189	1252	1282
Cytophaga hutchinsonii	S	985	1483	1076	1194	732	974	635	701	721	582	1029	1217	784	1048	951	687	780	684	518	653	946	604	781	1483	1446	764	951	1000	725	718	874	653	691	979	942	1097	742	877	549	672	751	588	374	813	887	677	765	856
Dyadobacter fermentans	S	94254	1221	968	1132	628	1050	704	574	560	462	986	1148	674	992	922	916	785	707	436	745	867	577	733	1081	1221	613	940	965	756	587	787	557	748	796	645	756	693	679	485	531	710	638	349	839	815	653	754	832
Spirosoma radiotolerans	S	1379870	783	543	696	415	632	419	353	363	284	640	781	504	599	612	550	532	426	323	435	636	396	482	780	755	422	586	607	484	404	510	354	476	553	408	507	450	480	322	329	370	418	206	505	491	388	455	516
Belliella baltica	S	232259	5425	2551	2551	2320	2206	2055	2103	2626	1754	3197	3901	2807	3905	3463	1565	2078	2182	1783	1659	2741	1901	2397	3139	4342	2263	1728	2180	2341	2466	2530	1741	1804	2647	2810	3378	2097	2617	2001	2036	2118	1825	987	2139	2133	2113	2031	2551
Cyclobacterium amurskyense	S	320787	1938	1054	1195	955	1240	852	960	1073	834	1178	1484	909	1323	1251	783	820	819	690	620	943	731	882	1230	1753	901	745	901	872	819	955	637	748	1085	1099	1279	945	1089	768	898	880	756	482	883	905	860	862	1168
Cyclobacterium marinum	S	104	1246	904	1009	683	1078	760	742	806	647	914	1091	767	1038	894	624	664	700	546	602	868	582	645	1060	1246	678	600	725	799	666	762	624	603	841	834	1002	727	919	666	709	729	646	477	676	625	645	570	871
Algoriphagus sp. M8-2	S	1727163	1450	853	969	692	899	668	757	808	609	918	1146	792	1014	932	621	607	597	500	533	784	533	715	1196	1450	749	693	765	643	670	701	556	589	892	964	1074	726	929	721	662	708	606	333	707	740	687	615	796
Echinicola vietnamensis	S	390884	1123	772	857	676	830	580	482	534	495	845	1010	644	834	794	700	676	595	431	540	773	546	690	933	1123	586	661	770	614	561	634	462	594	723	677	820	612	711	464	488	518	541	264	638	660	540	609	741
Hymenobacter sp. PAMC 26628	S	1484118	1812	989	1247	898	1241	939	981	875	604	1293	1426	919	1338	1333	1074	1161	1129	876	1241	1419	830	1084	1353	1670	925	1453	1624	1770	1218	1780	1241	1418	923	888	947	961	942	763	903	992	1015	690	1345	1363	1195	1282	1041
Hymenobacter sp. PAMC 26554	S	1484116	1518	982	1097	837	1102	815	1009	790	626	1325	1338	897	1234	1194	1017	1020	1021	733	1097	1338	791	956	1371	1492	781	1322	1405	1454	1060	1506	994	1235	873	789	879	867	857	717	779	860	994	574	1233	1252	1062	1201	1021
Hymenobacter sp. APR13	S	1356852	1930	828	973	704	902	705	866	772	562	1101	1293	778	1046	1071	926	864	1000	746	1221	1331	712	988	1164	1469	737	1857	1762	1584	1169	1709	1145	1401	871	725	858	708	786	598	764	879	899	544	1101	1156	996	1026	879
Hymenobacter sp. DG5B	S	1411621	1347	816	913	685	920	614	724	615	475	966	1232	707	967	919	923	844	836	623	1048	1083	637	823	1095	1167	710	1347	1189	1249	856	1207	845	1072	784	610	705	669	690	490	637	692	782	449	979	1020	822	903	753
Hymenobacter swuensis	S	1446467	1802	723	841	620	893	619	679	564	472	935	1034	648	935	979	932	793	894	622	865	1052	628	722	922	1145	583	1802	1447	1152	885	1310	939	1166	678	574	626	633	716	538	615	672	744	442	864	847	744	866	778
Hymenobacter sp. DG25B	S	1385664	1009	659	703	523	802	558	507	503	429	788	853	547	794	734	726	679	641	487	717	713	555	609	772	909	443	1009	994	872	684	925	700	863	496	470	560	599	561	362	485	526	598	349	700	697	582	675	603
Hymenobacter sp. DG25A	S	1385663	787	475	500	400	562	392	418	399	303	559	596	408	615	506	458	464	486	382	529	606	386	421	581	623	423	787	733	650	536	662	501	593	415	370	438	417	425	317	369	458	424	271	522	528	458	472	474
Rufibacter tibetensis	S	512763	939	634	723	483	764	502	395	444	342	698	821	552	679	753	830	679	506	307	531	644	426	487	743	939	428	780	771	511	463	509	373	576	570	433	570	550	553	355	374	456	461	233	576	527	481	490	587
Rufibacter sp. DG15C	S	1379909	848	535	645	434	665	405	356	358	324	603	728	441	602	638	687	587	402	316	479	582	422	404	635	768	362	848	759	444	431	582	356	533	372	375	447	492	399	222	319	412	387	220	533	428	354	432	510
Rufibacter sp. DG31D	S	1379910	771	505	613	419	642	464	414	351	322	613	710	454	538	606	658	581	410	301	507	676	373	409	636	688	337	771	698	506	452	529	391	538	470	353	399	430	432	272	351	422	430	230	536	480	404	401	493
Pontibacter korlensis	S	400092	1069	782	910	622	1035	693	461	475	484	872	1025	644	824	908	1069	887	568	413	584	749	607	642	901	906	515	1048	946	525	442	579	449	688	700	588	607	793	734	454	486	623	651	323	772	611	499	617	722
Pontibacter akesuensis	S	388950	969	714	820	527	892	538	512	474	407	809	940	575	749	861	908	769	570	436	627	750	583	590	843	969	558	862	918	714	521	653	543	696	611	474	570	603	573	386	421	468	586	332	689	665	534	673	722
Flammeovirga sp. MY04	S	1191459	2605	1818	1927	1478	2142	1545	1621	1637	1348	1878	2370	1573	2194	1921	1375	1567	1431	1059	1056	1669	1219	1464	2260	2554	1431	1358	1492	1481	1367	1436	1145	1130	1787	1653	1972	1548	1784	1350	1415	1451	1403	827	1386	1393	1246	1269	1725
Marivirga tractuosa	S	1006	2668	1429	1570	1374	1685	1319	1381	1513	1165	1517	1934	1236	1883	1588	911	1138	1175	924	920	1352	1010	1256	1899	2351	1364	993	1193	1188	1272	1441	980	931	1602	1704	1806	1232	1522	1236	1157	1329	1100	702	1239	1224	1115	1182	1489
Flammeovirgaceae bacterium 311	S	1257021	1004	755	835	599	933	579	584	528	485	827	1004	600	797	833	816	725	575	417	555	724	494	592	823	914	529	835	851	606	511	632	482	650	687	591	632	696	654	400	545	557	601	332	720	622	509	574	699
Persicobacter sp. JZB09	S	1085624	1771	1237	1346	949	1375	946	844	964	729	1302	1604	1035	1374	1381	1283	1205	913	680	823	1154	805	1014	1424	1771	887	1218	1214	919	868	983	761	905	1109	1064	1174	1129	1147	800	758	951	941	474	1058	903	784	921	1118
Candidatus Amoebophilus asiaticus	S	281120	460	294	301	282	460	305	327	306	281	297	401	220	342	302	226	292	295	199	196	276	261	246	352	415	201	198	217	288	273	267	251	219	248	298	305	277	318	224	263	290	259	184	222	183	204	213	336
Cardinium endosymbiont of Encarsia pergandiella	S	249402	211	135	160	103	195	119	211	167	152	117	131	107	135	136	106	116	138	89	92	128	99	77	150	154	85	107	116	197	122	138	109	103	141	106	131	119	158	103	187	143	173	106	106	98	77	81	117
Pedobacter sp. PACM 27299	S	1727164	2450	1568	1656	1290	1432	1106	1120	1320	1034	1528	2120	1332	1822	1770	1100	1265	1231	970	1028	1558	872	1351	1972	2450	1228	1304	1392	1183	1175	1427	962	1104	1520	1595	1839	1119	1447	1049	1048	1115	1047	586	1287	1272	1117	1235	1354
Pedobacter cryoconitis	S	188932	2306	1643	1756	1154	1325	1031	1024	1116	891	1447	1792	1225	1672	1457	1020	1081	1088	816	1012	1500	832	1282	2293	2306	1326	1112	1308	1063	1109	1284	984	932	1515	1455	1710	1051	1319	902	905	1121	984	530	1215	1317	1099	1072	1293
Pedobacter steynii	S	430522	2079	1432	1494	1099	1318	887	939	957	753	1360	1575	1036	1494	1396	1026	1086	948	762	944	1423	807	1036	1694	2079	1123	1161	1305	1049	1001	1081	782	887	1257	1268	1520	957	1111	868	830	970	866	479	1086	1111	943	1013	1021
Pedobacter heparinus	S	984	1480	1225	1304	845	1027	743	709	772	594	1010	1286	858	1112	1046	893	896	712	636	773	1107	654	851	1384	1480	836	972	1101	816	749	935	660	795	991	926	1049	809	870	605	653	776	719	407	882	955	731	808	887
Sphingobacterium sp. ML3W	S	1538644	5988	3137	3306	2656	2513	2110	1981	2302	1734	3495	4430	2961	3603	3389	2159	3107	3145	2545	3353	4878	2669	2866	3836	5155	2819	2888	3567	2874	3732	4073	2699	2817	2939	2831	3168	2458	2840	2109	2177	2773	2349	1273	2778	2523	2467	2252	2932
Sphingobacterium sp. 21	S	743722	1576	1015	1140	874	1308	808	750	794	676	1178	1376	900	1221	1131	1037	994	857	592	760	1112	719	893	1280	1576	841	1023	1133	798	822	917	711	761	988	875	1029	943	961	667	731	843	768	480	928	856	800	748	1050
Pseudopedobacter saltans	S	151895	4607	2494	2529	2067	2322	1859	2050	2258	1661	2600	3008	2253	2857	2527	1503	2198	2425	1926	1844	2804	1869	2171	2811	4080	2060	2035	2682	2479	2437	2657	1862	1970	2605	2543	2835	1981	2709	2300	2070	2204	1875	1205	1999	1924	1881	1780	2229
Solitalea canadensis	S	995	3369	2016	2154	1752	1772	1398	1382	1663	1234	2112	2696	1838	2539	2268	1333	1496	1374	1148	1096	1748	1134	1871	2609	3306	1693	1436	1558	1295	1478	1569	1154	1248	2075	1986	2388	1464	1718	1227	1205	1407	1223	662	1743	1569	1586	1640	1895
Mucilaginibacter sp. PAMC 26640	S	1300914	1158	775	911	666	917	617	608	602	553	833	1046	679	941	829	701	678	535	489	575	865	555	700	1049	1158	631	786	822	593	549	665	498	597	793	708	876	639	720	516	548	594	628	313	670	682	576	604	685
Arachidicoccus sp. BS20	S	1850526	2207	1384	1321	1075	1400	1112	1090	1111	980	1424	1604	1169	1537	1429	909	1159	1213	919	962	1433	967	1124	1590	2059	1087	1075	1321	1275	1247	1285	961	1022	1358	1350	1505	1128	1308	1116	1040	1148	1131	613	1110	1169	974	942	1194
Niabella ginsenosidivorans	S	1176587	1263	904	912	656	1092	760	860	852	694	892	1123	665	924	1047	1010	997	998	659	866	1154	786	719	1041	1259	730	1004	1092	1263	802	869	671	965	881	763	879	818	912	664	797	961	891	384	753	687	571	622	783
Niabella soli	S	446683	1087	712	785	556	761	525	474	488	358	784	880	673	791	784	618	690	542	419	574	831	455	660	887	1087	617	732	901	606	555	704	520	659	683	612	725	660	626	433	489	602	583	335	607	636	517	546	602
Niastella koreensis	S	354356	1459	1111	1248	864	1247	901	741	755	638	1250	1380	839	1145	1141	1175	994	818	599	857	1166	758	889	1360	1430	899	1205	1261	868	794	849	680	910	994	900	1053	1003	953	596	737	804	804	449	925	931	808	797	1036
Flavisolibacter sp. LCS9	S	1492898	1322	1000	1111	698	1051	835	721	713	657	919	1108	686	1047	880	759	766	667	576	613	1039	605	824	1247	1322	774	924	939	802	724	781	618	718	957	884	1001	806	904	665	648	780	737	430	851	840	643	681	845
Chitinophaga pinensis	S	79329	1244	923	1103	671	1154	784	601	577	519	1033	1244	797	1035	974	1218	1007	658	477	711	925	709	718	1111	1181	618	1065	1087	715	609	683	496	870	817	627	740	871	724	433	603	690	779	319	805	762	562	629	789
Haliscomenobacter hydrossis	S	2350	2025	1364	1464	1092	1381	1014	884	932	760	1599	1814	1178	1600	1569	1290	1193	1028	848	1021	1350	850	1231	1924	2025	1147	1422	1481	1108	1108	1196	930	1077	1407	1231	1390	1147	1237	805	848	1044	989	488	1186	1209	1045	1039	1195
Saprospira grandis	S	1008	690	449	491	400	510	343	388	395	326	491	555	423	508	479	444	450	359	310	330	467	303	374	590	690	411	370	427	448	355	423	320	390	436	449	528	447	421	356	378	377	348	218	402	400	333	364	402
Rhodothermus marinus	S	29549	1662	825	874	652	915	693	962	724	606	1057	1183	780	1040	1001	764	913	1076	759	1189	1355	743	872	1060	1374	736	831	1188	1662	1073	1566	1119	1209	746	663	702	697	836	684	895	979	978	669	1047	1056	928	1019	932
Salinibacter ruber	S	146919	618	294	340	231	342	265	326	267	191	341	440	267	333	315	355	335	411	290	458	526	278	341	415	501	239	362	452	618	350	523	393	395	266	201	243	278	272	212	276	306	338	224	377	379	296	345	314
Chlorobium phaeobacteroides	S	1096	605	414	497	383	573	426	446	377	344	523	540	386	481	482	463	479	480	357	420	594	400	427	569	605	346	447	526	590	436	556	416	450	460	375	420	494	494	373	462	512	473	393	448	396	350	361	365
Chlorobium chlorochromatii	S	337090	998	518	552	379	486	369	366	389	311	542	598	401	502	446	341	369	296	258	270	366	300	430	646	675	356	338	383	345	290	384	302	351	493	487	562	366	429	267	340	395	337	234	387	374	357	384	436
Chlorobium limicola	S	1092	464	248	329	220	368	233	245	227	168	332	373	256	322	316	252	279	260	198	219	317	218	238	349	430	259	270	257	324	259	274	221	230	254	220	237	212	232	157	210	232	272	128	306	209	217	245	207
Chlorobium phaeovibrioides	S	1094	262	182	214	146	215	160	153	142	124	188	220	134	185	228	239	191	165	103	141	203	144	139	189	217	102	219	262	149	140	205	126	179	139	83	116	179	173	106	122	155	167	81	173	135	136	121	160
Pelodictyon phaeoclathratiforme	S	34090	490	333	373	223	450	286	271	226	192	447	490	325	352	404	429	355	249	246	289	384	274	274	388	461	249	373	404	338	267	356	251	334	287	234	221	327	278	186	240	284	297	188	317	308	228	260	308
Pelodictyon luteolum	S	1100	419	265	288	201	342	217	263	200	182	334	320	231	230	261	300	331	282	192	313	351	216	214	262	302	161	250	352	419	216	317	245	266	188	119	148	249	215	189	234	264	249	167	247	250	197	232	263
Chlorobaculum limnaeum	S	274537	869	441	556	430	650	520	731	568	454	552	696	379	502	602	508	549	571	425	587	663	492	496	625	626	356	440	657	869	568	782	569	593	393	354	396	414	505	357	599	561	546	559	479	552	452	435	487
Chlorobaculum tepidum	S	1097	787	382	498	400	497	413	622	543	370	522	645	394	521	488	430	474	614	452	512	610	471	385	546	657	372	391	552	787	562	745	508	564	389	352	395	372	504	370	517	504	457	545	473	444	388	395	438
Chlorobaculum parvum	S	274539	506	290	327	225	334	264	332	248	216	335	433	253	319	345	330	356	356	317	371	445	313	308	402	486	273	316	411	506	396	495	363	398	270	195	257	317	331	231	377	336	378	224	334	386	299	299	311
Prosthecochloris sp. CIB 2401	S	1868325	401	277	318	217	317	260	291	260	206	299	345	201	333	315	297	326	336	241	267	302	251	218	294	346	176	327	306	401	285	319	211	342	258	221	275	344	361	277	376	328	361	300	259	240	200	196	237
Prosthecochloris aestuarii	S	1102	242	160	205	140	231	157	184	154	117	227	242	152	196	210	164	190	182	128	170	207	131	160	194	222	113	185	216	185	145	179	143	184	167	117	160	176	207	164	190	202	199	93	127	145	124	122	148
Chloroherpeton thalassium	S	100716	431	298	356	252	429	294	320	293	265	366	404	242	325	369	266	275	327	220	241	326	236	287	347	431	237	245	343	342	236	315	231	224	277	314	377	254	365	279	327	301	339	177	239	252	222	256	287
Ignavibacterium album	S	591197	1057	668	820	592	1057	750	761	774	676	794	911	596	716	753	568	610	674	475	482	778	630	485	727	887	522	514	593	785	586	691	560	522	632	614	695	658	770	493	703	714	651	454	603	485	442	458	702
Melioribacter roseus	S	1134405	482	305	360	250	482	321	333	298	275	376	376	226	335	314	292	296	307	212	259	381	267	253	307	387	206	288	349	306	230	278	234	287	251	227	281	280	372	230	314	307	317	180	280	202	221	200	326
Gemmatimonas aurantiaca	S	173480	1293	570	613	494	429	393	478	387	259	683	812	581	618	686	455	549	538	475	655	861	357	781	847	1161	675	559	1044	902	575	889	611	774	617	465	497	452	443	319	384	497	544	299	695	778	718	814	649
Fibrobacter succinogenes	S	833	754	489	585	357	700	414	352	299	272	569	718	376	447	603	754	575	454	260	469	530	413	372	512	608	303	589	570	443	308	375	321	472	414	267	284	494	387	225	308	428	494	197	430	377	320	385	442
Candidatus Cloacimonas acidaminovorans	S	456827	567	370	407	311	565	377	350	345	314	426	527	342	381	452	567	454	318	212	244	384	289	246	293	461	221	471	477	318	253	305	237	338	322	273	326	429	426	237	312	321	301	158	293	206	225	222	347
[Eubacterium] rectale	S	39491	185520	93994	161027	65692	139066	62996	43770	41357	42178	124551	147885	71220	72298	105108	142486	85922	74457	29378	82996	76479	73516	47812	68535	78776	38604	117456	104329	56275	47205	59444	44432	71017	77528	38011	35168	105826	101380	22901	62456	185518	149713	12807	66763	44510	32522	42117	50111
Roseburia hominis	S	301301	36413	18785	29101	13044	31675	15401	13374	9255	11474	24396	28105	14307	15354	22421	34560	23594	19417	9278	22692	23460	22838	10340	14557	16655	8054	26626	24856	18426	12594	15080	12042	18472	13686	8126	7790	26720	21492	6309	15237	36413	28018	5207	14570	10554	8460	11052	14608
Lachnoclostridium sp. YL32	S	1834196	6201	2442	3553	1737	4365	2256	2527	1906	2099	3342	3956	1972	2397	3499	5195	3871	4201	2101	4470	4464	3699	1606	2164	2665	1317	4066	4065	4639	2681	2899	2459	3683	2521	1555	1415	5035	4206	1712	3605	6201	5096	1210	2192	1598	1335	1719	2381
[Clostridium] saccharolyticum	S	84030	4843	2382	3492	1817	4092	2107	2440	1689	1937	3225	3857	2076	2197	3209	4789	3251	3277	1590	3345	3728	3450	1453	2092	2378	1228	3830	3306	3429	2056	2377	1913	2994	1959	1385	1230	4132	3079	1151	2529	4843	4010	1205	1866	1460	1182	1543	1980
Lachnoclostridium phytofermentans	S	66219	1709	1140	1466	815	1709	1037	892	871	741	1221	1510	859	994	1161	1659	1198	1089	629	1152	1438	1080	687	901	1103	596	1433	1281	1152	799	936	790	1035	915	674	737	1369	1222	512	900	1374	1104	482	841	693	524	706	959
Blautia sp. YL58	S	1796616	4492	2466	3486	1758	3825	2067	1753	1526	1544	3107	3526	1844	2222	2993	4492	3445	3226	1460	3313	3889	3366	1469	1926	2451	1215	3931	3473	3457	1940	2378	1839	3097	1846	1056	1073	3363	2745	902	1832	3799	3032	983	1889	1415	1149	1511	2008
Butyrivibrio proteoclasticus	S	43305	1812	1010	1439	762	1616	805	695	566	634	1266	1518	780	825	1206	1812	1184	952	448	1012	1260	936	628	839	976	513	1388	1198	914	613	732	544	925	786	518	523	1394	1176	356	740	1431	1136	360	801	573	473	617	916
Butyrivibrio hungatei	S	185008	1641	905	1373	704	1622	885	741	624	596	1181	1442	772	869	1114	1641	1237	919	493	951	1184	999	575	740	893	441	1416	1288	992	651	779	526	931	747	486	455	1290	1156	390	786	1374	1140	391	778	584	431	607	923
Cellulosilyticum lentocellum	S	29360	1743	983	1254	788	1743	1098	1233	1108	950	1204	1455	749	1060	1103	1412	1066	1105	737	898	1195	975	699	924	1044	522	1041	1072	1249	864	925	838	921	846	656	731	1111	1198	649	1124	1310	1131	655	768	672	490	655	1052
[Clostridium] propionicum	S	28446	1277	763	971	537	1265	710	785	639	636	888	1125	609	757	856	1014	851	888	468	730	969	769	447	708	789	421	778	835	921	619	734	611	746	566	476	495	880	960	388	758	1277	1092	476	603	501	420	439	743
Clostridium botulinum	S	1491	9314	4720	5662	3812	9314	6270	6957	6305	5481	5501	6639	3763	4755	4569	4731	4815	5253	3505	3334	5662	4761	3053	4373	4617	2531	3710	4302	6676	4580	4888	4374	4487	4178	3484	3585	4881	6275	3542	6091	5892	5354	3952	3442	3009	2306	3052	5723
Clostridium pasteurianum	S	1501	6623	3285	4062	2495	6623	4370	4577	4158	3674	3728	4609	2676	3135	3198	3397	3169	3654	2275	2352	3793	3265	2113	3072	3048	1618	2691	3029	4363	3073	3234	2872	2856	2814	2185	2348	3395	4061	2397	3973	3989	3566	2507	2502	2128	1525	1908	3798
Clostridium sp. SY8519	S	1042156	2761	1435	2089	1023	2234	1256	1121	850	887	1856	2215	1190	1359	1782	2761	1986	1644	800	1838	2054	1883	920	1157	1446	709	2209	1954	1733	1118	1193	1036	1623	1091	640	630	2045	1600	533	1213	2563	1842	519	1178	919	665	1019	1254
Clostridium perfringens	S	1502	4226	2292	2806	1721	4226	2985	2967	2807	2309	2542	3294	1814	2211	2222	2902	2578	2916	1649	1823	2991	2541	1592	2116	2360	1220	2860	2483	3684	2253	2381	2147	2430	1788	1334	1470	2235	2753	1461	2555	2491	2302	1694	1579	1300	1094	1345	2497
Clostridium beijerinckii	S	1520	3959	2039	2508	1524	3959	2677	2480	2478	2191	2336	2750	1593	1797	1920	2017	1886	2208	1395	1325	2240	2215	1321	1824	1672	988	1607	1586	2500	1673	1942	1733	1757	1728	1204	1318	2000	2347	1218	2312	2368	2068	1331	1508	1242	872	1145	2324
Clostridium saccharoperbutylacetonicum	S	36745	2929	1718	2198	1245	2929	2008	2349	2185	1761	2012	2306	1357	1732	1713	1822	1612	1829	1216	1256	1996	1624	1201	1707	1741	881	1409	1605	2332	1625	1663	1461	1491	1479	1176	1311	1748	2107	1196	1991	2093	1706	1106	1381	1164	792	974	1898
Clostridium saccharobutylicum	S	169679	3006	1770	2122	1131	3006	2058	2284	1948	1713	1795	2320	1313	1530	1420	1647	1552	1815	1085	1191	1871	1612	1209	1594	1411	782	1419	1430	2344	1586	1561	1411	1434	1354	1003	1081	1708	1850	1121	1903	1929	1712	1104	1220	1029	728	938	1811
Clostridium butyricum	S	1492	2778	1527	1799	1092	2778	1907	2114	2000	1602	1696	2054	1134	1472	1455	1552	1518	1677	994	1095	1848	1524	995	1370	1469	768	1321	1363	2134	1531	1525	1321	1392	1276	936	1037	1638	1858	990	1748	1804	1620	1044	1143	883	705	875	1667
Clostridium scatologenes	S	1548	2502	1296	1503	1033	2502	1716	1746	1619	1365	1469	1861	1039	1201	1215	1269	1284	1424	887	927	1598	1328	839	1161	1255	664	1099	1165	1722	1218	1274	1203	1237	1082	878	981	1275	1692	979	1507	1593	1315	988	974	816	612	750	1507
Clostridium carboxidivorans	S	217159	2157	1142	1452	911	2157	1445	1734	1564	1240	1290	1613	870	1143	1058	1126	1110	1246	839	833	1328	1057	729	1080	1147	597	924	1065	1629	1137	1100	1019	1049	1005	801	859	1127	1507	864	1435	1377	1210	856	803	710	547	675	1333
Clostridium tetani	S	1513	2159	1176	1375	845	2159	1546	1566	1482	1322	1324	1566	866	1105	1160	1216	1149	1345	885	838	1307	1140	795	1028	1221	634	994	1091	1552	1000	1181	1051	1071	1026	810	883	1216	1561	933	1457	1429	1353	966	811	727	517	692	1241
Clostridium baratii	S	1561	2598	1200	1505	926	2598	1688	1864	1630	1404	1267	1603	968	1210	1239	1420	1242	1618	837	937	1672	1326	801	1089	1156	611	1232	1315	1937	1312	1416	1237	1300	950	749	793	1291	1488	797	1567	1422	1369	1074	943	749	603	779	1426
Clostridium cellulovorans	S	1493	1954	1129	1316	782	1954	1349	1437	1359	1132	1230	1485	809	1044	1034	1187	1117	1127	695	742	1238	984	640	1019	996	515	922	974	1456	957	1042	946	987	919	703	817	1195	1393	792	1160	1275	1114	821	896	648	482	701	1223
Clostridium bornimense	S	1216932	2082	1019	1278	789	2082	1362	1545	1440	1157	1111	1470	778	923	986	1011	979	1200	743	778	1310	1003	661	890	973	520	955	976	1573	1028	1058	932	1025	953	680	777	1183	1347	735	1392	1344	1215	783	755	630	509	590	1205
Clostridium taeniosporum	S	394958	2001	1037	1267	743	2001	1314	1529	1366	1193	1207	1471	849	938	927	1006	1050	1219	750	783	1316	1016	678	980	1001	555	862	903	1479	1030	1048	941	994	908	692	731	1069	1402	751	1272	1329	1077	731	790	597	490	620	1244
Clostridium kluyveri	S	1534	1568	906	1043	695	1568	1029	1073	1010	926	1055	1247	744	896	982	1039	940	948	605	777	1079	939	565	825	873	463	879	867	1135	795	904	768	772	831	632	687	987	1141	643	1043	1135	1033	654	683	576	443	535	992
Clostridium novyi	S	1542	1731	885	1135	625	1731	1236	1246	1093	1031	1014	1224	654	827	707	856	827	977	583	608	986	868	532	723	751	443	669	733	1193	848	873	861	841	667	592	600	977	1165	611	1013	1027	1013	729	639	552	384	475	997
Clostridium acetobutylicum	S	1488	1582	902	972	653	1582	1108	1199	1078	839	979	1168	625	753	730	809	852	865	583	600	902	777	545	678	736	418	632	723	1100	755	905	747	782	732	523	592	852	982	611	925	999	905	667	646	497	390	499	996
Clostridium tyrobutyricum	S	1519	1420	633	834	533	1420	881	992	858	775	816	947	468	727	656	734	663	673	481	548	805	716	459	639	618	358	620	760	973	617	720	616	654	609	457	547	819	955	511	842	906	871	526	469	407	350	396	790
Clostridium formicaceticum	S	1497	1086	548	763	472	1086	779	741	743	662	686	880	438	665	615	690	636	682	445	495	716	606	399	598	705	341	502	622	763	569	604	498	623	558	492	487	667	790	395	668	760	668	462	452	423	383	395	643
Clostridium aceticum	S	84022	952	529	678	434	952	695	702	708	613	653	820	474	559	556	549	549	603	424	388	591	554	398	549	588	310	457	515	731	559	577	489	532	504	450	480	573	724	407	658	645	653	403	425	361	305	346	611
Clostridium sporogenes	S	1509	1191	564	693	476	1191	728	949	818	707	648	869	462	588	568	566	584	631	454	419	683	523	381	567	553	292	468	531	916	591	573	530	558	556	443	468	615	768	434	802	776	703	523	470	366	316	403	689
Clostridium sp. BNL1100	S	755731	967	524	663	412	967	657	696	600	576	594	728	377	520	529	627	553	511	350	420	651	538	342	504	558	281	505	502	630	446	488	376	522	505	365	361	614	737	359	635	716	673	385	458	332	267	317	566
Clostridium ljungdahlii	S	1538	376	202	245	164	376	270	294	251	222	242	294	138	214	202	182	196	190	149	157	210	205	121	170	201	106	140	170	262	167	203	166	178	186	161	139	215	262	138	219	244	247	177	150	119	98	134	252
Clostridium autoethanogenum	S	84023	314	145	192	122	314	209	210	180	191	161	208	97	148	135	143	162	144	113	96	187	151	92	127	134	60	140	120	187	150	154	126	126	114	104	118	144	169	89	147	181	159	94	103	89	77	97	191
Alkaliphilus metalliredigens	S	208226	1066	675	781	507	1066	751	910	807	718	761	894	507	672	631	666	574	729	395	524	845	616	404	644	679	371	546	654	855	616	638	608	621	645	474	512	716	867	485	816	817	768	553	462	426	362	436	706
Alkaliphilus oremlandii	S	461876	838	408	482	337	838	525	597	489	487	468	560	359	420	427	541	434	496	310	375	607	416	299	409	490	238	430	500	586	434	417	362	410	411	340	376	530	634	356	553	591	524	365	342	250	225	255	460
Candidatus Arthromitus sp. SFB-rat-Yit	S	1041504	772	400	488	295	772	562	528	516	465	467	558	297	376	342	397	383	378	265	289	431	373	228	336	369	224	307	336	505	331	393	342	352	368	278	302	388	514	271	444	487	424	321	267	249	192	253	501
Candidatus Arthromitus sp. SFB-mouse	S	49118	78	33	32	34	78	44	65	54	48	33	34	19	38	33	28	25	45	26	27	43	25	15	26	24	26	28	28	76	43	44	39	33	28	33	44	62	49	46	58	67	53	50	23	17	15	28	38
Candidatus Arthromitus sp. SFB-mouse-NL	S	1508644	94	33	42	15	94	42	52	40	39	39	39	20	43	43	39	44	33	30	24	35	33	22	33	27	20	26	33	52	27	30	29	19	24	16	13	37	50	26	56	32	58	23	27	24	17	22	41
Geosporobacter ferrireducens	S	1424294	1227	665	786	518	1227	768	1072	861	679	757	902	502	655	700	789	664	773	507	641	885	653	477	639	768	438	702	790	1130	743	743	632	719	644	571	551	840	946	618	954	1020	928	511	514	483	382	453	667
Intestinimonas butyriciproducens	S	1297617	18772	7266	10341	5719	15231	7387	9553	4415	5973	10064	10972	5902	6069	9046	12740	9286	9195	5060	10334	10389	9806	3601	5598	6176	3260	9363	9280	8518	5863	7227	5734	7401	5104	3460	3714	12295	10721	4409	8963	18772	15764	3708	6555	5331	4278	5246	6772
Flavonifractor plautii	S	292800	12560	5603	7763	4565	11075	5189	6518	3237	4281	8469	9085	4802	5490	7535	10538	6891	6643	3698	7723	7239	6975	3197	5015	5734	3112	7123	6943	6201	4704	5646	4601	6058	4478	3206	3076	10280	8414	2890	5945	12560	11132	2860	5553	4509	3674	4768	5577
Gottschalkia acidurici	S	1556	1360	783	898	561	1360	976	1040	961	752	845	1038	585	711	649	695	680	774	549	508	808	791	425	685	610	331	598	711	927	646	745	618	662	601	511	560	750	956	511	909	919	765	577	586	490	336	449	880
Ruminococcus bicirculans	S	1160721	10681	5716	10681	5228	6348	2279	1392	914	1083	7737	8768	3104	2546	2823	3944	2337	1611	839	2012	2300	1927	1360	2671	2422	1187	4357	3109	1614	1064	1434	1074	1674	2455	1630	1644	4436	3932	724	1680	5653	5399	1001	2972	2180	1829	2613	5269
Ruminococcus albus	S	1264	2027	1082	1606	846	1746	903	886	539	703	1561	1832	939	918	1437	2027	1369	1061	549	1086	1342	1153	616	972	1052	550	1718	1457	1062	667	891	717	1031	809	460	538	1578	1225	410	800	1641	1482	435	913	753	574	839	1130
Ruminiclostridium sp. KB18	S	1834198	5154	2282	3243	1816	4315	2058	2425	1454	1842	3167	3717	1868	2002	2910	4135	3045	2899	1666	3417	3453	3268	1313	1924	1930	1111	3124	3181	2895	2087	2547	2044	2525	1603	1086	1131	3665	3330	1110	2378	5154	4426	1292	1942	1574	1201	1611	2217
[Clostridium] clariflavum	S	288965	1002	673	770	484	1002	676	643	577	542	703	909	511	574	684	690	673	684	412	497	734	598	464	629	638	410	572	601	674	521	567	443	538	583	459	534	726	756	473	657	802	690	431	557	399	374	384	603
[Clostridium] cellulosi	S	29343	925	454	666	394	836	469	526	353	405	626	815	402	479	573	851	702	654	343	640	754	570	314	436	545	248	653	694	677	421	467	435	510	375	293	317	727	703	262	483	925	796	298	396	304	255	322	437
Ruminiclostridium thermocellum	S	1515	941	393	583	368	941	554	547	388	390	517	683	336	413	514	599	554	515	310	427	580	538	301	414	501	268	486	536	490	383	378	340	406	381	298	307	599	613	329	436	604	532	332	365	312	235	270	494
[Clostridium] cellulolyticum	S	1521	643	406	528	285	643	419	416	340	365	439	568	297	387	358	530	455	371	241	383	488	386	242	387	437	211	506	432	459	334	359	325	341	298	283	232	456	509	251	396	501	429	213	326	273	186	248	368
[Clostridium] stercorarium	S	1510	606	305	398	221	606	329	353	238	260	381	436	229	323	378	474	375	354	190	361	428	302	231	290	335	195	404	379	387	258	306	267	289	280	240	219	411	389	233	354	471	432	215	265	221	177	183	328
Ethanoligenens harbinense	S	253239	2331	1213	1676	953	2023	1036	1411	812	1095	1834	2005	1072	1177	1581	2007	1674	1675	950	1784	1947	1639	789	1128	1281	668	1555	1649	1722	1144	1450	1170	1426	876	621	673	1739	1457	630	1182	2331	1926	735	1153	982	810	982	1150
Mageeibacillus indolicus	S	884684	628	319	428	263	565	383	396	293	303	478	549	282	332	397	552	413	418	230	378	520	409	212	292	357	182	416	429	485	279	337	272	418	271	191	210	478	410	176	317	628	494	172	242	223	186	235	346
[Eubacterium] eligens	S	39485	23368	7922	12761	5241	17453	8581	10037	6181	6737	9152	11055	5961	6486	11317	22173	13741	12225	5764	14661	15026	11639	3693	5609	6987	3149	12926	16482	11944	7318	8945	6945	11247	9560	4594	4398	18529	17985	4421	12046	23368	19210	2135	6623	4898	3688	4556	9005
Eubacterium limosum	S	1736	2227	1242	1665	994	2156	1206	1391	1065	1088	1723	1939	1045	1359	1645	1997	1687	1650	955	1591	1899	1565	906	1244	1336	776	1585	1760	1781	1276	1427	1158	1504	1043	758	824	1771	1544	724	1315	2227	1979	709	1153	938	736	922	1103
Acetobacterium woodii	S	33952	862	441	563	372	862	549	572	461	445	514	669	374	431	477	538	556	551	410	448	691	491	339	458	581	309	459	556	665	435	480	434	512	420	364	314	531	574	344	529	632	504	350	439	302	277	280	454
Clostridioides difficile	S	1496	5017	2782	3466	1956	5017	3036	3274	2735	2584	3206	3820	2084	2517	2981	3899	3229	3344	1766	2854	3655	3172	1623	2294	2593	1391	3236	3195	4078	2485	2737	2408	2928	2178	1646	1730	3377	3454	1630	3175	4155	3685	1618	1955	1559	1235	1577	2785
Acetoanaerobium sticklandii	S	1511	10778	1471	1815	1479	4477	5481	4714	5929	5562	1181	1527	881	1195	1428	1322	1402	2339	1488	1707	2466	1455	1249	1583	2488	1114	2171	2154	3878	2382	2291	1708	2571	4648	4485	5070	5909	10778	5506	9370	6533	5764	2095	1253	1008	882	961	2100
Peptoclostridium acidaminophilum	S	1731	2441	889	939	663	2019	1212	2243	1577	1566	829	1112	642	736	929	1078	891	1326	894	965	1366	892	678	820	1011	672	1233	1397	2434	1417	1370	1177	1340	1215	903	932	1744	2222	1549	2441	2312	2070	1246	775	656	553	555	927
Filifactor alocis	S	143361	573	358	455	296	573	380	404	372	342	389	507	263	323	326	389	350	413	228	321	457	367	245	309	364	197	338	403	458	352	382	297	335	288	244	262	381	390	205	387	462	378	205	289	225	211	237	389
Desulfotomaculum acetoxidans	S	58138	619	439	564	312	619	409	432	447	341	522	609	343	397	373	446	420	421	282	341	508	440	288	470	429	188	365	370	468	329	384	305	323	344	254	313	374	518	287	419	499	404	246	332	294	220	283	401
Desulfotomaculum gibsoniae	S	102134	704	362	493	347	704	397	435	344	371	461	511	309	424	476	589	431	396	281	391	590	394	306	351	458	197	464	540	499	395	416	350	417	325	250	272	469	437	283	463	562	480	235	327	314	237	269	378
Desulfotomaculum ruminis	S	1564	563	419	562	296	563	365	441	335	292	433	522	303	397	463	398	413	464	250	382	547	356	341	482	469	342	366	415	562	386	399	313	368	459	299	300	410	388	255	466	539	501	247	416	323	287	288	337
Desulfotomaculum kuznetsovii	S	58135	447	228	282	205	385	274	330	266	233	347	378	244	315	358	338	276	418	207	346	420	300	243	309	353	185	294	375	447	349	389	348	362	184	215	206	286	338	220	308	419	383	200	279	290	226	288	238
Desulfotomaculum reducens	S	59610	395	272	308	228	395	232	319	320	241	352	346	241	313	313	313	297	299	211	265	349	279	188	264	323	196	249	322	367	228	295	204	258	248	205	241	316	326	219	302	388	308	158	239	200	176	189	269
Desulfotomaculum nigrificans	S	1565	454	254	298	223	454	293	320	267	266	303	375	184	247	307	369	281	318	233	277	368	293	215	256	310	180	286	342	344	267	285	259	305	235	178	169	301	299	205	307	371	347	171	227	194	169	194	208
Desulfitobacterium hafniense	S	49338	763	436	547	346	651	455	467	413	449	526	674	349	423	564	636	519	559	365	503	744	449	322	471	591	296	556	595	626	491	499	407	483	433	324	390	582	529	322	568	763	638	294	432	315	319	363	384
Desulfitobacterium dichloroeliminans	S	233055	495	317	352	267	381	261	351	322	249	418	441	285	363	418	385	351	360	225	339	453	297	268	340	446	208	332	344	392	281	302	229	348	258	262	311	314	369	196	295	412	311	169	257	208	259	265	296
Desulfitobacterium dehalogenans	S	36854	444	265	362	188	444	247	327	298	265	337	390	275	276	302	414	334	363	224	296	424	291	218	259	326	188	283	351	410	266	273	244	290	210	200	159	312	311	144	307	387	316	168	221	198	157	174	284
Desulfitobacterium metallireducens	S	142877	377	223	255	195	377	202	270	253	202	251	312	211	199	255	269	292	305	189	243	343	236	181	247	297	135	253	242	290	237	241	208	266	227	195	190	234	255	179	257	297	265	137	172	166	140	162	234
Desulfosporosinus orientis	S	1563	620	344	401	328	620	336	427	390	302	389	504	281	423	407	406	373	397	265	346	491	358	249	404	462	238	365	407	450	344	402	291	377	373	281	323	414	443	311	429	494	441	269	333	245	226	239	352
Desulfosporosinus acidiphilus	S	885581	440	319	355	277	434	297	305	297	285	371	416	285	341	377	335	332	362	207	295	427	291	252	318	440	218	307	336	361	254	314	255	290	291	255	247	307	358	235	323	349	358	151	258	236	193	175	276
Desulfosporosinus meridiei	S	79209	483	281	393	229	483	308	319	307	274	375	467	232	296	349	368	368	308	182	247	417	333	233	324	312	198	362	366	353	264	268	262	304	262	241	214	310	324	166	298	383	306	213	224	206	178	230	274
Dehalobacter restrictus	S	55583	360	234	230	166	346	200	248	199	180	250	302	182	189	206	311	272	270	174	251	327	290	140	170	198	106	235	265	269	212	230	178	217	174	123	113	237	256	122	205	360	273	143	149	138	80	122	175
Dehalobacter sp. CF	S	1131462	304	83	103	80	230	170	271	200	188	83	113	50	83	88	53	72	96	82	124	200	59	61	86	151	59	118	115	182	128	119	117	124	180	175	191	198	279	187	279	304	248	115	62	78	56	74	118
Dehalobacter sp. DCA	S	1147129	24	13	20	13	24	9	15	12	7	13	15	7	9	24	8	15	12	4	9	7	12	7	8	13	10	16	16	10	12	12	10	17	11	13	17	20	22	8	15	22	16	12	9	15	3	5	16
Syntrophobotulus glycolicus	S	51197	486	278	336	210	455	302	292	257	265	362	385	223	270	379	413	330	379	199	333	486	347	212	235	291	210	295	383	342	262	283	261	307	280	196	229	364	345	178	355	477	442	157	241	226	180	201	293
Pelotomaculum thermopropionicum	S	110500	424	220	275	199	363	251	364	261	206	350	410	259	326	312	339	320	330	215	347	420	321	234	319	314	171	247	286	410	259	349	265	329	191	150	214	270	257	190	286	424	355	198	222	235	184	224	248
Candidatus Desulforudis audaxviator	S	471827	392	226	281	192	320	232	258	215	165	303	342	199	266	296	259	241	311	184	307	372	190	263	349	311	168	270	275	392	258	361	248	277	260	185	196	231	193	176	217	319	274	141	297	316	239	269	205
Thermincola potens	S	863643	389	245	287	207	364	274	263	200	242	272	389	210	273	261	288	263	312	186	231	375	250	212	289	336	168	294	304	354	227	266	211	269	244	207	244	286	296	158	294	326	295	178	281	189	161	200	230
Oscillibacter valericigenes	S	351091	8157	3179	4381	2583	6803	3206	4306	2115	2818	4357	4746	2651	2667	3883	5146	3908	3845	2288	4548	4949	4182	1575	2320	2491	1407	3484	3814	3727	2772	3125	2772	3206	2164	1539	1599	5048	4532	1877	3968	8157	7069	1781	2862	2455	1964	2550	3155
Thermaerobacter marianensis	S	73919	1087	446	568	381	604	445	599	429	367	645	672	402	580	632	563	550	743	510	808	925	461	531	539	768	488	500	716	1087	659	934	698	740	408	336	377	453	465	406	572	666	675	356	531	572	512	618	478
[Eubacterium] sulci	S	143393	655	295	397	233	508	313	279	218	228	353	404	233	316	400	469	425	351	205	334	489	287	203	278	340	196	433	395	386	271	328	239	326	279	213	228	410	432	196	427	655	501	193	227	184	169	170	282
Symbiobacterium thermophilum	S	2734	1170	570	674	415	778	533	700	536	461	751	838	543	665	659	670	715	823	615	993	1072	607	566	668	907	447	645	857	1170	710	1090	754	816	457	346	451	608	626	469	606	915	819	485	662	696	585	702	626
Heliobacterium modesticaldum	S	35701	918	484	609	351	747	433	655	440	420	656	817	428	496	627	768	725	704	436	681	848	654	431	522	573	305	584	691	918	501	681	558	694	430	295	312	636	579	334	578	859	648	309	510	464	342	410	497
Syntrophomonas wolfei	S	863	511	199	221	134	351	206	242	159	176	235	288	160	195	209	231	243	216	126	206	511	209	152	167	237	134	184	253	265	184	213	177	233	163	149	155	209	230	175	259	253	245	186	193	142	110	146	174
Syntrophothermus lipocalidus	S	86170	192	105	126	109	171	104	127	92	101	138	192	117	125	124	174	123	139	76	130	191	114	102	113	148	75	117	156	160	104	134	88	143	92	79	70	134	116	69	112	163	138	60	94	91	71	91	107
Caldicellulosiruptor saccharolyticus	S	44001	1135	441	537	370	1135	755	648	591	602	493	577	336	375	486	484	519	509	344	337	470	500	244	375	353	207	321	430	595	421	505	444	422	378	280	314	517	599	323	583	595	503	430	359	246	236	269	563
Caldicellulosiruptor kronotskyensis	S	413889	525	273	320	225	525	341	405	352	330	289	351	202	255	300	280	255	285	188	201	297	268	190	249	276	181	197	230	356	273	274	244	242	241	219	200	312	370	210	321	343	302	233	162	166	159	171	331
Caldicellulosiruptor obsidiansis	S	717609	341	202	218	136	341	194	231	200	191	206	257	158	200	179	162	192	197	140	130	214	185	127	161	183	113	170	185	247	180	162	162	169	170	139	138	198	252	135	192	243	187	136	155	118	122	129	182
Caldicellulosiruptor owensensis	S	55205	444	225	289	166	444	354	280	250	259	286	300	185	227	219	254	232	213	185	171	242	211	153	186	226	97	179	208	280	205	217	191	207	199	160	156	250	301	170	262	247	250	180	167	142	121	134	296
Caldicellulosiruptor bescii	S	31899	371	212	199	149	371	230	243	204	181	202	249	157	175	169	203	180	214	160	152	223	205	136	125	230	131	158	174	250	176	181	160	183	136	111	128	186	224	131	201	213	206	137	137	123	97	108	220
Caldicellulosiruptor hydrothermalis	S	413888	346	191	217	134	346	207	240	224	192	205	242	131	163	174	192	189	168	107	125	180	160	122	188	195	109	123	194	239	165	153	154	162	164	136	138	209	203	138	188	226	166	142	136	125	81	100	192
Caldicellulosiruptor kristjanssonii	S	52765	166	116	145	106	166	109	75	125	77	141	150	114	130	138	105	120	107	82	68	110	120	109	115	142	88	103	105	106	107	104	79	114	100	94	99	157	134	60	103	113	141	64	89	99	61	64	115
Caldicellulosiruptor lactoaceticus	S	52766	169	118	122	87	159	121	144	134	103	149	148	84	122	130	88	103	119	89	89	124	91	70	120	126	55	93	105	107	85	105	87	91	122	102	98	117	169	112	152	125	112	82	91	68	63	70	115
Thermoanaerobacterium thermosaccharolyticum	S	1517	824	567	624	425	824	597	698	598	535	586	741	400	487	531	567	555	575	382	397	661	537	400	517	575	283	470	546	703	508	543	455	535	477	382	418	553	609	368	572	702	611	338	414	367	283	325	530
Thermoanaerobacterium xylanolyticum	S	29329	584	377	459	308	584	426	518	479	393	404	538	312	381	357	376	389	432	274	288	427	387	255	367	330	208	300	357	435	349	334	283	305	300	225	257	388	475	303	439	383	383	307	243	236	205	209	394
Thermosediminibacter oceani	S	291990	240	149	161	126	240	124	159	101	134	168	184	91	153	185	179	151	163	98	179	229	159	99	122	152	79	171	177	206	159	168	135	167	127	112	94	158	172	98	186	236	198	92	125	94	89	109	126
Thermoanaerobacter kivui	S	2325	693	319	383	208	693	406	376	331	376	316	389	230	249	316	335	280	309	228	178	346	310	155	282	246	120	262	275	359	274	296	284	272	204	196	193	312	365	195	373	384	329	248	194	194	145	188	350
Thermoanaerobacter wiegelii	S	46354	241	171	208	128	228	181	189	212	139	189	241	128	176	158	156	163	154	93	132	192	125	93	153	177	90	128	134	201	150	132	146	150	143	118	143	159	191	99	166	156	143	106	143	112	83	101	169
Thermoanaerobacter sp. X513	S	573062	209	104	124	84	209	138	138	142	107	131	120	95	122	133	97	118	106	87	90	131	125	87	112	129	58	82	87	179	111	120	103	104	105	88	111	129	159	96	135	127	105	89	88	73	66	66	114
Thermoanaerobacter mathranii	S	583357	119	75	58	50	119	64	83	77	59	70	70	51	65	54	60	63	76	63	35	77	56	35	61	72	31	58	63	83	54	69	53	57	64	46	67	54	88	55	103	80	71	49	50	44	36	47	67
Thermoanaerobacter italicus	S	108150	138	74	83	71	138	83	80	92	59	94	111	65	77	71	66	88	71	41	49	78	64	54	50	82	31	72	78	89	72	60	62	66	75	52	57	69	60	49	53	93	78	45	53	46	39	65	81
Thermoanaerobacter sp. X514	S	399726	98	58	49	39	98	71	78	71	47	66	82	42	54	51	54	35	52	43	33	68	64	33	44	49	31	38	47	68	43	42	54	43	44	35	39	57	63	57	76	69	57	56	25	34	28	35	53
Moorella thermoacetica	S	1525	397	235	231	202	288	234	285	231	206	276	324	207	246	273	332	265	335	238	327	361	270	227	253	343	167	241	313	397	288	373	283	334	222	166	159	239	290	173	275	341	297	164	246	236	190	220	239
Ammonifex degensii	S	42838	278	149	161	123	197	129	182	135	123	189	198	153	131	216	198	146	200	135	186	244	175	136	142	241	92	156	199	278	212	225	175	183	109	121	123	142	173	134	178	216	218	113	152	144	116	170	133
Tepidanaerobacter acetatoxydans	S	499229	533	265	328	216	533	356	382	380	316	348	385	208	305	266	323	262	332	201	219	420	271	177	287	313	156	271	332	396	271	292	269	304	265	218	243	301	337	216	354	409	321	233	249	172	139	191	325
Caldanaerobacter subterraneus	S	911092	358	238	277	195	358	263	314	306	210	279	358	190	259	253	236	282	298	177	213	303	242	206	294	283	197	204	231	323	243	251	179	199	203	149	190	246	292	184	263	332	242	198	219	166	136	181	259
Carboxydothermus hydrogenoformans	S	129958	423	206	282	175	423	252	289	238	228	300	310	195	259	268	280	274	217	170	207	264	209	173	196	300	153	220	242	309	249	256	191	247	202	161	161	255	235	158	253	271	230	155	186	193	99	175	233
Thermacetogenium phaeum	S	85874	286	174	205	153	286	170	209	193	161	226	234	147	170	184	219	189	200	169	217	273	192	135	154	231	84	177	214	251	183	233	193	223	136	112	134	207	207	127	204	268	248	124	171	152	158	165	209
Thermodesulfobium narugense	S	184064	547	261	310	224	547	417	429	382	333	364	373	238	281	276	272	267	334	200	220	334	251	203	258	310	173	237	231	359	276	285	288	245	221	188	218	299	397	219	366	354	310	258	243	183	170	174	349
Coprothermobacter proteolyticus	S	35786	149	67	115	49	121	49	68	59	62	123	149	77	82	82	108	85	81	44	100	124	114	45	85	101	46	94	118	98	81	89	61	97	53	50	48	104	65	47	53	116	98	24	70	44	36	68	66
Mahella australiensis	S	252966	280	197	230	138	276	154	169	151	123	207	280	118	174	205	238	202	212	116	198	230	196	179	197	190	87	189	242	221	201	180	131	167	139	108	109	228	209	107	193	219	217	104	155	145	102	125	185
Halanaerobium praevalens	S	2331	1324	696	732	566	1324	890	993	966	825	743	907	532	700	693	601	607	722	515	448	768	704	471	668	744	392	471	561	955	596	717	621	649	599	568	612	725	878	559	839	787	760	559	558	444	378	504	786
Halanaerobium hydrogeniformans	S	656519	1172	544	679	436	1172	721	812	729	597	566	751	440	510	567	557	543	652	419	432	596	484	295	501	487	292	405	452	730	528	557	489	526	437	436	385	587	703	420	669	702	604	482	367	324	288	287	676
Halothermothrix orenii	S	31909	524	283	350	215	524	348	396	344	247	326	344	222	281	253	301	285	314	249	211	311	286	209	221	311	166	255	280	360	247	276	246	266	244	150	193	283	369	171	330	369	316	237	230	167	147	166	305
Halobacteroides halobius	S	42422	1108	585	683	487	1108	716	982	785	728	668	763	428	481	481	583	549	599	400	422	690	532	377	559	551	319	429	520	875	588	671	510	523	526	445	469	626	744	515	716	703	711	496	403	378	289	336	618
Acetohalobium arabaticum	S	28187	417	306	359	192	417	310	326	260	221	283	362	208	276	250	285	273	281	194	238	338	246	204	257	333	167	239	272	281	220	306	225	233	254	186	225	264	329	173	274	308	279	184	237	200	164	156	304
Natranaerobius thermophilus	S	375929	603	498	560	312	603	416	453	513	385	483	593	325	438	349	420	368	414	269	317	457	374	278	396	336	195	297	347	433	332	393	294	341	352	278	268	387	496	257	441	488	356	320	299	300	201	222	447
Bacillus cereus group	S	86661	14260	8026	9514	6605	14260	9884	10423	9585	8281	8866	11188	6515	8541	8487	7695	7875	8686	6126	5759	8881	7488	5951	8345	9286	5152	6507	7367	10012	7655	8118	7242	7264	7536	6514	7027	8388	9940	6166	9153	9602	8635	6499	6290	5472	4755	5470	8997
Bacillus thuringiensis	S	1428	4104	2337	2880	1967	4104	2841	3052	2904	2481	2619	3295	1874	2419	2372	2237	2276	2458	1764	1577	2572	2189	1748	2437	2646	1441	1946	2121	2827	2161	2247	2092	2127	2260	1932	2044	2520	2886	1713	2740	2762	2589	1902	1839	1555	1357	1556	2657
Bacillus cereus	S	1396	2967	1700	1914	1352	2967	2054	2149	1929	1741	1889	2352	1418	1812	1764	1500	1581	1783	1286	1183	1817	1547	1164	1733	1955	1027	1238	1508	2063	1515	1656	1465	1437	1550	1351	1463	1676	2156	1253	1790	1903	1624	1264	1294	1060	950	1157	1903
Bacillus mycoides	S	1405	1063	619	790	521	1063	756	791	721	659	709	907	508	682	706	613	657	705	480	468	705	588	468	666	721	445	561	519	723	593	632	579	539	609	453	524	637	740	466	752	796	692	524	451	438	385	423	668
Bacillus cytotoxicus	S	580165	914	506	615	394	914	584	538	589	466	611	695	427	577	593	659	588	525	368	396	534	448	378	564	613	335	507	517	598	434	480	395	492	461	366	419	596	595	367	501	541	535	380	447	331	309	353	514
Bacillus weihenstephanensis	S	86662	747	411	487	348	747	483	528	479	415	461	583	345	408	467	384	387	452	288	271	434	384	283	383	468	234	302	367	547	405	462	370	427	376	329	357	416	515	366	476	525	433	337	326	297	251	285	435
Bacillus anthracis	S	1392	112	70	58	81	80	75	86	73	57	71	93	48	84	73	60	47	91	62	58	112	52	71	95	98	60	47	54	108	70	67	78	68	66	58	65	94	109	48	96	90	84	67	45	58	58	61	75
Bacillus toyonensis	S	155322	88	48	58	34	88	75	39	58	51	50	75	41	68	63	36	32	54	37	37	51	42	37	46	53	36	48	48	55	54	41	39	40	49	41	46	38	41	40	43	59	66	29	30	36	29	26	48
Bacillus subtilis group	S	653685	2898	2046	2501	1579	2676	2086	2369	2184	1767	2316	2898	1712	2111	2175	2124	2217	2442	1661	1996	2809	1844	1673	2401	2651	1492	1991	2187	2632	1961	2190	1778	2233	1895	1638	1841	2082	2483	1565	2190	2641	2337	1642	1676	1604	1266	1427	1982
Bacillus subtilis	S	1423	1032	744	932	595	964	733	893	791	620	872	1032	663	796	809	742	842	873	586	648	970	628	631	864	1008	544	679	758	913	675	730	583	735	701	593	674	745	889	556	778	867	800	530	623	669	496	498	717
Bacillus paralicheniformis	S	1648923	241	175	208	119	210	165	180	172	163	180	232	140	185	210	172	175	216	134	197	227	169	152	210	224	129	190	181	211	165	204	151	200	154	123	160	172	188	114	151	241	211	144	145	109	96	138	153
Bacillus amyloliquefaciens	S	1390	224	166	199	124	197	168	168	150	124	166	223	140	124	136	153	156	173	142	136	224	159	107	155	182	89	155	159	198	157	154	142	181	133	116	141	154	188	103	160	183	153	123	128	107	101	107	155
Bacillus velezensis	S	492670	287	158	202	145	287	198	213	196	166	179	258	145	180	192	189	188	204	132	172	226	182	128	243	225	129	137	190	212	144	185	172	185	173	159	151	173	232	141	218	239	209	176	139	117	86	112	184
Bacillus atrophaeus	S	1452	282	128	213	113	182	175	175	186	132	186	282	118	163	158	179	166	202	121	137	226	138	114	194	191	125	179	172	219	155	156	152	159	149	141	140	151	160	134	186	237	179	114	110	106	96	120	156
Bacillus licheniformis	S	1402	245	185	211	128	245	189	188	183	131	219	218	146	173	172	199	197	187	136	172	240	137	148	214	198	116	177	197	239	128	176	170	186	147	124	136	194	210	106	166	219	167	120	119	131	104	114	167
Bacillus megaterium	S	1404	1364	890	1090	726	1364	954	976	954	819	1054	1285	745	965	993	922	932	901	692	667	1075	827	761	1022	1174	647	694	819	1067	889	920	768	776	804	722	820	886	1088	629	906	997	913	640	780	621	541	621	986
Bacillus pumilus	S	1408	1510	909	1114	763	1510	1088	1313	1071	963	1033	1232	755	981	1014	988	1081	1195	770	862	1198	903	727	1033	1171	638	865	900	1309	913	1025	831	947	933	818	869	996	1171	811	1112	1150	1094	800	758	645	586	651	926
Bacillus coagulans	S	1398	1019	578	716	485	844	539	777	576	444	707	874	527	688	707	702	749	803	475	705	1019	581	541	692	742	465	742	648	956	614	687	610	783	508	434	506	695	740	446	706	778	736	655	529	478	383	418	584
Bacillus endophyticus	S	135735	1011	582	759	470	1011	659	788	731	588	672	802	512	664	643	600	676	714	476	504	738	599	507	618	723	420	521	569	824	577	598	519	598	559	513	535	592	806	478	681	683	649	642	455	386	365	369	575
Bacillus sp. 1NLA3E	S	666686	835	485	600	400	835	577	598	586	471	535	729	402	565	521	502	542	551	401	401	549	488	401	540	606	338	374	427	600	454	542	448	435	466	352	437	488	578	339	531	599	533	379	342	331	298	314	583
Bacillus simplex	S	1478	669	421	465	322	669	437	446	408	366	458	578	335	465	452	548	472	480	277	368	499	349	323	446	478	298	397	420	513	341	390	326	385	378	300	335	438	531	293	422	456	420	386	357	300	238	275	426
Bacillus pseudofirmus	S	79885	664	402	431	284	664	457	499	433	393	473	486	303	419	383	403	406	446	285	335	504	369	294	383	439	222	372	383	509	398	433	350	419	325	245	307	398	468	293	416	455	439	324	309	230	216	243	414
Bacillus sp. X1(2014)	S	1565991	627	361	429	278	627	439	485	444	355	383	520	328	390	369	354	374	457	314	336	477	350	319	413	528	254	337	370	502	375	396	347	371	372	283	318	362	499	338	457	494	436	389	280	261	236	221	423
Bacillus cellulosilyticus	S	1413	579	361	426	274	579	375	477	417	315	389	486	261	323	376	362	370	365	259	263	430	350	229	351	418	259	317	366	434	327	352	310	313	311	292	277	388	409	269	412	403	362	252	270	214	235	224	366
Bacillus lehensis	S	300825	382	301	323	237	382	273	345	319	249	287	353	235	326	323	304	238	282	228	242	321	227	270	367	372	206	227	264	291	240	265	249	250	284	277	274	314	290	190	300	322	290	191	209	226	207	190	304
Bacillus smithii	S	1479	545	350	373	265	545	390	388	329	350	383	441	299	329	337	338	326	332	244	237	411	282	278	321	354	196	286	314	420	290	380	280	335	264	247	225	347	386	217	370	370	338	296	285	245	164	198	359
Bacillus oceanisediminis	S	665099	507	345	429	289	446	366	438	373	312	391	506	297	382	400	381	377	408	277	323	507	307	336	410	507	251	354	388	475	320	325	325	356	274	307	284	361	429	275	414	428	372	272	318	229	235	270	362
Bacillus methanolicus	S	1471	531	320	396	259	531	381	367	345	327	347	421	243	352	320	303	329	406	247	247	442	343	240	317	380	214	314	309	427	285	359	342	316	295	280	291	340	440	260	337	400	320	293	221	201	195	200	295
Bacillus infantis	S	324767	406	237	277	197	389	285	362	271	227	293	374	213	312	313	307	308	297	218	322	406	264	219	277	309	167	334	310	385	254	332	256	311	212	199	227	310	370	203	307	359	335	229	226	196	168	223	249
Bacillus muralis	S	264697	374	249	326	198	327	243	306	283	172	302	341	232	242	291	270	268	308	192	246	316	248	203	305	374	176	247	264	309	261	303	233	225	254	185	235	239	309	201	252	321	261	192	208	179	163	156	219
Bacillus halodurans	S	86665	439	270	310	201	439	308	367	392	258	305	367	189	292	269	300	278	342	208	262	380	259	281	316	325	195	247	290	401	282	274	273	284	243	212	216	257	361	262	312	359	319	323	223	221	155	181	284
Bacillus clausii	S	79880	446	227	280	200	318	225	277	270	203	255	336	234	290	262	271	232	366	254	236	372	210	241	293	387	196	229	241	446	323	327	270	292	260	200	261	271	349	230	283	314	241	261	231	218	191	179	224
Bacillus glycinifermentans	S	1664069	395	257	284	202	331	204	294	257	203	292	342	206	243	297	289	284	299	211	255	395	223	198	287	365	190	214	309	364	249	285	238	312	272	204	210	285	355	214	281	347	308	269	243	173	153	187	221
Bacillus beveridgei	S	632773	324	220	234	153	239	161	220	178	164	235	324	165	257	215	203	204	225	139	187	275	187	188	231	281	160	204	210	235	178	212	176	216	209	173	186	203	229	142	196	212	201	136	168	157	168	150	190
Bacillus sp. OxB-1	S	98228	332	170	209	116	227	170	243	210	131	209	242	132	209	216	228	208	241	155	228	332	170	183	196	237	122	224	209	300	191	220	190	236	167	135	137	156	242	137	208	276	208	165	181	152	113	124	189
Bacillus xiamenensis	S	1178537	195	145	176	105	149	109	134	131	111	153	195	119	194	169	135	159	135	103	116	184	128	117	156	169	109	145	121	166	141	143	126	145	136	118	128	147	184	122	150	152	139	105	136	100	70	86	131
Bacillus sp. WP8	S	756828	211	164	161	107	150	102	170	161	92	147	177	120	160	150	146	123	137	103	119	156	108	128	164	208	92	142	137	165	126	108	113	127	126	108	155	140	142	88	130	147	122	105	107	123	118	89	144
Bacillus sp. JS	S	1127744	159	116	141	93	157	85	123	133	105	112	134	104	124	127	150	133	121	89	116	150	112	91	102	159	71	118	106	143	92	123	88	116	91	65	83	108	123	56	133	124	124	92	94	77	55	67	86
Bacillus sp. SDLI1	S	1774743	149	128	104	67	126	101	119	92	79	122	128	99	96	110	112	120	125	72	92	114	115	108	134	149	88	85	116	131	92	104	89	101	72	61	111	101	123	77	117	109	112	96	82	83	76	93	87
Bacillus sp. FJAT-14266	S	1837130	136	99	105	72	112	91	114	123	81	95	136	67	87	101	100	99	96	61	80	92	83	61	93	97	43	63	61	128	80	90	68	80	84	70	71	89	111	82	97	110	88	93	71	72	55	43	99
Bacillus bombysepticus	S	658666	105	53	62	43	105	67	69	53	62	87	66	48	55	51	56	61	59	29	37	55	61	35	39	59	29	37	43	78	47	42	26	49	50	36	47	57	51	39	60	75	49	38	34	36	35	44	55
Bacillus sp. Pc3	S	1446792	87	44	52	47	66	51	69	52	55	66	58	24	51	53	45	61	58	36	53	87	52	28	62	52	32	57	49	77	57	60	37	69	39	22	33	45	65	36	69	60	56	58	38	23	26	33	44
Bacillus sp. ABP14	S	1892404	80	39	78	40	80	54	76	55	54	42	77	36	28	38	45	46	53	37	36	69	43	24	37	63	23	27	41	78	37	49	39	49	37	22	45	50	68	44	68	61	52	51	34	31	24	24	44
Bacillus sp. IHB B 7164	S	1827146	51	24	39	25	51	27	28	29	22	31	45	33	25	40	30	28	29	20	26	34	21	23	39	38	26	30	33	44	31	32	26	39	33	25	11	25	37	9	18	25	26	30	11	16	21	34	21
Bacillus sp. YP1	S	1574141	46	21	21	20	19	14	18	21	10	27	19	17	29	34	26	27	22	13	12	24	23	29	23	46	27	21	14	15	15	36	16	28	18	21	22	11	23	13	16	28	17	17	21	16	16	20	16
Bacillus gibsonii	S	79881	12	8	10	8	7	4	10	4	4	5	7	6	8	5	6	2	11	6	4	5	3	7	12	10	3	8	9	11	4	6	6	3	10	NA	6	9	3	4	8	10	6	6	3	7	4	2	7
Bacillus sp. LM 4-2	S	1628753	16	8	8	5	9	1	9	1	3	7	2	7	2	1	5	3	3	NA	3	16	4	3	7	4	4	NA	4	5	5	4	4	1	4	1	4	3	5	3	2	6	8	2	7	10	2	8	2
Geobacillus sp. WCH70	S	471223	338	297	319	188	338	272	260	305	214	308	328	193	277	271	239	243	275	200	192	267	217	197	312	320	178	214	229	259	211	220	235	239	186	142	214	279	277	189	274	299	274	212	173	202	150	174	252
Geobacillus sp. Y4.1MC1	S	581103	233	168	168	134	196	161	179	175	128	182	233	131	187	176	167	162	168	99	138	233	137	173	159	224	128	168	172	229	174	141	138	178	143	138	125	163	171	121	165	208	199	105	137	130	104	142	141
Geobacillus sp. JF8	S	1345697	278	215	201	164	236	177	240	183	184	220	248	154	204	212	203	191	208	157	214	249	180	181	223	260	155	173	197	278	207	226	206	234	165	144	151	215	236	154	266	246	238	170	192	145	122	163	188
Geobacillus thermodenitrificans	S	33940	262	190	221	109	262	177	166	155	131	239	254	155	181	249	241	212	217	132	192	225	188	173	185	233	132	218	231	242	180	204	177	222	173	179	152	186	175	119	178	223	194	138	186	131	123	143	166
Geobacillus subterraneus	S	129338	273	154	167	119	193	129	199	147	128	189	221	111	199	206	166	206	228	152	213	272	177	188	206	252	116	165	189	273	160	228	156	224	160	163	154	148	202	135	179	230	184	123	142	194	133	147	163
Geobacillus sp. C56-T3	S	691437	136	68	97	59	82	70	89	79	54	92	110	66	99	125	85	79	99	54	84	118	65	77	86	124	62	80	100	136	90	122	71	76	59	78	84	68	75	72	71	89	87	63	84	85	78	69	53
Geobacillus sp. 12AMOR1	S	1629723	82	53	28	56	68	61	62	75	41	25	47	24	34	43	56	34	49	46	53	64	37	36	50	44	33	58	49	48	39	42	44	50	41	59	63	59	82	60	67	52	54	34	33	33	40	46	39
Geobacillus sp. LC300	S	1519377	108	55	48	51	66	55	73	64	41	49	56	44	59	51	60	53	51	42	52	60	59	35	55	81	52	55	48	84	62	64	32	50	54	74	76	70	108	82	80	67	86	51	45	60	42	40	45
Geobacillus stearothermophilus	S	1422	105	53	41	40	105	61	67	67	63	44	41	31	29	55	48	40	52	54	34	54	44	21	34	40	24	30	35	58	39	48	49	42	28	32	28	32	69	30	65	47	58	84	27	40	22	28	74
Geobacillus thermoleovorans group	S	1505648	90	46	61	47	67	51	58	54	46	33	49	42	52	60	44	44	64	36	61	90	42	41	58	54	25	67	50	57	37	49	48	49	63	43	53	53	63	37	54	68	63	34	40	39	31	30	55
Geobacillus thermoleovorans	S	33941	90	46	61	47	67	51	58	54	46	33	49	42	52	60	44	44	64	36	61	90	42	41	58	54	25	67	50	57	37	49	48	49	63	43	53	53	63	37	54	68	63	34	40	39	31	30	55
Geobacillus sp. JS12	S	1813182	72	47	61	43	40	23	38	51	29	35	49	43	62	38	45	32	40	38	39	43	33	46	48	72	33	39	52	62	65	54	35	30	50	30	43	40	46	24	28	37	52	25	48	29	35	33	41
Geobacillus sp. GHH01	S	1233873	48	27	36	18	25	38	29	22	34	16	30	19	33	27	20	32	36	25	21	40	21	27	38	34	16	34	18	31	18	33	15	22	28	22	34	23	48	33	35	42	28	22	29	19	21	23	20
Geobacillus kaustophilus	S	1462	39	15	27	9	39	28	31	38	22	30	30	20	18	14	25	21	17	17	21	34	20	14	16	15	8	17	16	33	26	17	18	18	17	12	19	25	24	14	28	28	26	14	10	15	9	19	25
Geobacillus sp. Y412MC61	S	544556	11	7	4	6	5	4	5	6	2	4	2	2	4	9	2	5	3	1	3	7	2	2	NA	9	NA	3	5	6	3	6	5	4	5	4	3	6	4	3	3	2	5	1	1	3	2	NA	11
Geobacillus sp. Y412MC52	S	550542	15	4	9	3	8	6	7	6	4	10	7	5	6	1	10	5	5	5	4	7	10	4	10	9	6	6	8	15	5	4	9	12	4	9	5	4	5	3	9	5	7	10	5	9	5	7	4
Lysinibacillus fusiformis	S	28031	589	430	492	315	589	472	510	511	351	469	524	348	453	528	401	425	458	340	314	504	378	375	473	559	295	395	389	462	412	410	341	381	451	377	435	436	542	315	447	492	509	384	346	313	279	297	472
Lysinibacillus varians	S	1145276	610	423	507	375	570	447	465	456	335	483	509	335	416	488	409	414	449	367	357	481	392	373	438	610	300	367	422	492	379	412	307	388	406	360	404	475	528	330	431	502	428	335	342	291	285	293	423
Lysinibacillus sphaericus	S	1421	511	322	416	334	511	402	461	483	363	381	485	294	378	393	375	357	360	295	309	414	325	326	466	465	270	348	371	479	344	360	298	303	361	355	382	339	449	296	406	414	360	325	326	268	222	268	392
Anoxybacillus gonensis	S	198467	307	212	268	196	272	211	237	243	194	247	307	175	212	220	210	185	221	159	170	242	155	186	247	250	162	206	179	264	163	207	174	199	217	181	215	208	231	157	233	266	233	150	187	174	141	140	222
Anoxybacillus amylolyticus	S	294699	303	223	249	160	277	182	227	240	153	215	286	182	226	246	227	201	298	175	206	303	180	181	281	290	160	241	261	297	216	249	187	233	213	181	158	207	280	175	237	251	252	184	208	188	124	149	183
Anoxybacillus sp. B2M1	S	1490052	419	207	267	156	282	159	207	187	162	208	285	164	250	267	218	210	202	133	180	239	164	217	280	279	164	177	184	249	180	187	163	207	166	182	211	195	248	157	199	216	202	141	148	137	139	134	162
Anoxybacillus sp. B7M1	S	1490057	289	231	246	160	288	205	229	216	175	215	251	183	202	217	198	212	184	177	166	238	182	211	246	289	164	172	179	229	137	206	145	193	181	164	180	208	209	122	197	248	210	151	173	144	124	146	228
Anoxybacillus flavithermus	S	33934	318	214	228	155	271	259	318	298	179	232	283	147	239	231	184	219	227	167	184	287	189	202	244	293	153	161	223	288	209	208	200	208	188	148	215	211	272	166	255	253	221	168	156	154	141	125	181
Fictibacillus arsenicus	S	255247	521	348	394	262	521	397	382	395	290	368	473	266	337	414	401	370	364	238	307	453	309	276	406	426	242	311	331	412	312	345	328	339	286	253	296	334	450	242	372	388	340	251	264	223	218	230	347
Fictibacillus phosphorivorans	S	1221500	511	304	389	215	511	319	444	352	337	346	393	253	319	345	312	317	409	245	260	410	298	200	311	417	184	275	318	378	276	298	261	302	251	202	258	283	390	243	373	408	355	270	234	198	195	218	278
Virgibacillus sp. SK37	S	403957	764	492	454	365	764	552	542	583	491	483	558	370	545	529	475	486	535	384	314	575	457	375	472	539	329	369	382	538	428	463	449	416	433	359	440	494	631	433	530	554	554	448	323	324	303	311	550
Oceanobacillus iheyensis	S	182710	670	347	459	325	670	475	535	496	389	499	540	266	425	399	431	380	397	286	301	473	363	330	463	471	289	339	380	557	344	413	374	385	373	353	388	460	485	355	504	552	463	331	296	278	262	259	369
Amphibacillus xylanus	S	1449	751	401	519	309	751	539	503	498	458	531	580	381	449	529	552	472	509	322	372	535	423	347	428	552	243	479	456	599	432	430	365	442	363	313	357	438	578	332	525	475	514	375	326	327	254	306	428
Terribacillus aidingensis	S	586416	384	260	329	192	384	297	322	285	236	260	343	237	264	295	292	272	303	210	267	365	280	227	302	282	170	246	257	319	271	290	234	276	242	240	207	294	371	191	337	360	302	265	199	185	158	189	271
Parageobacillus thermoglucosidans	S	1426	315	240	258	174	289	226	274	215	192	257	296	177	252	259	239	230	241	159	196	299	189	212	274	315	165	196	218	271	199	223	179	212	200	179	239	216	239	177	235	259	280	165	185	160	137	155	207
Lentibacillus amyloliquefaciens	S	1472767	308	231	279	196	300	201	255	241	193	264	292	185	221	263	235	274	259	177	244	308	213	193	265	307	173	219	260	263	237	257	208	229	201	217	198	234	274	172	226	308	230	177	194	195	140	138	205
Halobacillus halophilus	S	1570	331	247	270	202	304	223	222	209	210	274	293	177	233	237	253	282	232	177	188	331	222	197	237	242	150	254	241	264	181	239	169	221	201	189	195	250	268	165	272	292	261	176	171	184	125	138	222
Salimicrobium jeotgali	S	1230341	242	146	211	142	236	161	198	157	150	209	228	138	159	207	221	203	200	135	174	242	188	134	181	198	105	191	179	225	138	193	120	162	142	99	118	161	212	108	174	206	197	150	153	117	117	112	161
Paenibacillus mucilaginosus	S	61624	1342	668	751	558	901	592	817	653	561	949	946	661	780	843	862	827	1055	671	1008	1313	722	684	943	1031	550	760	978	1342	878	1207	871	1016	602	511	606	775	763	553	803	1014	947	637	773	774	663	805	649
Paenibacillus polymyxa	S	1406	1350	779	984	665	1350	869	923	866	728	996	1132	655	864	972	886	938	906	665	724	1031	777	687	944	1038	588	792	900	1063	703	859	750	824	679	678	636	848	981	570	906	921	860	653	761	624	521	580	812
Paenibacillus durus	S	44251	784	547	610	433	706	511	621	440	415	595	691	396	491	597	652	659	674	424	662	738	555	458	574	710	332	562	704	784	515	641	510	639	418	368	385	562	586	366	572	768	655	391	472	447	336	399	470
Paenibacillus beijingensis	S	1126833	611	394	457	280	519	293	395	325	293	480	564	309	400	423	442	387	537	305	469	611	405	343	423	525	298	439	478	580	374	491	363	499	329	256	324	450	464	312	473	563	495	339	356	361	300	308	353
Paenibacillus stellifer	S	169760	720	370	502	327	570	358	493	381	313	503	533	329	423	504	597	529	510	322	574	716	448	369	482	568	262	482	560	720	445	549	447	565	353	259	269	444	457	295	451	609	548	327	396	378	319	356	333
Paenibacillus sp. Y412MC10	S	481743	485	326	381	222	456	247	356	298	233	380	485	292	338	374	479	386	395	260	391	484	326	278	362	401	216	381	451	463	337	388	321	424	272	227	258	389	373	244	350	456	443	296	323	274	239	277	306
Paenibacillus sp. 32O-W	S	1695218	681	298	382	267	449	353	419	320	287	426	462	276	326	383	373	404	459	320	527	634	361	330	394	463	271	360	464	681	415	529	395	462	299	271	252	343	392	257	408	526	515	282	343	318	293	328	337
Paenibacillus sp. FSL H7-0357	S	1536774	643	387	456	292	584	410	410	386	318	472	528	341	405	467	511	457	474	283	456	643	380	357	405	489	288	454	495	540	376	492	382	505	330	292	299	469	472	244	445	553	470	279	378	284	293	253	390
Paenibacillus yonginensis	S	1462996	506	346	468	253	489	317	322	302	259	450	470	301	361	398	379	425	420	262	405	506	391	270	388	420	265	410	401	455	313	411	309	360	292	233	277	375	351	227	374	432	399	300	309	287	253	264	303
Paenibacillus sp. FSL R7-0331	S	1536773	557	352	458	288	455	280	414	314	296	455	468	282	409	397	476	397	470	270	431	557	398	318	388	453	253	388	445	538	383	422	332	451	273	240	269	371	350	245	386	479	416	288	371	331	287	287	317
Paenibacillus sp. FSL R7-0273	S	1536772	576	338	400	243	478	275	375	293	269	430	468	289	420	399	445	389	431	289	446	576	362	274	393	442	246	392	429	527	370	439	387	460	286	230	255	372	384	238	361	514	428	261	323	323	281	261	317
Paenibacillus bovis	S	1616788	600	374	429	282	503	341	388	344	267	457	600	302	408	442	461	476	454	282	426	534	431	342	404	481	246	408	425	467	365	451	355	447	278	252	243	400	438	242	423	516	385	315	295	311	232	267	309
Paenibacillus sp. JDR-2	S	324057	480	316	421	229	472	334	362	263	226	396	441	301	337	382	439	424	374	266	390	464	370	308	375	471	260	376	480	434	305	369	276	422	253	242	259	372	348	216	355	446	377	270	312	286	218	279	305
Paenibacillus riograndensis	S	483937	517	332	341	259	515	325	395	308	256	439	499	323	361	437	436	395	403	291	385	517	371	278	381	470	203	411	402	468	361	388	297	383	265	218	267	328	383	248	320	433	372	269	289	276	244	263	311
Paenibacillus borealis	S	160799	462	303	305	220	357	277	287	254	191	355	431	265	346	383	462	337	334	228	347	426	317	299	354	417	223	334	387	445	311	325	264	336	241	242	249	351	361	195	267	328	332	211	294	266	225	230	254
Paenibacillus sabinae	S	365617	520	281	346	210	384	231	321	232	245	343	386	267	300	365	402	330	418	254	349	454	275	223	335	352	193	304	431	520	297	412	306	380	242	175	205	311	292	233	316	393	447	207	299	262	194	228	249
Paenibacillus sp. IHBB 10380	S	1566358	451	295	356	238	451	320	344	337	253	323	424	249	272	331	323	294	315	237	253	381	296	218	379	404	206	284	320	347	258	290	259	330	244	236	278	263	382	217	328	308	317	257	230	186	184	201	274
Paenibacillus graminis	S	189425	510	268	339	247	481	284	361	298	271	406	480	254	342	405	428	360	410	255	362	445	328	249	348	409	229	348	369	510	333	419	293	389	257	164	255	347	387	222	361	431	363	271	321	260	239	237	329
Paenibacillus sp. LPB0068	S	1763538	454	278	400	226	454	305	385	318	283	308	372	227	294	306	304	290	331	221	275	347	297	223	321	385	201	306	314	386	257	309	280	312	264	212	252	311	375	251	340	393	292	302	253	214	168	188	282
Paenibacillus naphthalenovorans	S	162209	410	319	358	235	385	236	300	267	232	390	410	261	306	311	349	376	351	219	287	384	280	267	387	397	193	324	351	405	238	346	276	303	263	213	234	320	307	193	314	361	309	175	269	264	198	222	259
Paenibacillus odorifer	S	189426	426	296	384	246	401	293	373	326	265	270	426	231	285	337	342	349	350	275	267	386	266	226	310	355	171	309	348	346	284	291	252	290	243	225	264	322	367	216	322	411	309	243	238	224	174	210	255
Paenibacillus sp. FSL R5-0345	S	1536770	335	204	233	186	335	182	191	223	144	270	272	160	267	230	265	198	194	137	205	245	180	197	253	297	152	234	213	248	188	216	173	186	223	188	188	186	229	128	183	239	196	119	170	139	121	155	184
Paenibacillus sp. FSL P4-0081	S	1536769	299	174	231	171	257	193	209	205	159	246	296	170	271	250	286	284	250	160	203	286	223	171	249	253	153	236	273	299	215	295	182	230	169	161	168	273	211	163	193	260	237	121	179	178	146	151	233
Paenibacillus larvae	S	1464	427	229	263	176	427	285	289	229	233	288	340	189	262	262	267	296	256	187	239	335	264	162	253	283	142	247	256	361	230	261	203	274	181	154	161	259	314	160	272	312	249	191	188	178	143	181	255
Paenibacillus sp. FSL R5-0912	S	1536771	407	225	320	196	407	251	302	202	225	337	344	204	273	311	353	306	289	192	287	354	249	184	282	304	174	310	328	353	236	298	252	303	202	157	162	262	311	174	261	323	271	169	202	212	150	196	250
Paenibacillus terrae	S	159743	393	243	353	199	355	237	322	280	177	331	340	234	308	313	352	278	299	188	266	393	256	206	296	347	217	298	285	288	227	242	212	287	231	205	261	275	318	213	275	331	293	203	240	229	177	203	208
Paenibacillus swuensis	S	1178515	336	237	254	167	313	238	245	203	186	235	317	186	238	242	280	278	267	166	273	336	256	179	257	278	166	246	300	315	240	268	218	282	208	173	168	253	271	164	244	288	291	172	251	193	162	223	204
Paenibacillus sp. FSL H7-0737	S	1536775	335	256	273	188	335	223	233	198	194	250	320	195	225	260	275	261	277	166	210	315	188	170	268	268	144	241	261	271	207	221	181	269	190	166	202	230	276	156	217	259	258	166	195	144	167	192	213
Paenibacillus peoriae	S	59893	73	50	58	52	60	41	37	38	41	39	66	47	52	53	69	68	36	25	25	63	32	29	42	64	28	62	40	58	36	45	27	40	48	48	27	73	52	30	46	72	45	18	34	32	37	32	50
Brevibacillus laterosporus	S	1465	421	323	367	249	349	284	313	338	231	293	408	243	339	344	337	365	297	217	264	358	248	278	348	421	241	333	302	386	241	329	230	331	282	232	277	309	316	234	303	383	298	194	236	211	187	179	249
Brevibacillus brevis	S	1393	439	291	323	235	388	289	395	309	233	340	392	262	293	313	352	351	326	245	258	425	272	244	358	439	216	313	314	393	291	296	249	319	261	216	248	324	339	239	311	384	381	172	239	241	190	221	268
Thermobacillus composti	S	377615	949	455	553	368	662	421	556	389	280	571	629	405	512	562	578	555	703	434	758	910	522	471	563	671	342	550	714	949	516	754	578	677	376	309	346	548	502	362	586	655	647	396	517	507	423	484	499
Aneurinibacillus sp. XH2	S	1450761	383	245	366	207	359	220	257	241	191	299	383	204	284	299	377	335	259	201	261	363	252	259	257	361	180	344	308	320	182	276	210	236	243	190	179	296	301	166	222	362	277	155	237	246	126	180	218
Staphylococcus aureus	S	1280	1836	1042	1217	970	1836	1295	1560	1439	1159	1210	1400	949	1157	1100	1007	1096	1300	859	898	1393	1066	925	1081	1316	721	910	1044	1587	1048	1193	1039	1071	1048	909	980	1108	1524	943	1323	1380	1213	1150	829	727	618	792	1183
Staphylococcus xylosus	S	1288	1085	588	747	481	1085	724	792	820	619	694	802	505	653	575	540	585	695	482	486	705	513	533	694	705	384	490	518	740	615	633	565	594	614	497	587	636	801	527	689	707	649	478	465	406	386	465	645
Staphylococcus haemolyticus	S	1283	802	490	520	385	802	602	672	641	523	526	595	357	456	480	445	492	687	436	410	712	504	322	486	581	308	423	457	751	581	602	464	477	400	362	417	512	649	458	663	572	556	476	366	297	273	280	525
Staphylococcus epidermidis	S	1282	686	424	470	318	661	469	593	573	429	470	619	394	471	437	423	473	543	329	347	634	447	345	479	584	269	423	567	686	514	518	457	484	407	356	347	457	505	363	543	560	490	388	331	295	251	286	446
Staphylococcus equorum	S	246432	893	496	550	386	893	639	683	635	442	549	641	385	527	467	435	453	565	409	422	607	516	406	574	567	344	426	450	652	474	513	466	464	424	365	454	532	583	343	599	571	588	501	383	370	258	320	514
Staphylococcus pasteuri	S	45972	533	367	357	282	533	400	422	445	321	383	463	292	382	386	360	403	426	287	302	428	310	315	322	469	257	320	323	488	358	359	309	327	332	316	323	342	500	314	418	459	381	336	280	244	247	239	393
Staphylococcus saprophyticus	S	29385	698	392	449	305	698	431	529	481	383	423	515	301	435	427	372	453	454	328	339	513	380	320	405	493	239	338	387	573	367	423	369	347	369	298	405	397	437	310	409	461	383	270	315	295	206	270	375
Staphylococcus schleiferi	S	1295	528	347	388	293	528	445	430	410	313	346	471	287	354	330	359	389	371	284	300	438	328	279	410	432	229	321	311	432	368	368	326	377	310	324	330	405	460	269	392	445	376	334	309	256	226	217	375
Staphylococcus simulans	S	1286	629	321	433	266	629	463	475	434	359	369	484	315	380	408	411	361	434	282	286	414	360	269	377	417	221	314	367	476	331	383	339	365	326	245	294	355	470	274	389	419	370	318	288	240	208	250	405
Staphylococcus capitis	S	29388	585	343	398	300	585	420	502	478	354	378	471	299	393	408	365	395	412	265	274	420	336	234	354	377	205	302	315	433	310	369	349	320	311	308	316	352	447	288	398	436	386	262	260	224	158	216	383
Staphylococcus lugdunensis	S	28035	555	352	418	273	555	420	489	454	339	363	437	275	338	342	342	339	357	257	243	397	310	228	355	417	208	294	283	408	333	338	280	359	336	287	289	333	473	294	412	432	392	265	259	230	203	217	319
Staphylococcus warneri	S	1292	676	366	408	289	676	499	557	447	409	403	477	269	397	380	331	373	419	273	264	429	342	285	309	422	210	295	322	510	325	374	397	343	319	292	296	419	452	266	437	477	401	348	260	223	200	256	410
Staphylococcus pseudintermedius	S	283734	553	340	426	295	553	445	541	483	369	368	466	283	393	372	288	390	425	304	277	507	357	294	370	407	279	279	299	509	361	386	343	334	351	309	342	372	429	346	500	449	357	446	308	254	215	271	390
Staphylococcus hyicus	S	1284	637	346	384	297	637	458	485	440	387	353	435	225	296	301	288	303	350	270	287	397	310	224	356	394	197	246	289	472	313	330	337	316	283	288	292	353	406	293	420	427	399	326	254	232	191	231	405
Staphylococcus agnetis	S	985762	510	299	369	280	510	342	369	373	269	320	389	225	337	332	292	302	292	232	235	341	290	230	311	374	177	226	273	335	284	328	227	316	268	254	300	278	353	245	338	377	295	245	220	247	164	190	313
Staphylococcus argenteus	S	985002	609	282	355	270	609	435	472	396	338	326	459	250	281	348	317	363	408	245	254	341	333	231	312	341	205	254	281	417	319	323	293	306	258	204	275	316	427	258	410	393	321	302	248	235	170	200	404
Staphylococcus carnosus	S	1281	725	351	359	250	725	436	485	399	385	359	417	262	331	314	328	389	390	256	227	388	351	239	318	366	189	239	303	431	356	330	319	321	284	247	285	330	422	269	387	417	348	287	217	209	153	210	359
Staphylococcus condimenti	S	70255	377	279	298	225	369	256	328	377	232	281	360	203	310	283	247	282	298	187	200	339	195	228	291	324	183	241	263	301	207	227	228	224	245	233	240	257	301	185	269	333	294	227	208	203	143	167	236
Staphylococcus sp. AntiMn-1	S	1715860	475	250	307	213	475	362	363	367	313	312	360	205	250	320	242	300	287	217	225	417	257	212	289	320	189	235	235	449	286	308	269	266	263	217	260	261	359	226	338	331	307	242	206	187	172	150	289
Macrococcus caseolyticus	S	69966	871	317	377	275	708	508	871	653	527	342	403	226	344	360	360	345	467	333	410	536	352	265	364	391	191	375	404	832	512	499	539	493	409	300	334	461	621	416	657	681	587	442	274	182	195	217	345
Salinicoccus halodurans	S	407035	324	202	194	190	306	209	217	231	164	253	264	182	232	253	263	264	286	177	234	324	213	171	221	268	139	215	232	315	221	267	215	259	182	182	194	247	321	200	280	299	276	271	164	182	131	154	242
Planococcus kocurii	S	1374	726	420	456	290	726	488	511	444	420	460	546	317	416	400	376	410	423	341	278	392	381	344	409	433	248	330	332	493	314	396	363	394	346	297	291	365	513	271	416	404	381	372	318	245	235	273	430
Planococcus sp. PAMC 21323	S	1526927	393	299	297	227	298	258	264	280	239	250	375	222	290	263	213	262	276	242	233	342	231	243	311	379	164	200	254	313	248	278	214	264	257	275	289	261	310	248	320	284	300	201	224	218	186	198	265
Planococcus halocryophilus	S	1215089	399	281	333	226	399	279	309	302	207	279	341	207	282	268	262	260	268	211	239	342	231	263	318	366	192	260	229	380	267	296	235	251	267	223	253	292	313	224	284	294	269	201	218	195	165	217	266
Planococcus antarcticus	S	161360	363	248	345	210	298	226	267	271	221	265	325	192	311	266	241	277	308	203	243	284	190	275	282	357	193	287	256	323	235	286	230	274	259	250	249	279	313	197	282	363	281	235	248	201	193	193	199
Planococcus rifietoensis	S	200991	371	218	224	122	213	161	231	217	166	233	271	148	198	223	215	263	290	163	245	371	180	202	209	316	163	209	262	343	196	249	190	257	185	144	185	218	230	168	239	257	230	214	196	156	134	142	166
Planococcus plakortidis	S	1038856	378	158	166	159	209	140	220	171	114	205	242	156	183	208	207	198	256	159	223	378	197	166	198	269	164	204	251	309	219	240	151	275	173	123	163	215	233	164	252	241	217	211	184	139	132	168	185
Planococcus maritimus	S	192421	274	158	215	160	194	144	211	192	122	208	224	135	186	192	169	157	249	150	185	244	131	213	220	264	150	174	200	266	215	201	174	198	172	137	200	216	237	179	232	274	212	190	149	127	133	143	128
Solibacillus silvestris	S	76853	740	537	634	413	740	510	601	534	430	585	709	448	569	574	608	629	580	425	486	619	460	465	620	684	405	520	525	642	536	515	461	506	468	466	521	591	644	338	540	570	489	427	449	362	332	338	469
Kurthia sp. 11kri321	S	1750719	602	486	544	353	573	440	536	526	362	488	583	367	481	530	461	508	438	390	354	544	389	426	524	602	365	422	408	576	477	422	347	439	482	415	428	535	559	417	478	539	476	370	401	306	287	292	421
Rummeliibacillus stabekisii	S	241244	518	365	369	279	383	340	393	387	363	374	501	310	392	433	360	387	407	303	284	518	347	342	410	487	276	317	375	449	391	371	327	358	310	331	348	481	487	339	466	495	399	311	288	250	234	239	307
Sporosarcina psychrophila	S	1476	591	388	476	308	515	429	591	491	343	364	464	277	429	407	402	435	494	357	403	574	356	291	396	463	240	349	352	528	428	469	382	397	343	320	333	374	544	328	524	472	471	455	307	278	236	261	401
Jeotgalibacillus malaysiensis	S	1508404	465	277	340	241	429	317	352	320	272	319	365	204	286	322	353	282	321	234	289	366	279	244	334	393	222	304	292	465	281	287	221	311	301	246	273	348	375	240	364	439	310	224	250	184	185	204	267
Listeria monocytogenes	S	1639	1692	827	957	716	1274	1080	1692	1527	943	906	1189	678	1052	921	795	830	1008	781	736	1248	795	764	964	1267	603	699	841	1353	1036	976	851	1017	876	840	798	926	1175	855	1249	1219	1000	1146	724	599	681	607	874
Listeria ivanovii	S	1638	780	475	588	439	780	539	685	639	529	563	747	396	546	514	490	533	606	397	397	619	509	422	563	735	368	386	463	626	501	532	507	458	433	453	536	481	640	372	529	582	506	459	390	362	321	345	521
Listeria seeligeri	S	1640	444	265	328	271	421	289	444	350	265	276	382	222	290	306	233	267	334	242	223	339	241	185	265	408	199	247	240	329	264	290	248	274	252	230	256	265	324	207	293	310	301	271	219	173	216	210	313
Listeria welshimeri	S	1643	444	235	270	208	444	266	411	391	272	280	306	195	248	242	245	236	355	204	240	353	224	180	285	324	180	211	226	375	249	285	240	257	262	244	258	317	375	272	310	308	276	278	197	174	175	191	242
Listeria innocua	S	1642	366	226	259	196	309	266	366	327	230	247	317	169	273	244	208	238	251	163	195	304	203	202	208	322	166	195	206	312	221	245	227	253	211	214	230	247	326	188	279	220	240	221	180	168	120	172	263
Exiguobacterium sp. AT1b	S	360911	285	141	161	120	178	132	219	171	150	144	205	127	159	158	169	212	204	178	236	264	134	122	171	285	116	173	196	251	176	202	139	236	154	124	143	168	167	149	228	220	177	188	138	108	95	112	137
Exiguobacterium antarcticum	S	132920	262	146	172	123	158	129	172	142	83	170	180	113	158	169	145	181	162	124	218	262	128	121	170	174	120	200	175	193	133	145	125	207	147	97	115	138	137	99	174	167	142	169	112	121	86	109	128
Exiguobacterium sibiricum	S	332410	415	149	177	130	248	150	218	219	144	210	202	143	187	198	177	183	230	156	295	415	183	169	189	246	147	287	252	311	225	247	222	305	146	139	154	158	228	134	215	178	187	169	148	127	107	145	144
Exiguobacterium sp. U13-1	S	1849031	147	95	113	62	105	74	118	103	70	94	136	83	83	97	98	90	101	61	111	147	95	82	111	113	50	87	99	121	80	99	76	110	76	72	86	95	91	81	96	117	96	102	90	83	61	53	93
Exiguobacterium sp. MH3	S	1399115	172	90	132	79	172	127	168	140	103	103	156	90	106	107	112	103	134	79	107	155	92	85	83	98	65	79	110	151	109	125	118	108	105	81	94	97	149	72	134	134	118	117	83	82	75	84	132
Gemella sp. oral taxon 928	S	1785995	907	385	481	336	907	557	597	539	474	479	540	294	378	406	469	437	487	279	296	464	379	263	375	431	210	376	416	549	392	418	406	368	341	290	325	474	545	327	517	514	489	385	291	263	239	234	489
Alicyclobacillus acidocaldarius	S	405212	742	329	426	287	516	344	515	333	302	461	517	340	406	407	426	482	523	374	600	654	460	369	438	606	257	405	577	742	457	597	493	500	332	250	266	390	408	300	446	530	561	324	470	424	352	407	348
Kyrpidia tusciae	S	33943	354	183	211	177	223	183	243	216	125	264	303	214	284	257	209	207	255	201	258	309	182	196	265	345	193	203	250	275	230	322	186	279	177	189	171	225	254	157	232	258	242	162	217	252	188	197	202
[Bacillus] selenitireducens	S	85683	333	233	268	153	298	203	254	203	180	284	275	167	241	228	295	241	291	169	246	333	254	183	198	266	161	256	294	317	202	241	186	266	200	179	151	250	260	188	267	310	309	188	183	150	158	147	185
Streptococcus suis	S	1307	12256	2045	3015	2084	3628	2697	6646	5001	2137	2361	2809	1616	1976	2420	2812	2478	3512	1870	2573	3253	1995	1573	1617	3110	1729	2517	2750	4553	2634	2595	2586	2888	2997	2764	2805	4408	8136	5902	12256	5638	4401	6373	2129	1902	2018	2174	3858
Streptococcus anginosus group	S	671232	3701	1712	2216	1415	3267	2119	3701	3127	1980	2155	2410	1396	1595	2020	2524	2195	2681	1406	2354	2667	2261	1136	1604	2030	1001	2132	2139	2808	1886	2059	1805	2090	1607	1228	1323	2368	2872	1470	2732	3650	3006	2074	1451	1153	1022	1229	1958
Streptococcus anginosus	S	1328	2705	1131	1478	950	2198	1306	2267	1812	1272	1430	1606	966	951	1337	1829	1532	1807	920	1667	1801	1622	741	988	1250	621	1503	1486	1864	1217	1329	1129	1409	1070	752	813	1675	1946	886	1728	2705	2181	1236	918	727	644	772	1246
Streptococcus intermedius	S	1338	619	216	285	189	393	283	619	566	278	275	340	177	238	278	269	267	354	200	273	362	251	160	272	342	187	234	264	411	283	267	255	287	234	197	225	287	378	215	419	361	300	361	234	167	154	188	263
Streptococcus constellatus	S	76860	386	206	265	153	386	282	377	344	216	269	283	143	230	229	278	240	283	143	221	267	236	118	190	202	94	232	228	256	216	223	204	196	164	136	132	244	296	157	314	356	325	215	163	138	109	159	243
Streptococcus salivarius	S	1304	7407	1650	2262	1183	4403	2970	4486	3386	2758	1843	2188	1183	1546	2677	5654	4230	5024	2108	3463	3703	4647	1522	1932	2665	1161	4031	4310	7407	2606	2346	2206	4461	1545	983	980	2851	3206	1344	2548	3463	3258	2132	1533	1126	1012	1130	1943
Streptococcus parasanguinis	S	1318	3024	727	1009	628	1806	1258	2385	1862	1364	843	957	503	758	1083	2008	1762	2258	1051	1619	1686	1678	648	716	1002	456	1298	1763	3024	1200	1150	1187	1749	1080	660	601	1775	2410	941	1849	2403	2679	1272	660	528	534	556	1027
Streptococcus agalactiae	S	1311	1576	656	971	616	1218	909	1576	1424	776	837	1031	616	734	794	848	843	931	646	796	1099	762	556	774	904	525	730	760	1157	872	869	794	851	719	620	670	896	1215	788	1320	1255	1094	1026	563	524	460	569	958
Streptococcus pyogenes	S	1314	1118	609	783	537	984	637	1118	1010	588	763	851	470	592	728	721	686	761	463	651	874	617	478	568	625	428	737	684	825	643	719	566	703	548	505	501	746	846	477	801	966	898	689	505	379	392	422	636
Streptococcus thermophilus	S	1308	5197	680	864	796	1331	1397	5197	4863	1612	671	848	567	775	1019	1228	1194	2465	1966	1665	2196	1484	665	751	1504	780	1017	1154	3260	1946	1527	1609	1837	740	782	771	975	1965	1334	2753	2153	1800	2894	712	566	727	769	1260
Streptococcus gallolyticus	S	315405	4988	625	729	721	1014	1314	4988	4399	1431	707	877	598	753	776	543	875	1776	1101	1364	2058	822	751	765	1214	683	566	680	2075	1700	1360	1376	1438	812	771	814	787	1542	1290	2678	1688	1549	3420	730	670	714	719	1242
Streptococcus dysgalactiae group	S	119603	1396	585	732	474	921	718	1396	1348	640	599	843	460	627	668	650	724	915	510	693	1071	634	535	661	809	437	605	625	1075	767	773	727	885	547	487	499	657	997	614	1170	1030	907	1146	548	452	420	420	722
Streptococcus equi	S	1336	865	377	477	307	595	465	865	806	413	397	531	286	391	449	420	460	579	318	471	739	390	333	438	538	280	397	431	692	531	490	480	592	347	307	308	444	611	361	689	661	566	768	351	280	277	265	443
Streptococcus dysgalactiae	S	1334	535	205	253	167	324	252	521	535	223	200	312	173	233	218	228	259	335	192	219	327	243	199	223	267	155	206	194	381	235	281	246	291	199	180	191	213	384	252	479	368	334	374	197	172	141	155	278
Streptococcus mitis	S	28037	1285	422	551	362	749	604	1285	1170	597	550	617	445	502	557	800	739	915	521	729	970	622	422	480	682	343	601	814	1067	684	753	670	800	542	402	471	734	998	516	959	901	867	801	442	308	340	372	674
Streptococcus mutans	S	1309	1042	373	479	381	626	519	1042	917	517	501	572	367	444	424	484	467	596	391	425	627	431	344	463	607	293	388	414	714	479	559	498	525	382	387	396	474	618	438	721	612	580	592	374	301	289	311	544
Streptococcus gordonii	S	1302	1131	414	498	363	704	576	1057	921	519	511	556	336	478	566	639	616	724	408	490	690	489	402	505	568	305	558	572	820	615	537	468	581	548	452	453	784	1131	519	1018	861	980	636	353	360	336	288	514
Streptococcus pneumoniae	S	1313	1010	460	589	371	935	697	1010	887	584	528	681	381	520	519	676	642	714	446	512	722	578	420	490	565	372	521	603	795	544	590	518	665	441	400	492	755	848	452	848	729	751	631	401	353	321	355	644
Streptococcus parauberis	S	1348	1041	365	450	329	670	531	1041	958	522	375	503	261	370	375	365	424	594	377	358	597	405	297	384	483	265	350	368	705	443	445	512	488	306	302	319	407	569	392	701	610	542	728	272	264	226	294	510
Streptococcus iniae	S	1346	681	252	295	246	328	315	681	624	318	277	339	210	294	255	194	249	393	232	284	424	261	200	274	406	208	203	250	445	304	282	271	306	265	254	257	258	391	315	443	403	351	420	245	187	184	201	329
Streptococcus uberis	S	1349	792	268	329	249	374	304	792	672	360	286	362	188	292	244	248	271	349	255	237	365	276	223	265	343	199	250	262	459	367	340	312	309	290	242	267	288	411	307	438	386	363	437	198	187	166	195	276
Streptococcus pasteurianus	S	197614	354	216	262	180	316	197	326	289	236	229	261	177	189	229	288	284	314	149	263	301	317	151	177	243	115	242	257	352	242	284	241	292	180	144	151	251	275	159	321	338	354	159	186	127	142	131	219
Streptococcus infantarius	S	102684	917	226	337	230	383	341	915	917	375	246	330	146	269	289	320	365	453	280	394	461	374	246	270	367	238	338	371	633	539	368	367	472	303	269	229	359	436	337	760	483	383	603	234	207	208	210	388
Streptococcus sp. oral taxon 431	S	712633	606	197	259	174	412	299	606	459	253	258	267	181	221	276	342	296	421	250	326	382	277	172	204	292	189	286	318	420	301	286	247	308	275	217	186	272	509	222	389	398	383	332	214	144	157	170	276
Streptococcus halotolerans	S	1814128	634	175	213	186	322	249	634	580	263	214	292	191	221	245	206	251	289	245	229	294	203	184	200	272	157	177	163	303	281	274	260	264	178	166	195	237	275	228	378	314	262	414	201	141	170	162	236
Streptococcus sanguinis	S	1305	502	174	222	144	305	215	502	391	188	258	254	144	209	237	278	266	365	197	257	334	225	169	212	288	153	227	257	352	275	252	202	314	233	203	207	265	441	235	393	396	408	259	207	142	144	179	229
Streptococcus pantholopis	S	1811193	442	250	310	173	337	231	425	442	219	246	300	181	212	271	255	279	324	196	257	266	184	218	223	299	169	161	211	292	225	236	228	268	211	176	212	215	251	213	315	317	254	288	253	178	156	180	215
Streptococcus cristatus	S	45634	571	211	246	174	301	254	571	466	220	260	270	156	228	232	318	285	315	206	238	286	197	222	254	306	164	226	260	372	252	248	225	288	191	183	191	267	333	190	320	327	314	356	186	149	161	189	213
Streptococcus marmotae	S	1825069	701	215	228	177	362	296	701	660	296	224	267	157	217	229	212	246	388	233	251	444	256	180	208	309	158	206	250	442	332	330	290	297	226	209	197	262	357	265	464	400	277	477	183	172	146	178	264
Streptococcus oralis	S	1303	680	214	233	197	366	312	680	616	301	268	255	174	202	327	471	410	523	249	339	500	325	229	192	312	181	342	429	615	358	366	337	401	245	180	217	339	455	256	464	411	388	452	213	184	151	183	278
Streptococcus himalayensis	S	1888195	553	148	185	139	299	231	553	501	222	191	214	153	181	194	188	237	280	174	208	282	168	177	173	253	122	152	187	352	239	231	215	230	169	157	176	188	293	209	362	282	259	335	154	101	124	136	235
Streptococcus sp. I-P16	S	1156433	293	97	144	123	135	112	293	262	146	117	197	93	147	153	148	134	175	122	144	183	131	109	126	178	103	130	148	220	118	119	113	141	122	139	121	161	256	98	205	208	216	132	103	81	81	104	154
Streptococcus sp. A12	S	1759399	462	114	175	103	257	182	462	319	223	161	148	114	150	182	315	298	325	166	234	312	228	125	149	202	114	205	270	405	197	191	156	280	198	130	138	271	377	202	315	340	404	250	151	110	103	112	163
Streptococcus macedonicus	S	59310	1818	151	221	230	305	439	1818	1689	417	158	194	150	184	232	125	286	602	358	394	534	208	213	159	332	217	136	196	731	602	409	469	437	301	271	271	297	717	689	1402	689	591	1223	225	180	227	220	459
Streptococcus sp. I-G2	S	1156431	177	59	70	55	121	91	164	136	91	76	81	46	69	70	134	87	157	65	106	148	106	50	82	95	42	95	99	167	93	93	98	120	81	77	71	100	147	65	119	158	177	105	87	52	41	52	73
Streptococcus lutetiensis	S	150055	239	87	121	85	158	94	156	134	113	115	121	93	88	102	112	144	190	98	133	174	140	93	102	145	63	182	179	239	186	119	89	163	100	79	62	151	103	85	207	167	115	100	81	61	49	68	115
Streptococcus pseudopneumoniae	S	257758	312	101	111	88	161	139	309	312	136	112	127	71	101	120	164	177	174	111	142	196	109	112	135	149	82	110	169	210	135	149	125	147	101	102	94	143	211	95	187	195	167	175	100	90	65	79	135
Lactococcus lactis	S	1358	28684	2534	3246	3549	5071	6531	28684	27191	7437	2786	3582	2412	3403	3667	2767	4117	10013	6104	8261	10864	4480	3334	3078	5763	3348	2774	3291	11870	8903	7380	8433	7661	3112	2918	3249	2897	5649	4922	11314	8335	7618	16059	2817	2468	3030	3185	5940
Lactococcus piscium	S	1364	36439	1728	2677	3576	3806	7171	36439	35223	9032	2664	3354	2380	2901	3014	1224	3019	9391	5765	6724	9716	3129	4713	3254	6350	3913	1538	1874	10361	9060	7202	7939	7010	3149	3037	3201	1900	5370	5057	12408	9055	7552	19097	3512	2557	3530	3583	6152
Lactococcus garvieae	S	1363	1408	288	329	274	410	432	1408	1259	489	299	356	224	323	326	380	415	727	389	486	694	436	289	270	464	261	405	400	786	533	517	438	537	312	286	296	276	573	433	791	611	566	736	288	274	250	294	382
Lactobacillus ruminis	S	1623	4138	1103	1558	646	1482	1018	1129	1109	1120	1389	1695	826	1203	1644	3108	1973	3689	1185	3672	4138	3217	1202	1294	1504	588	3196	2530	4053	1890	2169	1892	3750	1215	702	550	2306	1488	737	1351	2721	2061	629	889	637	621	681	1066
Lactobacillus salivarius	S	1624	1791	869	1016	635	1400	1018	1270	1130	930	1024	1160	652	872	1009	1219	1071	1662	760	960	1348	1046	646	908	1032	601	1060	1114	1791	974	990	942	1273	793	709	816	1009	1162	708	1124	1240	1022	804	653	588	528	537	874
Lactobacillus heilongjiangensis	S	1074467	1563	311	299	197	442	364	416	400	364	272	356	225	349	353	292	302	325	295	248	411	304	201	245	374	199	678	326	505	728	304	284	1563	252	225	233	271	339	225	376	530	312	239	240	210	180	213	271
Lactobacillus reuteri	S	1598	1213	456	577	376	774	619	796	656	466	560	654	386	504	685	768	740	797	474	606	960	590	399	517	662	327	620	824	1124	1213	826	508	743	474	417	443	563	608	373	625	697	577	462	455	345	286	341	419
Lactobacillus johnsonii	S	33959	1192	498	614	404	931	664	733	715	585	567	764	396	561	634	685	594	700	479	572	787	589	435	536	575	315	488	538	1192	773	618	557	630	498	371	398	537	647	387	622	648	616	487	450	357	319	329	590
Lactobacillus casei group	S	655183	894	513	540	388	639	460	746	595	412	577	665	435	566	635	663	749	696	439	693	827	596	453	655	763	396	683	702	894	584	637	547	648	475	394	377	555	616	389	627	683	620	517	446	365	320	400	488
Lactobacillus casei	S	1582	384	253	226	177	313	214	353	281	206	287	301	187	253	307	374	343	282	168	384	359	271	198	295	316	176	319	345	372	241	268	235	291	221	182	135	256	263	171	248	288	273	181	198	170	126	177	216
Lactobacillus paracasei	S	1597	296	147	210	118	202	152	210	166	105	189	218	146	190	190	181	223	237	170	181	280	194	156	224	260	127	233	220	296	209	214	184	219	141	107	145	175	196	129	185	236	196	185	142	115	114	130	157
Lactobacillus plantarum	S	1590	1126	381	454	336	536	430	787	943	433	439	489	322	505	578	571	594	631	545	656	1126	536	410	473	676	364	602	741	917	867	559	659	946	354	364	459	474	576	354	613	687	545	478	335	296	299	324	353
Lactobacillus helveticus	S	1587	840	290	387	273	516	405	840	741	399	401	413	267	358	389	442	413	518	322	403	659	368	293	371	489	265	320	434	743	683	384	439	497	366	299	351	334	408	277	419	411	365	376	267	219	218	220	355
Lactobacillus acidophilus	S	1579	3588	331	362	321	645	458	700	693	405	433	470	294	412	571	800	660	615	474	545	1566	602	291	368	565	294	391	910	2004	3588	482	859	951	371	272	325	350	506	318	525	451	572	341	329	253	173	248	366
Lactobacillus ginsenosidimutans	S	1007676	393	230	280	208	393	278	382	372	225	240	358	199	303	297	255	252	332	229	202	380	257	208	260	345	174	257	260	385	267	269	233	355	260	262	214	298	385	248	366	363	330	265	201	155	162	163	257
Lactobacillus sanfranciscensis	S	1625	455	225	253	199	240	212	268	306	199	215	268	152	248	192	198	184	235	259	201	353	185	171	182	268	140	133	184	293	310	212	220	176	203	172	200	153	455	101	235	231	177	170	163	129	140	153	167
Lactobacillus rhamnosus	S	47715	446	258	306	233	418	294	380	330	231	314	381	227	286	324	353	279	331	198	283	404	273	237	290	375	208	284	297	446	294	301	292	313	254	204	246	259	351	208	353	307	303	301	231	214	181	171	251
Lactobacillus delbrueckii	S	1584	8481	281	254	191	324	215	312	313	194	298	340	192	218	286	337	284	382	302	446	1158	266	241	255	327	155	242	410	463	377	310	347	359	196	220	201	238	277	196	289	388	290	287	210	158	166	198	243
Lactobacillus backii	S	375175	851	220	256	206	369	328	851	758	323	257	275	193	241	251	235	273	407	253	285	511	246	226	201	326	212	245	223	480	358	322	323	439	219	198	187	282	312	213	411	374	307	475	204	179	151	207	309
Lactobacillus mucosae	S	97478	801	192	229	131	256	198	302	250	189	244	284	169	249	268	458	331	431	214	286	801	333	206	250	334	150	407	358	481	435	265	391	435	185	140	169	219	273	191	257	306	220	205	212	166	125	173	249
Lactobacillus gasseri	S	1596	487	190	229	136	303	212	315	268	202	205	254	145	193	239	275	274	421	199	254	438	239	183	246	276	134	237	236	487	281	232	226	279	185	142	233	226	249	171	254	312	245	200	139	160	128	152	221
Lactobacillus hokkaidonensis	S	1193095	392	274	338	179	279	219	381	392	212	296	381	218	270	238	220	284	277	190	196	316	207	153	271	271	117	223	213	299	235	251	202	208	226	176	176	232	274	158	278	287	246	212	231	184	118	141	273
Lactobacillus lindneri	S	53444	300	194	232	124	298	201	289	229	199	212	254	142	189	197	177	191	215	152	136	285	165	152	198	235	123	176	170	300	214	169	169	219	193	192	185	226	257	166	238	230	207	204	141	134	117	120	199
Lactobacillus curvatus	S	28038	730	189	173	142	211	197	500	532	191	150	214	136	222	281	428	279	387	253	234	456	264	164	175	284	146	396	223	730	340	247	326	515	144	163	157	335	286	153	251	291	217	380	160	117	142	164	211
Lactobacillus sakei	S	1599	452	129	158	103	147	116	359	235	185	128	162	106	187	244	397	266	292	153	212	378	228	105	146	191	91	452	162	271	202	210	214	389	116	109	133	210	292	129	220	240	142	149	101	77	117	167	169
Lactobacillus brevis	S	1580	621	185	208	145	213	171	228	621	186	190	198	152	200	239	217	185	223	172	211	389	186	187	188	310	178	268	245	597	364	222	236	469	199	128	163	164	198	114	185	284	189	187	163	124	127	131	145
Lactobacillus sp. wkB8	S	1545702	370	184	238	141	370	222	260	221	186	211	219	163	173	205	246	215	186	143	171	239	190	136	197	233	127	163	186	222	161	205	171	189	162	110	132	189	199	135	194	278	220	193	155	127	101	127	174
Lactobacillus fermentum	S	1613	520	171	187	163	246	203	520	479	177	186	202	124	203	222	262	236	399	231	315	380	356	147	179	244	171	263	241	498	293	286	216	378	162	113	130	191	212	134	206	248	202	213	174	136	133	144	210
Lactobacillus kefiranofaciens	S	267818	341	143	200	151	278	159	309	239	181	190	262	133	196	243	229	235	200	137	194	294	164	341	190	224	96	199	239	326	254	232	203	251	191	162	170	201	215	156	192	201	179	148	121	145	118	126	188
Lactobacillus buchneri	S	1581	313	144	191	138	223	151	205	181	136	203	250	158	220	201	251	181	223	162	196	313	188	187	260	251	139	248	257	292	256	230	207	282	144	135	165	174	222	124	174	229	204	154	163	134	110	107	150
Lactobacillus paracollinoides	S	240427	283	153	206	113	243	152	262	212	143	210	231	158	186	192	229	245	247	115	207	283	201	147	196	244	135	244	210	274	222	201	170	278	114	104	125	201	200	124	173	206	191	198	157	101	93	136	180
Lactobacillus koreensis	S	637971	493	122	131	128	152	107	189	170	128	144	162	97	177	174	194	157	210	104	145	194	164	104	125	177	88	278	194	192	226	137	126	493	95	91	86	147	148	103	154	161	124	101	105	80	86	84	97
Lactobacillus kunkeei	S	148814	200	129	138	92	163	104	178	172	104	136	117	84	139	138	124	156	188	83	147	194	126	114	170	178	87	167	151	200	154	132	120	154	122	111	116	143	169	94	140	192	140	116	105	81	76	102	114
Lactobacillus acetotolerans	S	1600	274	143	183	101	219	170	222	244	154	170	174	134	167	175	224	200	220	135	151	274	177	113	174	160	89	144	180	240	167	171	143	185	125	82	109	137	197	113	176	219	158	133	111	88	81	109	161
Lactobacillus paraplantarum	S	60520	258	102	137	85	132	127	210	200	109	96	147	81	112	136	122	137	163	121	136	258	105	112	126	177	93	130	143	203	181	152	141	207	109	92	98	115	145	116	158	183	133	168	91	71	78	97	110
Lactobacillus gallinarum	S	52242	196	105	104	74	113	91	117	127	101	109	139	98	95	118	125	113	93	78	101	172	140	83	107	114	57	103	107	165	196	133	101	116	71	68	74	99	115	71	86	131	100	80	61	71	41	68	85
Lactobacillus amylovorus	S	1604	3301	55	67	64	95	128	219	242	127	55	53	37	97	192	355	337	188	246	125	1096	238	70	57	158	146	59	480	1359	3301	98	527	597	65	55	67	69	123	54	132	94	127	83	57	37	62	76	51
Pediococcus pentosaceus	S	1255	419	253	234	204	419	290	415	377	242	283	351	169	246	308	291	281	318	153	229	364	265	186	228	342	177	289	264	352	284	250	218	320	243	222	221	255	303	207	332	322	255	254	201	191	174	146	254
Pediococcus damnosus	S	51663	406	190	262	166	303	229	406	357	190	224	279	164	267	207	212	237	282	169	194	288	176	153	210	281	158	224	218	341	254	202	203	271	191	168	173	212	245	160	275	268	215	260	159	134	133	129	244
Pediococcus claussenii	S	187452	493	188	230	146	375	277	493	475	235	238	262	126	252	236	231	247	329	218	214	417	214	157	228	254	146	224	240	379	288	276	225	427	166	159	172	227	278	193	254	305	258	367	172	143	128	121	274
Pediococcus acidilactici	S	1254	233	127	153	132	233	191	194	203	135	121	183	106	128	138	166	129	188	115	105	203	144	92	144	151	93	156	149	210	128	161	143	182	129	108	138	140	192	132	157	185	162	148	112	85	73	114	125
Enterococcus faecium	S	1352	4095	1752	2249	1478	3236	2168	3268	2829	1979	2161	2606	1477	1956	2401	2843	2728	3416	1789	3006	4095	2615	1366	1730	2359	1237	2411	2655	4073	2530	2529	2205	3425	1506	1072	1190	2266	2836	1415	2794	3077	2549	3149	1352	1206	1100	1326	2180
Enterococcus faecalis	S	1351	2618	1057	1259	911	1699	1261	2484	2115	1199	1210	1396	868	1165	1253	1588	1581	1872	1117	1598	2425	1546	923	1130	1489	833	1432	1441	2618	1780	1507	1419	2047	966	775	832	1420	1793	1031	1773	1922	1623	1947	880	719	697	780	1245
Enterococcus hirae	S	1354	2428	502	566	446	1033	641	1067	1005	703	603	745	459	643	783	1070	1022	1319	762	1320	1131	1196	508	617	780	425	1279	1579	1746	900	924	857	1309	599	444	422	863	926	636	1137	939	753	778	422	350	397	452	592
Enterococcus durans	S	53345	1785	394	498	451	710	690	1765	1451	633	509	646	431	509	580	545	760	1187	626	1053	1495	594	489	485	715	392	593	618	1459	1016	933	890	1356	442	411	435	611	1030	634	1151	988	789	1785	385	357	354	429	675
Enterococcus mundtii	S	53346	751	297	417	253	473	434	751	601	386	348	450	271	357	353	321	388	497	299	394	617	342	268	357	407	243	265	336	585	402	458	389	452	280	228	313	328	480	332	521	389	387	530	255	224	204	242	386
Enterococcus gallinarum	S	1353	781	248	288	230	434	345	781	700	355	275	356	232	297	312	284	411	593	374	552	735	309	239	314	407	243	269	300	684	467	479	373	524	259	225	219	280	439	290	575	487	414	761	225	197	211	213	354
Enterococcus casseliflavus	S	37734	457	158	201	143	261	193	431	355	195	209	254	159	187	219	210	242	349	193	296	433	205	218	189	259	144	212	203	430	300	273	256	351	168	142	174	235	340	197	346	272	241	367	172	139	153	148	210
Tetragenococcus halophilus	S	51669	713	365	419	308	517	433	713	655	400	422	535	295	439	415	427	450	523	292	450	678	390	347	368	519	288	385	367	638	503	412	411	535	305	292	335	419	538	317	506	507	456	555	300	289	224	288	434
Melissococcus plutonius	S	33970	738	392	504	341	738	497	697	546	441	369	610	317	433	404	369	395	580	333	390	546	356	311	450	485	267	334	386	623	434	490	378	477	342	327	339	450	558	347	584	615	509	474	335	324	218	276	469
Leuconostoc gelidum	S	1244	675	273	308	279	448	353	675	577	345	336	354	211	324	355	282	307	416	317	319	490	295	265	381	458	247	238	259	446	421	398	344	361	273	264	298	323	356	272	387	417	361	389	257	233	217	190	324
Leuconostoc mesenteroides	S	1245	860	231	282	172	320	325	672	626	310	260	349	166	264	290	263	301	771	372	457	568	328	257	269	380	177	278	327	860	404	421	415	492	210	214	222	256	344	257	484	434	366	427	213	186	164	190	255
Leuconostoc carnosum	S	1252	614	186	224	191	463	348	614	523	321	227	268	187	231	262	208	245	387	239	252	503	240	181	225	318	123	190	200	453	256	307	300	305	206	183	187	234	350	169	309	315	299	302	163	161	179	166	294
Leuconostoc citreum	S	33964	1272	181	216	150	291	216	448	563	308	180	232	157	229	272	394	343	658	407	444	953	393	167	212	254	166	594	410	1272	638	733	508	1025	179	174	197	294	400	270	491	649	366	309	131	141	147	179	241
Leuconostoc kimchii	S	136609	265	120	140	124	180	158	265	254	120	148	175	126	146	152	138	141	149	151	130	213	133	115	169	177	91	140	118	214	140	146	159	165	147	108	146	131	153	114	148	163	108	154	123	100	88	88	131
Leuconostoc lactis	S	1246	721	157	175	111	209	188	377	409	204	149	172	121	177	203	179	226	589	465	334	459	314	183	205	284	125	256	243	721	420	455	494	379	176	162	168	197	273	273	713	541	416	283	129	103	115	115	147
Leuconostoc sp. C2	S	979982	178	91	139	77	154	124	178	127	108	120	128	77	98	131	98	119	150	83	89	146	91	100	132	121	80	86	94	153	138	124	109	108	110	71	89	121	115	93	136	129	99	94	79	75	68	72	101
Weissella koreensis	S	165096	272	157	232	142	255	194	242	212	183	195	227	166	196	190	153	179	205	135	180	237	184	136	216	196	117	171	191	272	152	186	146	212	129	141	148	161	217	135	224	222	210	127	147	122	113	118	163
Weissella cibaria	S	137591	430	175	204	132	223	184	358	313	184	181	210	148	177	213	259	251	430	198	259	338	242	163	200	264	140	180	249	404	272	257	228	324	149	134	118	195	233	147	356	278	307	204	171	117	119	141	156
Weissella ceti	S	759620	196	119	157	86	174	101	196	185	114	131	158	101	107	150	145	140	162	105	121	175	115	95	142	166	106	114	133	194	135	129	123	149	162	109	120	133	176	113	172	174	136	127	113	109	103	81	113
Oenococcus oeni	S	1247	284	192	198	131	242	190	224	245	169	249	284	159	207	229	175	168	212	162	165	275	208	167	215	252	138	178	178	277	190	211	152	162	162	161	169	198	257	151	182	249	209	141	180	140	137	148	202
Carnobacterium maltaromaticum	S	2751	2105	634	802	644	944	848	1460	1290	723	858	1089	682	757	871	562	981	1436	995	1398	1925	800	759	847	1194	704	680	706	1631	1267	1101	1046	1431	689	604	702	897	1506	917	1474	1153	1079	2105	600	538	567	626	891
Carnobacterium inhibens	S	147709	2287	602	699	570	961	926	1627	1276	758	835	981	602	768	799	572	956	1434	970	1807	2287	777	626	672	1012	568	584	634	1637	1243	1233	1172	1589	623	474	604	770	1510	812	1428	1117	965	2091	536	477	515	534	962
Carnobacterium sp. 17-4	S	208596	720	348	404	264	531	398	600	536	347	421	524	313	399	357	340	398	533	332	473	720	342	269	430	482	287	306	380	616	451	496	407	483	359	273	334	402	569	345	568	541	416	596	288	234	226	295	446
Carnobacterium sp. CP1	S	1564681	932	354	462	319	530	410	641	574	325	506	590	347	449	512	527	567	646	417	639	932	397	423	439	539	301	463	510	692	524	493	461	688	400	274	333	501	684	414	623	558	584	854	304	280	240	304	406
Aerococcus viridans	S	1377	2498	394	502	418	671	683	1462	1071	490	615	841	506	592	681	542	894	1565	906	1485	2498	684	608	555	930	545	541	594	1763	1194	1075	1130	1598	478	396	457	709	1480	753	1454	1061	929	2226	413	406	369	484	723
Aerococcus urinaeequi	S	51665	1412	295	335	220	426	364	585	491	298	324	387	283	315	382	573	390	605	434	713	1412	407	284	322	421	269	355	476	970	665	538	893	825	315	247	291	321	508	295	584	488	450	626	238	215	167	199	323
Aerococcus urinae	S	1376	446	247	288	199	365	269	446	410	234	294	339	203	276	296	301	262	338	218	267	441	240	210	312	354	183	235	265	399	301	263	294	304	255	216	236	290	357	231	337	385	340	335	201	225	182	200	270
Aerococcus sanguinicola	S	119206	365	169	247	139	224	182	319	273	159	220	278	142	190	243	200	195	300	165	275	365	183	167	173	271	134	184	189	324	212	248	220	299	143	140	137	174	271	163	274	260	231	313	157	142	115	177	191
Aerococcus christensenii	S	87541	283	150	212	116	225	163	190	199	110	176	244	129	191	191	201	222	214	165	213	283	151	161	181	238	119	185	203	260	185	171	161	217	131	118	127	201	233	100	190	227	204	172	143	110	111	112	157
Aerococcus urinaehominis	S	128944	433	151	165	147	276	230	354	251	196	200	281	165	222	208	193	261	339	213	293	433	217	192	192	262	128	180	207	339	258	261	259	292	164	167	165	226	303	263	311	279	285	402	177	152	131	125	199
Megasphaera elsdenii	S	907	20604	4706	4715	2661	6722	4350	8082	6326	5286	5512	6366	3629	5026	9045	15015	11696	17331	5820	10366	12461	11836	3624	5105	5912	2477	11499	16049	20604	13150	9649	8369	12745	4676	2968	2601	7529	5948	3330	6813	11380	7736	5759	3734	2303	2241	2302	2747
Veillonella parvula	S	29466	6983	1986	2749	1503	4944	2838	3177	2741	2840	2707	3232	1966	2225	3527	5703	5369	4189	2065	3637	5133	4110	1648	2381	2851	1261	4942	6983	5944	3147	3335	3048	4406	2138	1489	1510	3830	4153	1642	3645	3903	3807	1522	2113	1563	1167	1197	1861
Dialister pneumosintes	S	39950	3479	810	1008	530	1494	946	1701	1210	1426	1042	1235	672	791	1362	2248	2112	2436	1217	1858	2276	2162	617	937	1091	451	1419	1940	3479	1484	1711	1321	2328	757	422	525	1247	1128	707	1734	2351	1998	518	751	466	336	296	450
Selenomonas ruminantium	S	971	3790	1305	1726	898	1998	1355	2005	1678	1443	1826	1996	1138	1433	2156	3790	2329	3283	1506	2727	3104	2344	1191	1430	1695	774	2331	3356	3784	2448	2549	1989	3145	1118	717	668	1743	1375	906	1895	3151	1959	792	1469	967	761	836	969
Selenomonas sputigena	S	69823	2158	701	865	487	1111	767	1111	908	783	1054	1107	664	817	1218	1981	1280	1675	830	1555	1671	1335	715	778	953	406	1189	1764	2158	1340	1474	1097	1955	616	379	360	873	756	459	821	1449	1265	518	725	564	440	544	601
Selenomonas sp. oral taxon 920	S	1884263	1048	398	467	267	636	361	556	407	358	580	618	307	458	570	926	627	785	364	761	805	636	365	397	457	224	630	820	1048	590	705	516	900	320	225	244	463	446	276	525	703	673	275	408	304	221	273	324
Selenomonas sp. oral taxon 478	S	712538	891	343	386	242	524	343	445	399	300	474	510	309	346	523	829	611	652	321	696	726	536	339	357	416	221	532	698	891	538	603	490	734	255	197	193	413	342	209	394	640	529	254	309	274	208	220	289
Selenomonas sp. oral taxon 136	S	713030	796	293	396	268	478	299	465	308	277	411	465	291	382	498	774	521	654	345	581	692	451	298	382	423	194	505	639	796	542	557	442	678	253	217	197	416	394	188	353	624	524	223	352	260	223	266	282
Pelosinus fermentans	S	365349	1810	857	973	714	1810	1257	1416	1404	1308	875	1046	693	851	833	948	855	978	574	698	1114	853	528	822	906	473	749	902	1173	841	851	716	889	861	638	748	871	989	542	1046	1122	909	540	789	618	456	496	900
Pelosinus sp. UFO1	S	484770	2077	868	913	719	2077	1339	1652	1727	1330	928	1078	602	727	795	730	768	894	584	686	1012	767	608	814	861	515	629	922	1235	813	880	701	868	865	646	740	817	949	658	1054	1123	943	543	765	715	494	520	901
Acidaminococcus fermentans	S	905	4901	1654	1900	1064	2643	1429	2066	1434	1773	2473	2687	1284	1608	2527	4901	3003	3041	1522	2415	2843	2790	1168	1865	2090	865	2617	2382	3768	2027	2032	1804	3023	1407	837	791	2449	1986	934	2114	2983	2635	718	1572	1046	779	843	1063
Acidaminococcus intestini	S	187327	4878	1145	1456	851	1992	1508	1770	1484	1549	1782	2062	1226	1425	2629	4878	3186	2771	1233	2012	2602	3111	911	1221	1574	700	2605	2183	3091	1591	1725	1525	2746	1175	779	629	2035	1697	904	1864	2848	2282	749	1065	732	622	650	758
Erysipelotrichaceae bacterium I46	S	1834207	2069	992	1453	753	1829	982	1084	775	830	1306	1560	841	1002	1317	1978	1408	1447	701	1464	1673	1402	707	944	1103	594	1659	1447	1458	998	1086	879	1300	818	576	609	1596	1408	525	1109	2069	1738	529	765	690	487	664	917
Erysipelothrix rhusiopathiae	S	1648	469	282	369	212	469	325	402	355	283	308	373	241	260	307	310	315	380	245	290	412	317	197	281	356	168	293	279	435	278	333	305	285	233	219	230	324	380	192	338	396	357	184	243	166	182	153	277
Erysipelothrix sp. LV19	S	1514105	579	302	311	287	516	355	572	442	360	331	404	287	288	357	390	353	519	289	434	578	354	304	341	417	236	347	319	579	433	350	355	399	344	305	290	431	523	339	535	569	486	519	251	230	210	215	339
Turicibacter sp. H121	S	1712675	1150	693	797	525	1075	753	832	820	655	806	912	577	686	815	927	780	889	507	727	1150	723	509	627	813	423	827	832	1076	777	747	747	884	566	394	492	740	862	467	698	878	817	607	501	438	385	484	615
Faecalibaculum rodentium	S	1702221	967	473	636	331	737	428	499	346	353	614	777	392	439	634	833	695	726	339	725	722	662	307	447	495	271	731	665	702	443	533	404	548	356	311	247	707	538	212	391	967	706	273	403	322	284	334	388
Finegoldia magna	S	1260	1087	535	614	465	1087	678	826	719	605	664	769	368	516	560	573	545	637	412	411	679	552	327	508	604	292	464	492	770	535	563	503	498	494	382	447	565	779	402	619	771	677	456	425	295	278	349	603
Parvimonas micra	S	33033	903	555	628	382	903	628	772	635	552	605	786	421	529	478	548	571	633	355	435	657	569	341	480	539	295	494	518	780	496	517	493	465	457	361	391	607	690	375	617	717	626	361	367	341	249	303	569
Anaerococcus prevotii	S	33034	585	362	403	264	585	347	403	355	316	386	530	266	364	370	431	414	435	227	310	451	359	216	349	323	194	340	406	425	299	310	305	357	293	250	234	396	426	209	345	443	393	243	268	198	165	240	318
Peptoniphilus sp. 1-1	S	875453	554	271	363	213	554	397	424	328	309	296	391	221	283	288	314	338	327	200	247	383	263	173	276	284	145	269	286	400	265	371	229	328	248	192	228	339	341	219	342	427	377	216	212	158	151	205	322
Limnochorda pilosa	S	1555112	929	378	416	314	452	308	511	396	303	520	614	353	503	541	443	440	653	438	618	709	333	420	502	664	320	445	605	929	541	790	525	620	313	350	354	368	393	333	429	578	540	316	442	509	425	495	424
Mycobacterium avium complex (MAC)	S	120793	4631	1261	1395	1152	1156	1188	1792	1635	928	1743	1866	1346	1827	1828	1086	1749	2899	2201	3100	3363	1259	2138	2273	3126	1608	1450	2620	4631	2741	4057	2736	2916	1321	1180	1319	1164	1432	1436	1687	1814	1827	1680	1964	2208	2039	2006	1630
Mycobacterium avium	S	1764	3308	879	975	777	789	830	1237	1131	664	1227	1335	919	1275	1352	778	1264	2096	1506	2209	2340	876	1473	1592	2224	1146	1020	1850	3308	1969	2907	1943	2034	937	816	922	781	963	1023	1225	1261	1308	1220	1415	1572	1457	1402	1163
Mycobacterium chimaera	S	222805	328	104	101	80	76	78	108	115	55	105	129	121	140	102	69	100	171	147	209	242	81	141	170	195	105	92	147	328	139	254	170	181	77	78	90	80	125	98	103	101	105	115	105	150	126	124	97
Mycobacterium intracellulare	S	1767	256	70	75	80	87	99	157	112	72	128	103	83	110	103	75	107	180	139	162	234	91	131	115	183	99	84	196	246	181	255	172	193	85	92	84	77	95	103	101	133	107	70	104	114	134	115	104
Mycobacterium indicus pranii	S	35617	155	46	44	53	45	30	49	48	36	57	71	41	61	62	32	53	87	81	92	115	35	78	77	90	48	64	78	136	75	94	90	117	29	46	48	37	62	41	46	60	64	58	81	70	61	71	53
Mycobacterium yongonense	S	1203599	191	55	68	44	40	56	75	64	26	46	60	58	65	69	37	60	97	92	139	135	60	112	111	148	61	58	120	188	116	174	101	121	55	46	58	64	53	45	59	89	65	64	90	92	76	83	63
Mycobacterium chelonae group	S	670516	3328	1044	1150	929	1044	925	1386	1185	791	1280	1549	1038	1438	1468	930	1320	2029	1561	2019	2417	1094	1657	1652	2257	1272	1185	1918	3328	1915	3046	1895	2076	1082	881	1060	995	1175	1041	1251	1386	1388	1329	1434	1581	1474	1544	1216
Mycobacterium abscessus subgroup	S	670506	1998	633	691	541	626	558	832	709	485	790	934	612	859	873	549	790	1172	951	1227	1466	628	997	956	1364	771	728	1160	1998	1148	1760	1139	1197	643	531	608	595	684	594	726	801	799	795	892	913	906	901	704
[truncated: 668 more rows]
[truncated: 29 more columns]

## Sheet: Point S1
name	taxRank	taxID	Max	SEPTEMBER
				Sample_DP10
Acinetobacter johnsonii	S	40214	3870900	411500
[truncated: 2,320 more rows]

## Sheet: Point S2
name	taxRank	taxID	Max	AUGUST		SEPTEMBER		OCTOBER		NOVEMBER	DECEMBER		FEBRUARY				MARCH
[truncated: 2,322 more rows]

[truncated: 2 more sheets: Point S3, Point S4]
