# Supplementary material for: Metagenomic Analysis of Surface Waters and Wastewater in the Colombian Andean Highlands: Implications for Health and Disease
Source: Curr Microbiol. 2025 Feb 28;82(4):162. doi: 10.1007/s00284-024-04019-7 (PMC11870934; doi:10.1007/s00284-024-04019-7)
Supplement: Supplementary file 9 — Supplementary file9 (EXCEL 3256 KB) [file 284_2024_4019_MOESM9_ESM.xlsx]

## Sheet: Species_Viruses
name	taxRank	taxID	Max	Sample_DP1	Sample_DP2	Sample_DP3	Sample_DP4	Sample_DP5	Sample_DP6	Sample_DP7	Sample_DP8	Sample_DP10	Sample_DP11	Sample_DP12	Sample_DP13	Sample_DP14	Sample_DP15	Sample_DP16	Sample_DP17	Sample_DP18	Sample_DP19	Sample_DP20	Sample_DP21	Sample_DP24	Sample_DP25	Sample_DP26	Sample_DP27	Sample_DP28	Sample_DP29	Sample_DP30	Sample_DP31	Sample_DP32	Sample_DP33	Sample_DP34	Sample_DP38	Sample_DP39	Sample_DP40	Sample_DP41	Sample_DP42	Sample_DP43	Sample_DP44	Sample_DP45	Sample_DP46	Sample_DP47	Sample_P50	Sample_P51	Sample_P52	Sample_P53	Sample_P54
Escherichia phage phAPEC8	S	1229753	60	4	7	6	14	13	9	11	6	7	5	11	14	14	14	13	20	26	7	16	24	4	5	10	1	14	18	9	8	4	47	12	2	4	5	35	8	2	6	5	3	4	5	8	3	4	12
Aeromonas phage vB_AsaM-56	S	1127514	230	32	45	32	112	62	230	168	98	38	33	23	36	19	21	22	38	39	24	51	24	21	8	28	8	17	44	55	31	99	53	32	37	24	33	27	26	31	75	37	33	98	67	40	35	72	147
Escherichia phage 121Q	S	1555202	71	26	33	20	71	35	42	24	28	32	36	21	29	36	40	34	49	18	22	27	29	21	27	23	10	21	40	31	26	17	34	33	28	12	33	23	32	26	45	34	46	23	23	22	16	14	21
Klebsiella phage JD001	S	1236000	34	NA	3	3	7	NA	10	2	4	4	4	5	6	9	7	15	31	3	21	8	11	NA	NA	3	1	2	1	2	6	14	6	4	2	5	1	7	4	1	7	34	5	14	2	1	1	NA	2
Escherichia phage PBECO 4	S	1273738	65	20	30	29	65	29	43	30	39	29	35	22	32	41	37	35	31	22	10	26	30	14	19	29	15	20	38	37	40	30	28	29	18	20	20	26	46	20	48	42	38	25	24	22	12	16	36
Staphylococcus phage phiIPLA-C1C	S	1572704	33	17	30	10	33	29	18	17	31	22	27	16	20	21	22	17	16	19	9	19	21	27	19	20	16	19	16	24	22	7	21	18	27	23	31	18	19	14	20	26	16	16	26	26	12	16	25
Bacillus phage AR9	S	1815509	50	17	33	28	50	40	50	24	29	34	49	39	40	26	27	33	22	14	10	27	21	24	30	30	30	23	30	25	12	37	34	14	37	30	31	38	35	21	46	45	48	29	22	24	11	17	26
Escherichia phage slur16	S	1720495	34	13	2	3	10	5	4	1	3	30	29	18	16	19	34	24	24	15	9	27	17	2	7	15	5	30	15	16	19	15	11	11	10	7	14	12	13	11	23	12	6	15	13	5	9	5	10
Flavobacterium phage FCL-2	S	908819	18	16	9	8	9	2	8	5	2	8	14	10	17	14	3	4	10	4	2	4	7	15	18	18	15	6	4	5	5	8	2	2	14	13	9	11	4	8	4	7	3	1	10	12	11	11	11
Pelagibacter phage HTVC008M	S	1283076	25	7	17	9	18	16	11	7	11	12	15	8	25	19	7	12	16	8	3	17	3	5	7	8	1	6	8	9	7	7	9	4	14	12	15	12	11	13	6	10	10	9	16	11	6	5	8
Cronobacter phage vB_CsaM_GAP32	S	1141136	57	21	24	12	57	26	37	17	13	19	17	16	31	23	14	23	16	8	15	23	17	5	25	16	6	17	20	22	14	27	15	17	19	13	11	23	21	10	32	22	26	20	33	16	9	11	16
Pseudomonas phage PPpW-3	S	1279082	45	6	7	3	11	8	36	23	18	14	12	3	8	16	6	11	16	12	7	8	22	9	7	16	7	4	11	36	7	13	19	12	4	6	5	13	5	7	16	13	7	45	11	6	11	15	11
Clostridium phage phiCD211	S	1582152	36	24	21	18	29	23	14	16	13	16	26	18	15	26	22	16	18	11	14	22	27	17	18	23	19	24	14	36	22	24	14	26	25	14	32	17	23	12	16	19	12	10	12	12	10	12	17
Cronobacter phage CR5	S	1195085	87	10	15	10	40	35	32	35	22	18	25	12	15	10	14	11	20	23	12	87	22	2	14	17	3	42	11	39	17	22	21	23	17	16	9	24	22	26	37	25	22	28	15	7	10	9	33
Clostridium phage c-st	S	12336	36	11	17	12	35	13	16	16	19	19	17	10	13	31	6	19	23	21	10	36	16	8	31	30	10	17	17	20	17	11	18	15	12	14	18	14	25	9	20	22	20	10	11	13	4	10	16
Synechococcus phage S-CRM01	S	1026955	29	12	14	11	24	12	2	9	4	14	12	12	9	24	29	19	6	2	11	10	18	9	20	22	14	16	5	3	3	13	3	18	16	5	17	10	11	5	5	3	6	5	5	7	6	9	11
Thermus phage phiYS40	S	407392	55	14	15	6	46	55	36	22	24	11	22	12	7	11	22	15	14	14	7	14	25	6	10	16	9	13	12	21	12	13	14	7	16	10	19	24	33	17	37	26	14	19	5	6	9	10	25
Ralstonia phage RSL1	S	482058	13	1	NA	4	2	4	6	7	4	4	4	NA	3	5	1	5	7	3	5	6	2	2	12	10	2	2	2	12	4	7	4	4	2	7	NA	1	2	3	4	8	2	1	9	2	1	2	1
Sphingomonas phage PAU	S	1150991	19	9	9	10	12	11	9	16	11	12	15	9	16	11	12	10	7	4	8	5	10	4	7	16	5	10	19	5	4	12	7	6	18	10	14	7	10	4	5	9	6	1	11	9	2	9	3
Acinetobacter phage vB_AbaM_Acibel004	S	1481186	209	13	23	40	190	61	209	200	93	21	25	26	16	14	14	37	106	26	10	35	13	6	17	25	7	15	18	18	35	86	28	7	8	19	7	19	13	12	37	54	33	13	15	21	3	14	55
Klebsiella phage vB_KpnM_KpV477	S	1852625	24	9	5	2	7	4	12	5	11	11	15	6	5	6	10	5	3	NA	7	7	7	4	7	9	5	10	5	5	5	7	7	6	10	9	6	2	24	5	10	10	8	8	9	3	3	4	3
Salmonella phage SPN3US	S	1090134	87	4	16	7	23	21	12	14	17	15	14	5	11	10	9	11	19	7	5	14	17	4	3	12	8	26	14	48	26	15	10	19	6	6	8	7	13	12	14	12	11	11	12	4	11	7	11
Caulobacter phage Cr30	S	1357714	16	11	8	8	10	3	1	8	7	5	6	3	15	15	9	16	13	4	8	12	3	3	6	13	10	11	6	5	10	5	4	6	4	7	7	5	7	3	11	6	6	8	1	1	7	4	7
Lactobacillus phage LfeInf	S	1567484	43	18	19	8	43	33	20	31	22	21	17	12	16	9	16	19	21	11	13	14	23	10	13	12	5	6	8	22	15	16	10	14	9	9	12	21	28	13	29	20	22	21	10	11	6	16	30
Morganella phage vB_MmoM_MP1	S	1852628	19	13	12	4	8	8	9	7	8	10	16	8	19	9	8	12	12	8	2	5	7	11	16	13	8	6	10	12	6	6	10	6	10	10	9	8	10	6	3	6	6	8	7	5	7	6	6
Prochlorococcus phage P-HM1	S	445700	12	3	5	6	5	7	NA	2	1	6	10	8	5	4	4	2	3	NA	7	1	NA	5	7	3	2	1	6	3	4	12	3	3	3	4	9	9	NA	1	5	3	4	1	NA	4	2	2	4
Mycobacterium phage Myrna	S	546805	31	9	12	NA	5	10	7	7	3	11	12	8	11	15	7	9	27	25	23	14	8	16	19	12	12	7	14	24	17	26	12	15	7	15	24	2	9	8	13	10	9	9	10	22	14	15	9
Prochlorococcus phage P-TIM68	S	1542477	32	10	15	13	27	19	15	32	17	19	26	11	19	12	13	7	11	14	6	16	11	7	13	9	3	18	12	27	18	5	13	15	12	12	11	25	23	10	15	15	12	3	13	5	6	11	20
Yersinia phage phiR1-37	S	331278	24	11	18	12	16	16	18	19	16	12	17	12	9	14	12	14	12	16	16	24	7	11	7	10	8	8	11	13	16	15	14	16	13	13	10	23	16	15	20	10	22	6	7	7	9	12	19
Synechococcus phage Syn19	S	445684	10	3	10	2	4	4	3	9	6	2	4	3	3	6	5	3	5	4	3	7	3	6	2	4	4	7	4	1	2	5	5	1	2	7	2	2	9	5	6	3	5	2	5	2	2	8	2
Prochlorococcus phage P-HM2	S	445696	9	2	2	2	NA	3	3	2	3	3	4	2	4	2	1	1	NA	2	5	4	3	1	4	4	1	1	3	7	3	6	4	3	1	NA	2	2	3	1	3	5	2	1	3	1	NA	3	4
Pseudomonas phage Lu11	S	1161927	38	5	6	3	4	2	7	8	8	17	9	4	6	14	19	5	20	4	9	17	10	1	8	4	2	12	4	38	19	20	6	8	4	5	NA	7	8	1	8	9	5	8	2	1	4	3	5
Acinetobacter bacteriophage AP22	S	1187128	18	5	6	3	2	1	3	6	4	7	9	4	8	12	9	9	6	10	5	4	5	10	15	8	4	7	2	3	3	8	6	1	8	5	13	11	17	14	8	18	9	8	1	5	6	4	7
Acinetobacter phage YMC13/03/R2096	S	1560342	25	7	7	3	24	6	15	25	11	5	20	9	14	11	8	13	19	6	2	11	6	6	10	11	11	13	11	10	3	9	18	8	16	6	15	5	16	12	7	15	19	11	24	22	13	22	17
Klebsiella phage PKO111	S	1654928	46	16	17	11	43	46	23	15	23	11	24	7	9	25	23	14	21	10	4	19	19	6	8	18	2	11	13	21	10	18	18	8	13	11	9	7	22	19	15	19	13	24	10	9	9	7	21
Ralstonia phage RSF1	S	1689679	21	9	11	8	8	5	12	12	3	9	12	4	6	7	5	21	7	5	15	9	5	6	5	10	3	8	12	13	8	11	12	10	1	4	6	8	8	4	19	7	8	4	8	6	3	1	9
Mycobacterium phage Tonenili	S	1891703	12	9	6	4	5	9	7	2	4	6	3	2	3	3	4	4	10	5	11	4	2	8	8	12	4	1	6	7	9	12	10	10	4	5	5	4	4	1	6	3	3	3	10	12	5	3	4
Deftia phage phiW-14	S	665032	10	2	3	2	1	NA	2	1	1	10	1	1	4	3	5	2	6	3	1	NA	2	8	4	9	2	1	4	7	3	5	6	1	3	1	3	2	2	4	1	5	3	5	4	8	5	6	3
Rhizobium phage RR1-B	S	929834	20	2	2	4	2	1	9	2	1	1	1	NA	2	4	1	4	9	8	10	9	1	2	5	5	1	3	15	17	3	19	6	7	NA	3	2	2	2	9	8	8	3	1	4	1	5	1	1
Enterobacteria phage vB_KleM-RaK2	S	1147094	13	6	6	4	10	5	12	7	4	4	3	3	8	2	6	8	7	7	9	13	4	6	7	7	5	7	4	3	6	3	4	6	10	9	9	4	7	7	7	5	8	6	6	7	2	2	5
Klebsiella phage 0507-KN2-1	S	1206545	13	3	2	5	6	3	3	2	3	8	3	2	NA	3	1	7	4	2	2	1	6	NA	2	4	1	4	6	13	2	6	3	4	NA	2	1	3	3	5	12	6	3	4	NA	1	NA	1	3
Citrobacter phage Moon	S	1540095	16	9	6	7	11	16	12	5	11	11	10	8	7	6	9	11	9	7	8	8	5	5	5	5	5	1	10	8	10	4	6	7	4	2	2	6	9	3	7	11	5	3	7	6	1	5	10
Escherichia phage vB_EcoM_ECO1230-10	S	669875	34	18	22	14	19	8	3	2	5	12	27	18	12	15	34	25	13	4	13	6	17	7	5	11	7	14	21	6	5	6	4	14	13	3	6	13	7	9	7	6	11	10	17	4	6	7	4
Cellulophaga phage phiSM	S	756280	7	3	2	1	2	3	2	4	3	2	1	NA	1	6	1	NA	1	1	NA	5	2	2	3	3	NA	NA	1	NA	2	3	1	1	1	2	1	3	1	3	2	1	7	NA	3	1	2	2	NA
Enterobacteria phage phi92	S	948870	70	11	7	14	12	9	11	20	17	21	22	6	11	17	8	15	70	13	19	6	14	8	10	9	7	8	27	30	9	8	12	18	18	12	7	14	14	12	17	14	19	10	6	3	6	14	12
Cyanophage S-TIM5	S	1137745	10	9	10	6	8	10	9	3	8	9	9	7	3	5	5	6	3	1	2	8	1	7	4	3	3	5	6	5	3	6	2	5	3	5	3	6	7	4	7	9	5	4	8	3	NA	5	NA
Enterobacteriaphage UAB_Phi87	S	1197935	13	1	1	1	2	5	3	2	1	1	4	3	2	6	13	5	5	2	1	3	1	1	1	NA	1	7	1	6	5	NA	1	NA	NA	NA	NA	4	6	3	3	1	7	2	1	1	NA	4	6
Ralstonia phage RSL2	S	1585840	22	9	4	3	3	5	15	18	7	6	9	7	4	9	5	8	10	NA	3	2	4	1	2	11	3	7	8	14	2	13	10	5	6	16	5	5	10	9	14	6	5	22	6	6	3	6	10
Acinetobacter phage vB_AbaM_phiAbaA1	S	1605379	13	5	6	1	10	4	4	12	2	9	11	6	8	4	7	9	2	4	7	6	7	3	13	2	4	1	3	5	4	4	7	4	5	2	5	2	6	1	6	3	3	NA	6	1	5	9	6
Bacillus phage SP-15	S	1792032	22	9	7	9	10	7	4	8	6	5	4	5	8	8	5	12	15	10	8	7	5	10	5	12	7	9	7	15	6	16	9	11	10	13	17	16	14	15	21	12	11	18	8	8	6	5	6
Acinetobacter phage LZ35	S	1792222	19	4	5	3	2	6	9	12	5	2	4	7	7	8	4	2	12	5	2	1	5	10	3	6	5	5	5	3	7	2	6	6	12	11	19	9	11	12	10	15	4	9	1	2	1	9	14
Bacillus phage Shbh1	S	1796992	46	7	16	11	46	33	28	18	17	21	23	8	16	16	30	17	17	14	18	5	18	6	10	5	7	9	7	15	15	16	16	13	5	NA	6	8	9	5	16	16	11	9	9	7	5	7	20
Erwinia phage vB_EamM_EarlPhillipIV	S	1883372	26	6	14	7	21	7	14	9	5	13	6	6	2	11	16	16	13	9	7	16	18	7	10	5	7	5	8	19	7	14	10	11	6	5	4	5	11	7	12	9	15	26	7	10	10	7	21
Erwinia phage vB_EamM_Huxley	S	1883373	77	10	7	10	11	6	27	20	15	4	11	8	12	8	8	9	19	5	16	7	12	6	1	7	6	5	20	77	17	20	18	21	11	4	1	18	12	16	17	11	24	28	12	8	11	13	29
Synechococcus phage S-SM2	S	444860	15	6	7	11	4	9	15	10	13	6	3	1	2	7	5	2	5	5	8	5	8	4	5	14	NA	2	10	6	3	9	5	4	11	12	3	3	8	7	5	8	11	5	2	NA	4	5	6
Enterobacteria phage phiEcoM-GJ1	S	451705	38	8	12	6	26	7	11	14	19	10	9	3	5	3	NA	8	4	1	7	5	10	NA	8	9	2	2	5	8	3	5	8	5	3	1	3	11	6	7	16	4	5	7	1	1	3	11	38
Synechococcus phage S-CAM1	S	754037	26	15	13	4	2	10	2	12	5	18	26	11	19	10	3	12	4	3	5	1	4	6	7	1	2	4	8	1	2	7	NA	4	3	4	5	6	6	2	5	7	2	1	11	7	2	3	8
Prochlorococcus phage MED4-213	S	889956	10	4	4	5	1	3	4	4	3	5	5	5	3	5	3	1	2	NA	4	2	4	6	4	3	2	4	1	2	6	6	2	3	5	2	3	2	4	2	4	10	3	NA	NA	3	2	1	NA
Vibrio phage ICP1	S	979525	12	4	8	5	3	3	7	4	3	7	5	2	4	3	5	NA	3	7	3	4	5	4	8	2	2	5	12	9	9	4	3	3	4	4	7	10	12	NA	6	11	5	8	2	4	3	4	8
Lactobacillus phage phiAQ113	S	1206110	9	NA	3	1	4	2	NA	5	1	1	9	2	5	4	1	1	NA	1	NA	7	8	2	3	3	1	2	2	2	7	5	3	1	4	3	5	2	3	NA	2	3	2	NA	3	1	3	4	2
Klebsiella phage K64-1	S	1439894	13	10	6	3	8	2	6	NA	6	5	9	2	8	9	3	4	7	3	2	10	6	3	10	5	4	6	8	4	4	4	4	7	6	10	4	8	5	3	5	9	2	5	2	2	3	4	3
Shewanella sp. phage 3/49	S	1458863	7	2	1	NA	1	NA	NA	4	2	4	2	2	5	3	NA	2	2	1	1	2	NA	1	NA	3	1	1	4	2	NA	3	1	NA	1	NA	NA	5	2	NA	1	2	2	1	NA	1	1	NA	7
Escherichia phage vB_EcoM-ep3	S	1541883	7	1	3	4	1	1	2	5	3	1	5	2	7	4	5	NA	4	2	1	3	2	1	6	NA	4	2	6	7	5	1	NA	3	1	3	NA	4	NA	1	NA	2	NA	3	3	1	4	2	1
Prochlorococcus phage P-RSM4	S	444862	13	5	3	4	3	1	1	6	1	3	5	2	7	3	1	6	1	3	2	2	4	1	1	2	2	2	1	8	5	6	4	2	5	3	3	5	6	2	4	4	3	NA	3	NA	NA	3	1
Synechococcus phage S-SSM7	S	445686	14	4	7	2	10	5	2	2	3	2	11	2	6	5	5	14	5	2	9	9	6	3	5	4	1	2	6	9	5	11	7	7	6	3	1	1	10	2	4	9	2	4	1	1	2	NA	6
Synechococcus phage S-SSM4	S	536466	13	NA	2	6	4	1	4	2	4	5	9	6	9	3	1	3	3	3	3	8	2	5	5	3	2	1	3	6	1	4	9	5	2	3	6	1	5	3	1	4	NA	1	5	1	3	NA	1
Cyanophage P-RSM6	S	929832	9	5	5	2	2	3	3	7	NA	5	4	4	3	6	4	5	3	NA	2	6	8	9	1	2	4	3	3	6	4	3	5	1	2	3	7	4	6	3	3	6	5	2	4	3	2	3	3
Salmonella phage SKML-39	S	1204528	11	3	8	3	3	NA	2	1	1	2	8	5	3	4	5	5	3	3	6	5	1	11	2	5	1	1	2	1	2	6	NA	4	3	NA	1	2	3	NA	2	3	1	1	5	4	NA	2	4
Erwinia phage Ea35-70	S	1429768	15	12	NA	7	4	5	6	7	NA	5	7	4	5	2	2	6	7	4	6	9	3	8	6	15	9	4	3	2	4	11	1	11	6	2	3	3	3	4	4	10	8	4	7	9	5	4	6
Pectobacterium bacteriophage PM2	S	1429794	21	5	3	7	7	8	10	21	7	3	14	8	7	6	12	4	7	5	9	8	3	5	9	7	4	6	3	15	3	4	8	5	2	9	9	5	10	9	2	12	6	2	7	4	7	4	5
Escherichia phage HY03	S	1654926	16	6	13	3	5	1	7	8	2	4	8	4	9	4	3	4	6	1	1	11	5	2	5	1	2	2	5	4	4	7	16	2	5	2	1	7	5	3	6	5	5	3	4	1	2	1	9
Klebsiella phage JD18	S	1698360	22	1	3	1	8	6	3	NA	5	12	9	5	7	7	6	12	5	1	NA	2	4	4	5	7	1	6	3	6	1	5	1	5	5	2	2	1	22	8	2	9	9	12	1	NA	NA	NA	4
Bacillus phage Deep Blue	S	1792245	7	2	3	2	2	2	2	2	1	2	3	1	1	1	5	3	3	2	3	2	NA	NA	2	4	1	1	1	3	1	NA	NA	3	3	1	NA	7	2	NA	3	2	1	NA	NA	1	NA	NA	NA
Synechococcus phage S-SM1	S	444859	9	3	2	5	5	1	9	2	3	NA	1	4	4	4	NA	1	5	1	1	5	NA	2	1	8	2	2	3	5	3	1	4	NA	5	7	6	1	1	3	3	4	7	4	1	4	4	1	5
Prochlorococcus phage P-SSM7	S	445688	11	4	8	9	11	2	6	4	4	6	3	NA	5	5	2	2	1	3	1	4	2	NA	2	10	3	7	5	1	3	10	6	1	NA	3	4	5	3	2	7	7	2	1	6	1	NA	5	5
Burkholderia phage KS10	S	557289	12	1	2	1	3	1	3	1	1	3	6	5	1	NA	1	4	NA	NA	7	5	NA	4	1	3	2	4	4	6	3	4	4	7	2	2	4	NA	NA	3	2	NA	1	NA	1	4	6	10	3
Vibrio phage 11895-B1	S	754075	16	5	1	2	10	2	6	7	2	5	4	5	5	12	10	12	3	NA	6	7	5	5	1	10	4	6	7	3	7	2	1	1	NA	2	7	5	6	4	5	11	3	16	2	2	5	1	8
Erwinia phage phiEt88	S	925984	7	NA	NA	NA	1	2	6	4	NA	2	5	1	3	3	NA	5	3	NA	1	1	2	NA	2	3	NA	NA	6	1	3	2	1	3	NA	1	NA	1	2	2	3	3	4	7	2	2	1	NA	1
Rhizobium phage RR1-A	S	929833	17	2	2	NA	2	3	5	2	2	1	2	2	8	4	1	3	NA	4	6	7	NA	3	2	7	2	1	5	16	9	17	5	6	5	NA	NA	1	6	1	3	3	5	6	5	5	4	1	NA
Pseudomonas phage OBP	S	1124849	23	7	13	3	15	6	19	8	15	5	8	3	4	8	9	9	4	4	3	12	3	10	6	9	5	10	9	6	11	6	8	1	11	7	14	10	6	8	9	7	8	7	23	16	5	5	16
Enterobacteria phage SfI	S	1225789	9	1	3	2	4	3	2	NA	2	2	1	NA	NA	2	6	2	1	2	1	NA	5	1	3	NA	1	3	9	5	3	2	3	8	2	NA	NA	1	NA	4	1	1	3	2	2	1	2	2	NA
Vibrio phage vB_VpaM_MAR	S	1229754	4	NA	NA	NA	NA	NA	3	NA	2	1	NA	NA	NA	NA	1	NA	NA	2	NA	NA	NA	1	1	1	NA	NA	1	1	NA	1	4	1	NA	NA	NA	NA	1	1	3	1	1	NA	NA	1	NA	NA	NA
Cyanophage S-RIM32	S	1278479	12	2	NA	4	4	6	3	3	3	6	6	1	1	2	4	2	4	4	NA	5	1	6	4	12	9	2	4	3	3	4	5	2	1	4	3	5	7	3	3	2	4	2	1	4	2	2	NA
Shewanella sp. phage 1/41	S	1458861	28	8	17	5	28	23	14	9	8	7	13	6	9	11	11	10	16	9	5	11	14	3	5	6	6	5	8	11	6	8	6	15	5	2	9	14	10	6	15	7	11	10	6	2	6	6	10
Rhizobium phage vB_RleM_PPF1	S	1498228	28	4	19	6	10	8	16	6	1	9	12	5	15	19	4	10	15	10	15	21	4	11	7	14	3	3	15	13	18	19	22	12	4	8	7	9	15	14	28	24	16	12	8	8	2	11	13
Vibrio phage X29	S	1500713	9	3	NA	NA	9	NA	NA	1	1	1	2	2	2	1	3	5	2	NA	1	NA	NA	3	4	3	NA	NA	NA	1	2	2	1	2	1	NA	NA	1	NA	1	5	2	1	1	2	NA	1	2	NA
Edwardsiella phage GF-2	S	1537091	5	NA	2	2	2	2	1	1	NA	NA	2	NA	1	4	NA	4	2	1	2	NA	NA	NA	NA	1	NA	NA	1	1	2	5	NA	2	NA	2	NA	NA	1	3	3	2	2	NA	1	2	NA	1	1
Escherichia phage vB_EcoM-VpaE1	S	1555238	7	NA	2	3	1	1	1	NA	NA	1	1	NA	1	NA	1	1	1	NA	1	2	3	NA	1	1	NA	3	1	1	NA	3	NA	1	NA	NA	1	NA	1	6	7	1	1	NA	NA	NA	1	NA	3
Enterobacteria phage P88	S	1567486	15	2	NA	NA	1	2	3	2	NA	1	1	1	3	4	5	6	4	1	2	1	10	3	2	2	2	11	15	5	5	1	2	5	NA	1	NA	2	1	2	4	7	6	3	2	NA	2	NA	NA
Bacillus phage TsarBomba	S	1690456	8	5	3	3	5	NA	4	1	2	5	1	1	3	4	3	2	5	3	1	8	4	4	1	5	NA	1	6	2	4	2	3	4	2	2	NA	3	3	1	1	3	3	NA	2	1	NA	5	2
Arthrobacter phage BarretLemon	S	1796994	9	1	1	NA	1	1	3	1	2	1	4	1	2	2	2	1	2	2	NA	5	2	NA	2	4	NA	5	6	9	2	3	3	4	NA	3	1	1	NA	1	1	3	NA	1	5	1	2	NA	NA
Bacillus phage Zuko	S	1805956	7	2	1	NA	3	6	1	2	3	1	1	NA	2	NA	2	1	NA	7	1	1	2	1	2	3	1	1	NA	3	NA	4	3	NA	NA	1	1	1	3	3	2	3	3	1	1	1	NA	NA	NA
Rhodothermus phage RM378	S	148943	9	2	8	2	3	NA	2	2	1	3	3	9	4	1	3	8	2	1	3	4	3	5	1	1	1	6	4	1	3	2	3	3	1	NA	2	5	5	4	2	3	2	1	7	NA	2	NA	NA
Synechococcus phage S-ShM2	S	445683	35	10	12	5	35	17	14	9	14	12	10	4	11	6	8	8	4	6	7	12	6	2	10	2	3	6	6	10	5	8	7	4	5	6	14	9	9	4	14	10	9	7	5	8	3	6	12
Prochlorococcus phage P-SSM3	S	536453	10	NA	5	3	6	4	NA	2	3	1	4	6	3	6	1	2	1	4	2	NA	NA	5	2	5	NA	3	1	7	5	7	1	1	2	5	3	6	4	9	1	4	3	2	1	6	3	1	2
Synechococcus phage S-CAM8	S	754038	7	1	7	1	7	1	4	5	2	1	NA	4	3	3	5	NA	1	NA	NA	3	2	1	4	3	3	NA	2	NA	2	NA	2	3	2	2	4	3	1	6	2	1	NA	2	3	1	2	1	1
Vibrio phage VHML	S	207597	9	NA	NA	2	1	4	NA	3	4	NA	NA	NA	1	NA	5	3	3	4	NA	2	1	3	1	1	NA	2	1	3	2	2	2	2	4	2	2	3	2	6	3	5	1	6	2	1	3	1	NA
Vibrio phage VP58.5	S	631719	3	1	NA	NA	NA	3	1	NA	1	NA	1	NA	NA	NA	NA	NA	2	NA	NA	NA	NA	NA	NA	NA	NA	NA	3	1	NA	NA	NA	1	NA	1	1	1	NA	NA	NA	NA	NA	1	NA	NA	1	NA	NA
Bacillus phage W.Ph.	S	764595	11	4	8	6	9	1	10	6	7	9	11	NA	7	2	4	6	6	3	4	7	3	1	NA	4	4	2	4	4	3	6	7	2	3	1	1	6	5	9	10	3	10	2	3	3	3	5	1
Halocynthia phage JM-2012	S	1173297	15	4	6	5	12	6	8	2	6	9	9	3	6	1	15	8	8	5	6	8	8	5	8	6	2	6	6	6	4	12	3	6	3	2	7	3	7	4	8	7	10	4	4	2	5	4	7
Campylobacter phage CP30A	S	1229752	9	5	8	2	2	3	7	2	1	1	3	3	5	8	4	6	2	1	5	4	5	8	7	5	4	2	2	4	1	5	3	3	3	6	8	4	4	4	6	3	2	2	6	1	1	7	1
Acinetobacter phage phiAC-1	S	1229760	17	5	3	6	15	8	16	13	3	8	11	4	6	8	3	16	5	3	2	11	11	11	2	8	1	2	4	7	7	2	5	2	7	4	5	6	10	6	8	17	4	6	7	6	3	5	10
Edwardsiella phage PEi2	S	1325371	4	NA	1	2	NA	NA	3	1	1	1	4	NA	NA	NA	NA	NA	1	NA	NA	NA	NA	NA	NA	NA	NA	NA	NA	NA	1	2	2	NA	NA	NA	NA	1	NA	1	1	1	NA	1	NA	NA	NA	2	NA
Cronobacter phage S13	S	1327935	15	5	7	5	13	1	8	5	6	12	5	2	7	8	6	4	8	2	2	5	2	7	6	13	3	4	4	6	6	7	7	9	1	1	1	3	10	6	5	12	5	NA	5	10	1	4	9
Pectobacterium phage PM1	S	1399915	30	4	5	3	5	4	9	6	4	12	3	5	8	2	6	2	5	1	3	2	1	NA	5	4	NA	NA	1	4	2	5	2	3	4	NA	5	6	2	NA	4	2	NA	9	1	3	2	1	30
Shigella phage SfIV	S	1407493	21	3	1	3	6	3	9	7	3	5	4	5	5	2	1	4	8	10	2	4	10	3	9	2	2	3	6	16	9	20	5	6	2	4	1	3	8	9	8	4	8	8	4	2	2	NA	1
Shewanella sp. phage 1/44	S	1458862	3	NA	NA	NA	1	NA	NA	NA	NA	NA	3	NA	NA	NA	NA	NA	NA	NA	NA	2	NA	NA	NA	1	NA	NA	2	NA	NA	NA	NA	NA	3	NA	2	3	NA	2	1	1	1	NA	NA	NA	NA	NA	NA
Rhizobium phage vB_RleM_P10VF	S	1527770	5	NA	4	NA	1	1	2	2	1	1	1	1	NA	NA	1	3	2	NA	3	1	NA	1	NA	1	1	1	NA	1	1	3	2	2	1	NA	NA	NA	1	3	NA	NA	3	5	NA	1	4	NA	1
Bacillus phage SalinJah	S	1837830	6	1	1	1	2	1	2	6	4	3	NA	NA	1	1	2	NA	NA	3	NA	1	2	2	1	1	NA	1	2	NA	2	4	NA	1	1	NA	1	1	3	1	4	1	NA	1	1	NA	1	2	1
Enterobacter phage Arya	S	1864622	15	2	3	NA	3	1	9	6	2	1	1	2	4	NA	10	5	8	3	3	4	4	4	5	5	2	4	3	4	1	4	3	3	9	2	1	5	8	8	7	7	6	10	5	2	3	5	2
Erwinia phage vB_EamM_Asesino	S	1883370	42	2	3	7	26	9	25	15	11	7	5	7	11	5	4	14	9	10	6	8	17	8	3	4	4	9	7	17	13	16	7	3	3	3	4	8	5	9	22	13	12	42	8	4	11	7	32
Erwinia phage vB_EamM_Kwan	S	1883374	20	2	4	1	10	8	14	11	6	5	3	7	4	9	NA	1	2	7	3	6	3	2	2	2	1	3	7	1	NA	8	5	4	5	6	3	4	12	1	11	6	4	20	3	4	6	3	17
Shigella phage SfII	S	66284	8	NA	NA	NA	2	3	1	2	1	3	1	NA	4	3	NA	1	NA	NA	8	2	3	1	2	2	NA	NA	3	5	3	1	NA	8	NA	NA	1	NA	6	2	3	NA	NA	1	2	1	1	NA	2
Enterobacteria phage phiP27	S	103807	13	NA	2	1	NA	NA	3	2	4	1	NA	NA	5	3	6	4	1	2	2	4	8	2	NA	5	2	NA	7	13	4	7	6	7	1	3	3	4	3	5	4	8	2	NA	2	NA	2	1	1
Synechococcus phage S-SSM5	S	445685	15	4	6	5	5	4	1	5	4	3	11	2	5	5	5	6	7	1	11	5	2	5	2	4	3	2	6	15	4	6	3	1	2	NA	2	8	2	NA	5	6	4	3	4	2	3	4	4
Bacillus phage 0305phi8-36	S	458639	22	8	11	4	4	3	8	22	8	6	6	14	7	9	9	8	11	12	5	4	1	12	12	16	7	11	4	5	3	3	9	4	10	5	5	7	1	5	5	6	4	12	3	4	7	4	12
Cyanophage P-RSM1	S	536444	13	6	10	3	7	4	8	5	3	13	12	10	9	8	NA	3	8	6	4	8	5	10	7	3	5	4	2	3	5	5	NA	1	5	7	2	5	9	2	7	7	3	2	5	6	10	2	7
Cyanophage S-RIM50	S	687803	9	5	2	1	2	4	8	3	5	8	9	3	3	3	6	7	5	NA	2	2	4	5	7	5	3	2	4	NA	3	1	5	2	3	4	NA	2	1	4	6	8	4	1	9	2	1	2	4
Pseudomonas phage PAK_P1	S	743813	2	NA	NA	NA	2	NA	NA	NA	NA	1	1	NA	1	NA	NA	NA	NA	NA	NA	2	NA	NA	NA	NA	1	NA	1	NA	NA	NA	NA	NA	NA	2	1	NA	NA	NA	1	NA	NA	NA	NA	1	NA	1	NA
Synechococcus phage S-IOM18	S	754039	17	5	3	3	11	2	6	2	1	6	4	2	6	1	5	6	3	1	1	1	1	3	7	4	3	2	2	5	5	7	1	1	NA	2	1	1	4	4	5	3	1	NA	1	3	1	7	2
Salmonella phage RE-2010	S	929814	5	NA	NA	NA	1	2	NA	2	NA	NA	2	NA	NA	NA	NA	NA	1	1	NA	1	2	2	2	4	NA	1	1	3	2	1	1	2	1	1	1	3	3	5	1	NA	4	1	1	NA	2	1	NA
Erwinia phage vB_EamM-Y2	S	1051676	10	1	3	3	4	1	2	8	NA	4	5	4	3	4	5	5	4	2	NA	6	3	1	3	2	NA	7	5	1	2	NA	1	1	4	1	1	6	1	2	4	3	3	2	1	4	NA	3	10
Pectobacterium phage ZF40	S	1127516	15	2	NA	1	1	1	1	1	1	NA	NA	1	4	NA	1	1	5	NA	3	NA	2	2	1	NA	NA	3	2	7	6	7	3	5	NA	NA	NA	1	4	5	1	7	4	1	NA	NA	NA	1	NA
Bacillus phage B4	S	1141133	16	8	11	7	2	NA	5	3	5	8	16	8	12	4	6	3	2	2	5	3	7	3	3	15	6	13	5	2	1	6	2	8	5	5	7	7	7	8	7	6	1	3	3	5	4	4	9
Yersinia phage phiR1-RT	S	1206558	9	5	1	3	2	NA	NA	4	2	4	3	5	NA	4	3	1	1	NA	NA	3	2	1	9	1	3	5	1	NA	2	3	NA	4	NA	3	2	1	4	1	NA	1	1	2	4	1	6	1	3
Pseudomonas phage PaBG	S	1335230	18	4	5	2	6	7	11	7	5	3	11	4	8	2	5	9	17	7	7	15	5	4	5	7	5	17	10	17	3	18	14	8	4	NA	3	6	8	2	15	7	9	7	6	8	7	3	4
Bacillus phage Bp8p-T	S	1445811	5	1	3	1	2	NA	1	1	2	NA	4	NA	2	5	NA	3	NA	NA	1	4	1	2	2	1	NA	NA	NA	1	3	2	NA	1	NA	NA	2	3	1	1	NA	NA	1	NA	1	NA	1	1	4
Shewanella phage Spp001	S	1445859	3	1	1	2	NA	2	NA	NA	NA	1	NA	NA	NA	NA	1	NA	NA	1	NA	2	NA	NA	1	1	NA	1	2	1	1	2	NA	NA	3	NA	2	1	NA	NA	1	NA	1	1	1	NA	NA	NA	2
Shewanella sp. phage 1/40	S	1458860	6	3	3	1	5	2	5	NA	1	3	5	1	1	6	3	1	4	2	2	6	NA	NA	2	3	2	NA	2	4	3	1	NA	NA	3	1	2	1	4	1	3	1	1	3	4	1	1	2	2
Listeria phage List-36	S	1486422	10	1	4	2	7	5	5	8	5	4	2	3	4	10	2	2	4	2	1	3	5	4	4	2	2	2	1	2	4	2	1	3	10	2	7	3	7	5	6	9	3	3	1	4	1	3	3
Bacillus phage Riley	S	1486662	17	2	3	NA	17	9	8	8	8	6	6	1	8	1	4	3	5	8	4	7	3	2	2	2	NA	2	7	9	5	5	3	3	2	NA	NA	5	4	6	4	6	3	5	1	1	5	3	13
Escherichia phage Av-05	S	1527519	12	6	3	2	9	8	7	12	5	5	8	4	7	5	2	7	3	6	4	6	1	1	4	1	1	1	4	11	4	7	5	4	6	3	6	1	3	3	4	6	6	5	3	4	2	5	8
Erwinia phage phiEa2809	S	1564096	7	NA	1	1	3	2	1	2	NA	5	2	4	1	2	2	2	3	1	1	3	1	NA	3	1	1	NA	5	NA	5	4	2	2	1	NA	1	1	4	1	2	5	1	2	3	1	NA	2	1
Yersinia phage vB_YenM_TG1	S	1589265	10	1	5	2	2	NA	4	NA	NA	2	3	2	4	3	2	NA	3	2	1	3	1	1	10	5	1	4	1	3	1	1	2	2	3	2	4	3	4	3	3	NA	4	2	3	2	1	3	5
Cyanophage P-TIM40	S	1589733	12	3	6	2	6	6	3	6	6	2	5	3	3	2	4	2	3	3	3	3	6	3	4	8	NA	2	2	3	3	2	2	5	1	3	7	6	9	12	6	2	6	3	2	2	5	NA	2
Enterococcus phage EFDG1	S	1597976	34	3	3	1	26	4	3	4	6	4	4	1	1	2	5	2	7	NA	7	15	2	4	4	7	NA	2	1	NA	13	2	2	2	5	4	1	3	8	NA	17	10	34	5	3	2	1	2	3
Enterococcus phage EFLK1	S	1640885	4	3	1	NA	1	1	NA	NA	NA	NA	1	NA	1	NA	4	2	NA	3	NA	1	NA	NA	2	NA	NA	3	NA	1	1	1	NA	NA	NA	1	NA	2	1	1	NA	NA	2	3	NA	1	1	NA	2
Salmonella phage NR01	S	1647411	12	3	3	1	1	2	NA	1	4	2	5	5	6	9	3	5	2	7	4	7	6	12	2	5	3	NA	1	5	4	5	1	2	8	2	6	1	2	4	2	3	3	5	NA	1	NA	1	2
Escherichia phage APCEc01	S	1655305	11	2	5	3	6	NA	2	2	2	NA	1	3	1	2	11	1	1	1	4	4	7	2	NA	NA	NA	NA	5	NA	NA	NA	NA	NA	1	1	1	3	NA	NA	2	4	4	NA	1	1	NA	NA	NA
Ralstonia phage RSP15	S	1785960	10	NA	3	1	5	1	5	3	NA	10	3	4	5	5	6	3	3	3	6	9	9	6	4	4	3	1	3	4	3	6	3	3	5	2	8	1	6	2	5	5	5	7	4	5	5	3	8
Escherichia phage vB_EcoM-UFV13	S	1815590	11	1	3	NA	2	4	1	1	1	NA	NA	2	2	4	1	1	NA	NA	1	3	5	NA	3	NA	1	4	6	NA	3	NA	11	3	NA	4	NA	7	NA	4	NA	4	2	2	1	NA	NA	5	1
Bacillus phage Belinda	S	1852564	5	1	NA	1	NA	2	1	2	NA	2	2	NA	5	NA	2	1	2	NA	NA	NA	NA	NA	NA	4	2	4	1	1	NA	NA	1	1	NA	3	NA	3	1	NA	NA	NA	NA	NA	NA	NA	NA	NA	2
Erwinia phage vB_EamM_Phobos	S	1883377	8	2	1	2	6	3	3	8	1	8	6	4	3	3	6	4	7	2	4	4	1	4	2	5	6	3	7	4	5	5	3	4	3	5	1	2	2	3	5	1	4	5	5	2	5	5	4
Enterobacteria phage SfV	S	55884	7	NA	1	NA	2	NA	5	NA	4	1	1	NA	NA	NA	1	2	4	3	3	1	4	1	1	1	NA	NA	7	4	5	2	NA	1	3	2	2	NA	1	3	3	2	1	2	1	NA	NA	NA	NA
Iodobacteriophage phiPLPE	S	551895	8	1	NA	2	NA	2	2	8	1	NA	1	NA	1	NA	NA	2	NA	NA	NA	1	1	NA	NA	NA	NA	NA	5	4	3	NA	NA	NA	5	NA	5	1	4	1	1	3	NA	1	1	1	3	1	1
Vibrio phage martha 12B12	S	573175	26	7	2	3	7	8	7	11	11	3	1	3	5	3	4	3	6	4	1	4	10	2	2	4	4	4	3	9	3	4	6	1	6	NA	4	5	3	3	5	3	5	26	4	3	6	5	8
Aggregatibacter phage S1249	S	683735	5	NA	2	NA	1	1	2	2	2	NA	NA	NA	NA	NA	NA	NA	NA	NA	1	NA	NA	1	NA	NA	NA	1	1	1	1	NA	1	NA	NA	NA	NA	NA	2	NA	5	1	NA	1	NA	NA	NA	1	NA
Synechococcus phage S-RIM2	S	687800	9	2	5	1	4	4	3	2	4	2	5	4	1	9	3	2	NA	2	2	4	1	NA	2	NA	4	1	2	5	3	3	NA	4	2	2	2	5	2	2	8	6	7	2	3	2	2	NA	1
Staphylococcus phage SA1	S	694060	12	NA	NA	1	1	12	1	1	1	1	1	NA	1	7	6	3	2	1	1	NA	3	NA	2	1	NA	3	4	2	NA	2	NA	NA	NA	3	NA	2	6	2	1	2	NA	1	NA	1	1	3	1
Thermus phage TMA	S	699370	13	3	5	8	NA	4	2	9	1	6	6	4	2	4	3	2	2	3	5	3	13	3	2	5	1	1	4	6	4	3	1	4	4	2	4	3	5	2	3	2	2	5	1	1	2	2	6
Synechococcus phage S-RIM8	S	756278	9	4	2	2	4	1	1	7	1	5	2	2	2	2	2	4	2	2	3	5	1	8	1	6	4	1	6	6	3	9	2	2	2	9	4	3	3	2	4	7	2	1	1	1	4	1	6
Bacillus phage SP-10	S	941058	7	3	NA	4	2	NA	2	NA	1	3	2	1	3	NA	NA	6	2	NA	2	NA	NA	NA	7	3	NA	2	3	NA	2	NA	NA	2	2	NA	NA	3	1	1	3	NA	1	1	NA	1	1	2	NA
Cronobacter phage ENT47670	S	984186	5	1	NA	1	1	4	3	4	2	NA	5	NA	5	1	1	1	4	3	1	3	2	1	2	NA	2	1	1	2	2	1	5	1	NA	4	NA	NA	NA	2	1	3	2	NA	2	2	1	NA	NA
Rhodococcus phage E3	S	1007869	26	8	9	9	4	8	9	5	2	13	4	2	6	3	1	5	6	13	16	11	6	13	4	14	3	9	7	11	13	26	8	6	6	5	7	2	11	5	10	12	6	6	8	16	8	12	3
Mycobacterium phage Alice	S	1034128	3	NA	NA	NA	NA	NA	NA	1	NA	NA	1	NA	NA	NA	NA	NA	NA	NA	NA	NA	NA	NA	NA	1	NA	NA	NA	NA	NA	NA	NA	NA	NA	NA	NA	NA	NA	NA	NA	NA	NA	NA	NA	NA	NA	NA	NA
Bacillus phage BCP78	S	1126950	8	NA	1	NA	7	3	1	3	NA	6	1	1	NA	NA	4	1	2	NA	2	NA	3	2	5	2	NA	NA	3	3	3	NA	3	2	NA	2	NA	1	1	NA	2	NA	NA	2	4	2	NA	NA	1
Bdellovibrio phage phi1422	S	1127515	3	3	NA	NA	NA	1	NA	NA	1	1	1	NA	NA	NA	NA	1	2	NA	NA	1	NA	1	1	1	NA	NA	1	1	NA	NA	NA	1	NA	1	NA	NA	NA	NA	NA	NA	1	2	NA	1	NA	NA	NA
Xanthomonas phage vB_XveM_DIBBI	S	1129194	8	NA	NA	NA	NA	1	4	2	NA	1	5	3	4	3	1	NA	4	NA	1	NA	3	NA	3	NA	NA	1	3	NA	3	8	1	NA	NA	1	1	NA	1	NA	1	NA	1	1	1	1	NA	NA	NA
Escherichia phage ECML-117	S	1204521	9	NA	1	NA	NA	1	NA	NA	NA	NA	2	1	2	NA	NA	1	1	1	NA	1	5	NA	1	NA	NA	2	NA	2	NA	NA	NA	2	3	NA	NA	NA	8	NA	6	5	8	9	9	5	1	1	NA
Clostridium phage phiMMP02	S	1204534	5	NA	NA	NA	2	5	1	NA	NA	NA	NA	NA	1	2	NA	NA	2	1	NA	3	NA	NA	1	NA	NA	1	NA	4	1	1	1	2	1	1	NA	3	NA	NA	NA	1	1	1	NA	NA	NA	1	NA
Clostridium phage phiMMP04	S	1204535	14	1	6	3	6	9	12	3	5	5	6	3	2	14	5	2	8	5	3	2	6	1	4	6	5	3	NA	9	4	5	1	7	2	3	5	11	7	4	5	7	5	3	6	1	4	1	4
Escherichia phage EC6	S	1229757	8	NA	2	1	5	6	6	3	1	2	1	1	1	1	4	5	3	1	NA	2	8	NA	NA	2	2	3	2	4	NA	NA	NA	2	2	2	3	3	8	1	7	6	1	1	NA	1	1	2	2
Serratia phage phiMAM1	S	1262513	12	1	4	4	NA	1	3	6	1	2	6	1	1	3	NA	4	7	NA	2	2	2	2	5	2	1	5	NA	12	8	4	1	4	NA	4	2	1	1	2	7	3	9	2	4	4	2	1	6
Bacillus phage JL	S	1296655	4	4	1	2	NA	NA	1	NA	NA	1	NA	2	2	NA	NA	NA	2	NA	NA	2	NA	1	1	1	2	1	1	4	3	NA	NA	NA	NA	NA	NA	NA	2	NA	2	1	NA	1	2	1	NA	NA	3
Bacillus phage Shanette	S	1296656	4	NA	4	NA	NA	NA	1	4	NA	NA	2	1	NA	NA	NA	NA	NA	NA	NA	NA	NA	NA	1	NA	NA	NA	NA	NA	NA	NA	NA	NA	NA	NA	1	NA	NA	1	NA	NA	NA	NA	NA	NA	NA	NA	NA
Escherichia phage JH2	S	1340750	8	NA	2	NA	3	5	NA	1	2	NA	3	1	6	1	3	3	2	1	2	2	NA	4	2	1	NA	8	4	4	3	2	3	7	1	NA	1	5	6	3	2	3	3	NA	NA	NA	2	NA	NA
Bacillus phage CampHawk	S	1406783	12	1	NA	4	2	7	9	2	3	1	3	1	3	NA	NA	2	2	1	3	1	3	1	3	2	NA	1	6	1	NA	NA	4	1	3	NA	4	3	5	3	12	2	2	1	NA	4	NA	1	1
Salmonella phage vB_SalM_SJ3	S	1446492	3	NA	NA	NA	NA	NA	NA	NA	1	NA	1	NA	NA	2	NA	NA	1	1	NA	1	NA	NA	NA	NA	NA	NA	NA	NA	NA	NA	1	NA	NA	NA	NA	2	1	1	NA	NA	2	NA	NA	NA	NA	NA	NA
Vibrio phage PV94	S	1451050	12	2	7	NA	1	NA	5	1	1	3	1	NA	2	3	2	2	4	2	NA	1	NA	1	2	NA	NA	NA	1	2	4	3	1	4	1	NA	NA	1	NA	2	2	2	NA	3	2	NA	1	NA	NA
Pseudomonas phage phiPsa374	S	1458843	8	2	2	NA	2	1	1	NA	NA	6	2	NA	5	3	2	4	NA	2	1	3	2	NA	1	3	4	4	5	8	2	4	1	2	NA	3	7	NA	2	NA	2	1	1	1	NA	1	NA	6	3
Listeria phage LMSP-25	S	1486421	7	1	2	1	2	1	NA	NA	2	NA	3	NA	NA	NA	NA	2	NA	1	2	1	2	1	3	2	NA	7	NA	NA	NA	1	NA	1	1	1	1	NA	NA	1	NA	2	1	NA	2	2	3	2	2
Bacillus phage Evoli	S	1486658	3	1	1	NA	1	2	NA	NA	NA	NA	NA	NA	2	1	NA	NA	NA	NA	NA	NA	1	NA	1	1	NA	NA	3	2	2	2	2	2	NA	NA	2	2	NA	1	NA	NA	1	NA	NA	NA	NA	NA	1
Bacillus phage Hakuna	S	1486659	15	NA	1	4	1	5	1	5	7	NA	2	1	4	2	1	3	1	7	1	3	NA	NA	3	7	2	2	NA	4	NA	1	1	4	6	1	4	NA	2	3	4	3	NA	6	1	1	NA	NA	NA
Escherichia phage HY02	S	1527531	4	NA	1	2	NA	NA	NA	NA	NA	1	NA	3	2	2	1	1	1	NA	1	NA	1	1	NA	3	NA	2	1	4	2	NA	NA	2	1	NA	NA	3	1	NA	NA	NA	NA	3	1	NA	NA	NA	1
Arthrobacter phage vB_ArtM-ArV1	S	1566993	9	1	6	4	2	NA	7	2	4	4	5	2	NA	6	2	2	8	NA	2	9	1	2	1	6	NA	5	7	9	2	6	6	3	4	5	1	3	5	1	7	NA	5	3	3	2	4	2	8
Staphylococcus phage phiIPLA-RODI	S	1572703	11	4	2	4	3	3	2	5	3	1	8	7	5	6	7	8	5	NA	7	2	5	6	3	6	3	7	11	8	3	2	2	6	5	5	8	4	2	NA	1	3	3	2	7	1	1	3	6
Clostridium phage phiCD506	S	1582155	2	NA	NA	NA	2	NA	NA	1	2	1	1	NA	NA	1	2	2	NA	NA	NA	NA	2	NA	NA	NA	NA	NA	1	1	NA	1	NA	NA	NA	NA	NA	NA	1	1	NA	NA	NA	NA	NA	NA	1	1	1
Clostridium phage phiMMP01	S	1582156	3	NA	NA	3	NA	NA	NA	NA	NA	NA	1	NA	NA	NA	NA	2	1	2	NA	NA	NA	NA	NA	NA	NA	NA	NA	1	NA	1	NA	NA	NA	NA	1	NA	NA	NA	NA	NA	NA	2	NA	NA	1	NA	1
Edwardsiella phage PEi20	S	1608310	14	3	10	1	1	1	6	1	4	9	7	8	5	10	2	5	NA	3	1	14	3	4	5	7	2	5	7	7	NA	6	8	4	9	5	8	NA	2	NA	6	3	6	1	7	2	2	1	3
Salmonella phage SEN5	S	1647466	3	NA	NA	NA	NA	NA	NA	2	NA	NA	NA	NA	3	NA	NA	NA	NA	NA	1	NA	NA	NA	NA	NA	NA	NA	1	NA	NA	NA	NA	NA	NA	NA	NA	NA	NA	NA	NA	NA	NA	NA	1	NA	NA	NA	NA
Salmonella phage 21	S	1654884	2	NA	1	NA	1	NA	NA	NA	NA	NA	NA	NA	1	1	NA	NA	NA	NA	NA	1	NA	NA	NA	NA	NA	NA	2	NA	1	2	NA	NA	1	NA	NA	NA	NA	NA	NA	NA	NA	NA	1	NA	NA	1	NA
Cronobacter phage PBES 02	S	1684115	4	4	1	1	1	NA	4	NA	3	1	1	2	1	1	NA	3	3	1	1	3	NA	NA	NA	NA	NA	NA	4	NA	3	1	NA	2	1	2	NA	NA	1	NA	NA	4	1	1	NA	4	1	NA	1
Bacillus phage AvesoBmore	S	1698451	2	NA	NA	NA	NA	NA	NA	NA	NA	NA	1	1	NA	1	NA	2	NA	NA	NA	NA	NA	NA	NA	1	NA	2	NA	NA	1	NA	NA	NA	NA	NA	NA	NA	NA	NA	NA	NA	NA	NA	NA	NA	NA	NA	1
Escherichia phage SUSP1	S	1718606	9	1	NA	NA	NA	2	3	2	1	NA	3	NA	3	NA	6	NA	4	NA	NA	NA	3	NA	NA	2	NA	NA	NA	NA	1	1	NA	3	NA	NA	6	2	3	9	6	3	NA	5	NA	NA	NA	NA	NA
Escherichia phage SUSP2	S	1718669	16	NA	3	3	1	NA	1	1	1	5	4	3	1	NA	3	2	2	1	NA	NA	1	1	NA	2	2	5	1	1	NA	2	3	2	3	NA	4	NA	3	13	3	NA	3	16	1	3	3	1	2
Klebsiella phage vB_KpnM_KB57	S	1719140	15	2	3	4	5	6	7	2	6	5	4	2	8	NA	15	3	NA	2	2	3	9	2	5	4	1	4	4	1	1	5	5	3	2	1	NA	5	1	NA	6	3	1	5	1	1	3	3	3
Acinetobacter phage vB_AbaM_IME200	S	1735582	11	2	2	NA	NA	4	NA	NA	NA	NA	2	NA	1	2	1	2	3	2	4	2	NA	2	1	2	1	1	4	NA	NA	4	1	2	1	3	3	1	3	2	7	11	2	NA	NA	3	1	NA	6
Bacillus phage BM5	S	1755679	7	5	2	NA	5	3	6	3	4	NA	2	4	NA	1	2	1	1	3	4	2	3	1	1	1	2	3	4	4	3	NA	3	3	4	2	1	5	7	2	7	3	4	1	NA	NA	NA	1	2
Bacillus phage Eldridge	S	1776293	10	3	NA	1	2	2	1	1	NA	1	2	NA	NA	1	3	1	1	1	1	10	4	1	1	1	NA	NA	3	NA	1	1	NA	1	NA	NA	NA	NA	2	NA	1	1	5	NA	1	4	NA	NA	2
Pseudomonas phage vB_PsyM_KIL1	S	1777065	13	5	7	5	13	4	8	4	4	7	6	9	12	9	6	6	11	9	4	6	6	NA	5	6	3	2	7	4	5	5	2	3	3	3	3	3	7	2	9	6	7	4	4	5	3	5	10
Bacillus phage DIGNKC	S	1805948	4	NA	2	NA	NA	NA	NA	NA	NA	2	2	NA	NA	NA	1	NA	NA	2	NA	3	NA	1	4	1	NA	2	NA	1	NA	1	1	1	1	2	3	1	1	NA	NA	1	1	NA	1	1	NA	1	NA
Bacillus phage NotTheCreek	S	1805952	4	NA	1	4	NA	NA	1	NA	NA	2	NA	1	1	NA	NA	NA	NA	NA	NA	NA	NA	NA	NA	2	NA	NA	NA	NA	NA	1	NA	NA	1	NA	NA	NA	NA	2	NA	NA	NA	NA	1	NA	NA	NA	NA
Bacillus phage Phrodo	S	1805953	4	NA	NA	NA	NA	NA	NA	NA	NA	1	3	NA	2	4	1	NA	1	NA	NA	NA	NA	NA	NA	NA	NA	NA	NA	NA	1	NA	NA	1	NA	NA	2	NA	NA	1	NA	1	NA	NA	1	NA	NA	NA	1
Salmonella phage vB_SalM_PM10	S	1868654	4	NA	NA	NA	NA	NA	NA	NA	NA	NA	4	NA	1	NA	NA	NA	1	NA	NA	NA	NA	NA	NA	1	NA	NA	NA	1	NA	NA	NA	1	2	NA	NA	NA	NA	NA	NA	3	NA	NA	NA	NA	1	NA	1
Escherichia phage vB_EcoM_Alf5	S	1873990	7	2	4	NA	NA	3	3	1	1	1	3	NA	3	7	2	2	1	NA	1	4	2	2	4	NA	NA	4	NA	5	3	4	1	1	2	3	NA	2	1	2	1	NA	NA	1	NA	NA	NA	NA	3
Bacillus phage DirtyBetty	S	1873999	2	NA	NA	NA	NA	NA	NA	NA	NA	NA	NA	NA	NA	2	NA	NA	NA	NA	NA	NA	NA	NA	NA	NA	NA	NA	NA	NA	NA	NA	NA	1	NA	NA	NA	NA	NA	1	NA	NA	NA	NA	NA	NA	NA	NA	NA
Erwinia phage vB_EamM_ChrisDB	S	1883371	31	4	4	2	31	11	18	15	11	9	4	2	1	14	8	10	25	14	17	15	7	1	6	6	NA	15	18	14	17	13	11	15	13	9	5	8	8	21	22	21	15	22	4	8	2	9	15
Aeromonas virus phiO18P	S	393598	3197	359	425	353	570	528	1397	1283	945	443	536	328	417	421	456	837	945	642	472	698	1387	210	322	411	205	287	528	1274	576	1310	956	769	208	238	268	377	629	615	954	577	427	3197	491	419	390	461	732
Haemophilus phage HP1	S	10690	26	6	1	3	23	26	2	8	12	6	6	4	2	1	10	3	7	6	3	3	9	3	1	6	4	2	1	6	7	10	9	3	10	2	1	3	11	4	8	11	5	5	6	3	7	3	10
Stenotrophomonas phage Smp131	S	1168563	10	1	7	NA	5	NA	1	5	1	3	NA	3	7	7	5	NA	2	5	1	2	5	4	3	10	NA	2	2	3	2	3	4	8	NA	2	3	1	8	3	2	3	6	1	4	NA	3	2	6
Enterobacteria phage fiAA91-ss	S	1357825	14	4	5	3	NA	1	NA	2	4	1	4	NA	NA	1	3	4	3	NA	5	6	2	NA	1	3	NA	6	14	10	5	6	2	11	2	NA	NA	2	3	NA	3	4	2	NA	2	NA	NA	NA	NA
Escherichia phage pro147	S	1649239	13	4	4	NA	1	3	2	3	NA	NA	3	5	2	3	7	4	10	3	7	2	5	1	5	4	1	12	9	8	1	1	2	13	NA	3	3	5	4	2	5	5	6	3	2	NA	5	1	5
Burkholderia phage KS14	S	910475	7	2	2	NA	2	1	1	3	2	3	NA	NA	NA	NA	NA	1	NA	1	NA	3	NA	NA	1	3	1	3	NA	5	NA	3	4	1	3	NA	1	NA	2	1	1	1	2	NA	NA	1	1	7	1
Salmonella phage SEN1	S	1647455	4	1	1	NA	NA	NA	NA	NA	NA	1	NA	NA	3	NA	1	1	3	2	1	3	NA	NA	1	2	NA	1	NA	1	1	3	1	2	NA	1	NA	NA	1	NA	1	1	3	2	1	NA	NA	NA	NA
Burkholderia phage KL3	S	910474	9	NA	4	2	2	7	3	6	1	7	2	1	6	3	3	2	2	1	7	8	NA	1	6	2	3	2	3	6	2	9	4	3	3	NA	1	2	1	3	5	3	6	1	NA	1	2	2	2
Ralstonia phage RSY1	S	1530085	10	8	NA	4	4	2	8	7	5	4	3	2	2	3	3	1	6	6	7	1	2	1	4	1	9	2	1	8	2	10	6	3	2	1	1	2	4	6	5	1	7	4	5	3	6	4	2
Ralstonia phage RSA1	S	406340	15	1	2	2	4	5	3	11	2	2	2	NA	1	4	2	8	5	NA	2	5	3	2	5	6	2	4	15	10	5	14	10	1	2	4	2	NA	2	8	7	4	2	5	2	3	9	2	4
Escherichia virus 186	S	29252	16	4	NA	1	1	1	5	2	4	2	3	6	3	NA	5	1	8	6	6	8	9	NA	3	3	2	7	8	11	5	9	15	16	1	1	1	6	4	15	16	10	8	11	NA	3	2	1	1
Escherichia virus P2	S	10679	15	2	6	NA	1	3	2	1	4	3	4	1	2	NA	1	1	1	5	2	4	4	2	4	1	NA	5	7	12	3	3	NA	8	NA	NA	NA	NA	1	2	2	2	1	NA	NA	2	1	NA	3
Enterobacteria phage WPhi	S	103216	3	NA	NA	NA	NA	1	NA	NA	NA	NA	NA	NA	3	NA	NA	NA	NA	NA	1	NA	1	NA	NA	NA	NA	NA	NA	NA	1	NA	1	NA	NA	NA	NA	3	NA	NA	1	NA	1	NA	NA	NA	NA	NA	NA
Acinetobacter phage Acj61	S	760732	452	31	63	48	70	45	98	112	50	121	121	108	108	130	77	179	137	156	74	68	73	61	56	57	27	39	114	141	150	254	126	77	60	67	61	133	98	74	267	452	397	216	40	43	9	27	152
Synechococcus phage ACG-2014b	S	1493508	21	9	1	4	2	3	4	7	6	7	8	4	5	14	NA	5	5	13	9	7	10	8	12	7	3	1	1	10	3	7	4	6	7	9	10	14	15	12	9	14	11	10	2	10	7	6	4
Acinetobacter phage ZZ1	S	1049283	41	13	13	12	12	14	9	10	13	15	17	7	16	14	8	23	13	21	11	15	18	14	9	15	7	12	5	15	13	13	12	15	11	18	18	24	41	21	20	22	38	12	12	12	9	6	12
Aeromonas virus 65	S	260149	44	19	39	11	43	38	44	36	33	32	36	9	26	27	20	31	30	22	16	34	22	21	20	17	9	6	23	35	26	26	40	33	14	18	8	30	41	15	30	17	30	29	24	15	15	18	37
Prochlorococcus phage P-SSM2	S	268746	22	14	19	8	22	19	9	11	16	18	9	12	13	4	7	13	11	2	18	17	15	8	12	6	4	4	9	16	13	12	12	8	16	9	10	15	13	7	11	7	16	11	11	14	9	7	13
Aeromonas phage PX29	S	926067	23	15	14	8	11	14	6	9	5	14	16	7	8	9	5	8	7	13	5	13	5	8	11	8	7	3	11	11	5	9	10	10	11	12	18	23	17	7	6	9	12	19	13	10	13	11	12
Synechococcus phage syn9	S	382359	32	8	10	9	21	16	32	10	9	15	16	4	11	5	12	18	13	8	7	10	10	2	10	6	1	3	10	22	17	12	5	8	13	NA	5	27	26	10	8	11	18	13	7	4	12	11	9
Aeromonas virus Aeh1	S	227470	16	10	7	3	5	10	12	11	9	12	6	7	12	11	5	12	5	1	3	9	10	15	5	11	5	7	4	6	6	14	5	8	7	6	7	12	6	5	6	16	5	1	3	6	6	3	6
Synechococcus phage S-RSM4	S	555387	20	9	17	11	11	16	11	16	12	20	5	4	7	10	11	9	11	8	6	10	6	5	9	6	7	5	8	6	5	7	8	13	8	5	1	12	11	3	11	11	9	7	6	7	7	2	10
Acinetobacter phage Acj9	S	760939	49	14	6	9	15	9	6	13	7	19	11	10	17	10	10	30	35	35	23	26	14	9	10	14	6	12	36	16	44	40	48	18	8	10	7	19	12	14	31	33	49	35	14	8	5	7	16
Aeromonas phage phiAS5	S	879630	15	5	8	4	15	3	7	4	2	8	6	7	14	7	11	5	8	6	9	15	3	7	11	9	3	9	7	3	4	7	7	10	9	4	4	6	8	3	1	9	6	NA	5	1	4	8	3
Synechococcus phage S-PM2	S	238854	20	7	11	9	20	3	6	2	7	10	9	5	4	9	4	9	6	3	3	6	4	9	4	5	4	6	9	6	5	3	10	4	3	5	7	8	12	6	8	9	5	3	7	6	5	1	14
Acinetobacter phage Ac42	S	762660	31	12	23	12	31	16	19	13	10	12	17	13	18	12	29	25	18	18	9	18	27	14	15	21	9	16	7	14	15	19	14	7	5	3	11	10	19	13	16	16	13	15	4	11	10	18	16
Proteus phage vB_PmiM_Pm5461	S	1636250	39	17	28	10	19	16	22	13	15	21	17	12	25	24	22	13	9	21	17	21	16	12	25	21	5	15	17	22	15	19	16	25	14	21	11	21	17	19	15	18	15	8	13	16	12	19	22
Synechococcus phage ACG-2014f	S	1493511	16	3	7	3	3	2	3	3	3	4	16	NA	5	5	7	14	16	4	9	12	11	8	4	9	1	3	6	5	7	10	10	7	4	2	6	7	5	3	7	4	11	5	6	3	4	2	2
Aeromonas phage phiAS4	S	879628	15	4	4	4	9	7	4	3	7	7	4	7	15	5	3	7	3	5	5	7	3	6	10	11	5	2	3	7	8	7	6	5	10	3	8	5	1	5	10	4	8	3	6	3	5	3	8
Shigella phage SHSML-45	S	1863010	19	3	8	1	17	12	6	6	16	11	11	3	5	1	10	6	5	1	6	5	9	1	6	2	NA	3	15	19	4	7	15	1	11	4	2	4	3	7	2	8	12	9	5	1	2	3	1
Aeromonas phage Aes012	S	1198014	50	13	30	3	6	5	15	36	10	18	32	14	33	24	38	41	29	17	20	28	49	12	21	13	12	14	42	29	18	29	11	25	2	4	4	3	5	5	6	6	4	50	9	7	7	4	8
Aeromonas phage CC2	S	1204516	17	8	3	NA	7	4	6	17	1	6	2	5	7	6	14	7	6	5	3	12	9	6	13	8	4	13	10	7	7	8	5	7	3	3	1	6	8	4	9	13	3	7	7	6	3	8	3
Synechococcus phage ACG-2014e	S	1493510	9	1	5	NA	NA	4	2	4	1	3	NA	NA	3	4	1	3	3	4	1	3	1	3	3	2	2	NA	3	1	NA	3	NA	1	8	1	2	5	3	NA	4	3	NA	2	4	1	1	1	NA
Synechococcus phage ACG-2014g	S	1493512	11	2	3	7	4	NA	4	8	2	9	2	3	4	5	4	2	NA	2	1	1	NA	NA	NA	7	3	NA	4	4	4	5	1	2	3	9	8	7	3	4	3	1	3	3	4	3	2	3	2
Synechococcus phage ACG-2014i	S	1493513	36	4	13	6	14	4	10	6	11	14	10	10	8	2	14	5	15	5	11	16	6	10	11	8	7	5	12	36	13	10	11	17	8	7	7	14	5	NA	5	10	9	4	8	5	4	2	10
Synechococcus phage ACG-2014c	S	1079998	9	1	5	2	7	7	4	3	1	5	4	1	1	2	9	5	2	1	NA	3	7	9	3	3	5	5	1	3	4	NA	4	4	1	2	3	4	6	1	3	3	1	2	4	2	6	2	3
Enterobacteria phage QL01	S	1673871	9	2	2	NA	3	2	3	8	6	3	NA	NA	3	3	2	NA	2	6	NA	2	2	2	2	2	2	2	6	2	2	1	NA	2	8	4	5	NA	8	6	1	9	2	1	2	NA	4	NA	1
Shigella phage SHSML-52-1	S	1863011	21	12	8	7	21	9	6	7	15	9	8	5	7	6	9	15	8	6	2	7	12	3	6	3	NA	4	6	8	6	5	11	8	3	3	3	10	10	10	13	9	4	7	2	3	4	2	14
Enterobacteria phage RB16	S	329381	9	1	1	NA	2	NA	1	NA	2	NA	2	NA	NA	3	3	1	2	2	2	3	2	1	4	5	NA	6	4	NA	NA	NA	NA	3	1	NA	NA	NA	1	NA	1	4	NA	NA	1	NA	1	NA	2
Cronobacter phage vB_CsaM_GAP161	S	1141138	33	2	4	8	3	3	3	3	1	3	4	2	2	NA	3	2	3	6	1	6	5	3	NA	6	1	2	NA	1	3	4	7	4	5	2	1	NA	1	1	13	6	4	3	3	2	2	NA	1
Synechococcus phage ACG-2014h	S	1340810	6	3	2	NA	4	2	3	2	1	2	5	NA	2	3	1	2	2	1	3	4	3	2	3	3	1	NA	4	1	3	1	3	4	NA	NA	2	2	3	NA	1	3	1	1	4	2	2	2	2
Serratia phage PS2	S	1481112	8	2	5	2	6	5	7	2	3	2	6	3	5	3	2	4	2	3	NA	3	2	3	4	5	3	NA	2	6	4	2	8	1	3	3	3	2	7	4	1	3	1	2	5	2	NA	1	4
Synechococcus phage ACG-2014j	S	1493514	9	1	7	3	7	2	4	4	5	6	7	2	1	NA	4	1	9	7	2	4	2	1	6	3	5	4	2	5	NA	3	NA	7	4	1	1	2	6	1	3	1	4	3	4	2	1	4	1
Escherichia phage slur02	S	1720494	6	NA	2	NA	1	NA	2	NA	1	NA	NA	NA	NA	1	3	6	1	NA	NA	1	2	NA	NA	NA	NA	NA	NA	4	2	2	6	NA	1	1	NA	2	2	1	1	1	3	NA	NA	1	NA	NA	3
Escherichia phage slur07	S	1720500	15	5	7	6	15	8	11	12	5	7	7	4	12	6	5	2	13	9	3	8	7	4	3	15	7	3	7	13	6	9	14	6	6	7	10	6	4	7	5	4	9	10	8	7	7	5	8
Acinetobacter virus 133	S	279006	28	10	4	7	15	6	11	17	8	11	14	14	9	12	9	9	23	8	12	20	8	6	11	10	2	7	12	24	7	27	13	11	11	11	8	21	17	18	23	28	21	10	7	10	1	8	12
Enterobacteria phage JSE	S	576789	117	1	5	1	8	3	8	4	8	8	8	12	2	5	NA	4	13	6	5	20	6	1	4	4	4	3	12	5	117	5	100	9	7	8	3	2	5	5	10	12	4	10	2	7	NA	1	11
Klebsiella phage KP15	S	707757	26	1	NA	4	8	9	5	17	4	1	2	2	2	7	9	17	9	8	7	3	7	2	2	2	2	4	7	9	4	18	8	4	5	8	12	7	9	4	9	11	26	7	9	5	NA	1	8
Klebsiella phage KP27	S	1129147	16	3	1	10	11	14	6	13	4	4	2	1	5	16	8	7	16	4	3	8	10	3	3	NA	3	5	7	9	2	7	4	7	5	5	2	2	12	4	7	13	14	5	7	3	1	NA	5
Enterobacteria phage GEC-3S	S	1222338	36	1	5	3	6	2	5	3	3	10	1	NA	1	2	2	2	5	6	5	10	2	2	2	3	NA	NA	8	2	23	2	36	NA	4	3	2	8	2	1	7	7	2	5	1	2	1	3	2
Escherichia phage Lw1	S	1307804	9	3	7	NA	8	3	4	1	NA	1	2	1	NA	3	3	8	3	1	3	5	NA	NA	3	1	NA	1	NA	2	NA	2	1	1	2	3	NA	4	2	2	6	NA	2	6	1	1	1	2	1
Synechococcus phage S-MbCM100	S	1340812	17	7	5	8	13	12	5	9	6	10	6	5	17	9	5	15	4	3	2	9	6	6	7	13	1	4	7	10	9	15	6	2	9	5	8	8	13	6	6	6	4	8	3	2	3	5	11
Escherichia phage vB_EcoM_PhAPEC2	S	1391224	6	NA	1	2	1	NA	NA	1	1	2	4	4	1	1	4	NA	NA	3	NA	4	2	NA	2	4	1	1	1	2	4	1	2	NA	NA	1	2	2	1	NA	1	NA	1	4	1	6	3	1	NA
Citrobacter phage IME-CF2	S	1673887	8	3	3	4	2	2	7	4	1	NA	2	3	4	4	3	5	NA	2	2	2	3	8	1	2	2	NA	5	NA	3	3	NA	2	2	2	3	1	4	1	3	3	NA	2	3	3	4	3	1
Salmonella phage vB_SnwM_CGG4-1	S	1815631	11	6	5	2	3	1	5	2	3	6	4	7	6	4	2	6	1	NA	2	5	2	11	5	8	9	3	6	3	NA	NA	1	4	8	NA	2	3	7	3	1	3	3	1	2	3	2	3	4
Enterobacteria phage RB43	S	115991	4	NA	2	1	4	1	1	2	1	NA	1	NA	2	2	1	NA	1	1	1	2	1	NA	NA	1	1	1	NA	NA	1	1	NA	2	2	NA	NA	NA	2	1	3	1	4	1	NA	2	NA	1	4
Synechococcus phage metaG-MbCM1	S	1079999	16	11	16	1	1	4	4	1	5	9	15	3	7	NA	2	3	1	2	3	7	4	NA	9	1	1	3	NA	1	3	3	5	2	4	2	3	4	2	NA	2	4	2	NA	5	2	NA	6	5
Shigella phage SHBML-50-1	S	1863007	6	6	3	NA	1	NA	2	1	1	NA	4	1	1	NA	2	NA	1	NA	NA	1	1	1	NA	NA	NA	NA	4	2	NA	1	2	1	NA	NA	1	1	NA	NA	NA	2	1	2	1	NA	1	NA	2
Enterobacteria phage T4 sensu lato	S	348604	14	1	2	NA	5	1	1	6	2	7	3	5	3	7	7	4	2	2	1	5	1	2	NA	1	1	NA	4	3	3	9	14	2	1	1	2	7	3	NA	1	4	3	1	NA	NA	NA	1	7
Yersinia virus PST	S	1914207	9	1	NA	1	1	1	NA	NA	NA	2	1	1	NA	NA	1	1	NA	1	NA	9	3	NA	1	NA	NA	NA	2	NA	NA	2	7	3	1	1	NA	NA	2	NA	1	2	NA	NA	1	NA	NA	NA	2
Yersinia virus D1	S	1914208	5	1	1	NA	NA	NA	NA	NA	1	NA	3	NA	1	NA	1	3	3	NA	1	4	4	NA	4	2	1	1	5	4	NA	NA	3	NA	NA	2	1	2	1	NA	1	1	NA	NA	1	NA	NA	NA	2
Vibrio phage KVP40	S	75320	16	11	10	10	5	2	2	7	1	13	7	10	7	15	15	10	5	4	7	10	6	14	8	14	9	6	6	4	11	8	7	5	9	8	16	10	6	6	3	5	8	5	10	5	3	6	2
Vibrio phage nt-1	S	115992	20	5	4	3	20	8	4	5	11	11	10	3	9	10	9	16	11	6	7	5	4	10	6	9	4	6	3	10	8	7	5	8	6	6	1	9	13	9	10	13	7	3	4	4	5	2	15
Vibrio virus ValKK3	S	1914021	17	11	16	12	14	4	10	7	8	8	13	4	10	7	9	17	3	8	6	14	8	16	14	13	8	14	9	8	7	9	10	10	8	5	6	8	11	2	4	8	6	5	9	6	7	8	14
Vibrio phage VH7D	S	1262539	12	8	12	2	5	4	NA	4	1	4	4	5	6	6	2	3	5	4	3	11	NA	3	7	6	3	7	5	5	5	3	5	3	10	4	4	2	8	4	5	4	7	7	4	8	3	2	4
Escherichia virus Bp7	S	1914193	15	8	2	1	3	5	8	10	2	4	11	3	10	12	3	7	5	7	4	8	7	8	4	15	6	NA	3	10	5	6	2	5	3	11	11	7	10	6	10	3	9	1	5	6	3	3	6
Escherichia virus JS10	S	1914194	11	4	2	3	5	6	NA	1	4	2	6	2	4	3	11	4	5	1	2	7	NA	1	2	7	4	10	8	2	4	9	2	3	NA	1	1	4	1	1	3	2	3	1	4	2	2	1	3
Escherichia virus VR5	S	1914195	5	2	NA	1	5	NA	2	2	1	2	1	NA	1	NA	1	NA	1	1	2	4	2	1	2	1	NA	3	4	4	NA	4	3	2	2	3	NA	1	3	NA	2	1	1	1	NA	4	NA	1	1
Escherichia virus IME08	S	1914192	7	6	1	3	4	1	1	7	NA	5	3	3	3	1	1	2	NA	3	1	6	1	4	2	3	2	4	2	6	3	3	2	2	7	1	2	3	5	1	NA	5	2	1	6	3	2	1	3
Escherichia virus VR26	S	1913686	12	4	9	2	5	6	2	5	2	6	4	1	1	3	1	3	2	NA	1	1	2	1	3	2	2	7	12	3	1	2	1	5	NA	2	4	5	1	NA	1	NA	4	1	3	NA	2	2	5
Escherichia virus VR20	S	1913684	7	4	3	NA	1	1	2	3	5	4	3	4	1	NA	2	1	1	2	NA	5	1	5	1	1	NA	2	5	5	1	2	2	1	3	NA	NA	1	3	4	1	7	2	1	3	3	4	4	1
Escherichia virus JS09	S	1914160	13	7	3	9	7	8	13	10	7	1	5	3	7	9	11	2	3	NA	3	5	3	5	2	5	1	4	6	NA	3	2	3	7	6	7	7	7	9	12	6	7	6	5	2	4	2	NA	4
Shigella virus UTAM	S	1914162	7	1	1	4	3	7	3	3	3	3	3	1	4	3	5	3	1	1	1	3	3	1	1	2	1	1	2	1	4	2	3	3	3	1	2	3	4	1	1	3	2	4	3	2	1	3	1
Enterobacteria phage Phi1	S	448384	36	1	4	2	3	2	1	3	2	NA	1	1	2	5	3	8	NA	3	1	13	2	1	NA	2	1	1	8	4	26	3	36	5	4	2	NA	12	1	6	5	1	7	1	1	1	2	NA	6
Enterobacteria phage RB49	S	50948	62	4	2	2	9	1	11	2	1	4	5	NA	3	4	3	8	2	4	4	20	2	NA	NA	3	NA	NA	15	3	57	NA	62	4	6	2	5	3	2	1	2	4	9	5	NA	3	1	2	3
Enterobacter virus PG7	S	1913655	10	6	6	3	7	9	4	7	5	4	4	4	4	6	4	4	1	2	1	7	6	2	3	NA	4	4	3	6	10	2	9	6	4	5	2	5	3	2	3	NA	8	2	2	1	NA	4	3
Enterobacter virus CC31	S	1913656	8	1	1	2	6	4	NA	3	1	2	2	4	5	4	1	NA	1	2	NA	5	NA	1	5	6	1	NA	2	2	NA	1	2	NA	2	3	1	NA	1	2	4	3	1	NA	4	NA	2	2	NA
Salmonella virus STML198	S	1913657	7	2	5	2	2	2	4	5	1	2	1	2	5	1	1	1	NA	1	1	2	1	1	6	2	NA	1	6	4	2	5	5	1	3	NA	2	1	2	1	2	2	7	3	1	1	1	3	2
Escherichia virus FV3	S	1914855	23	5	6	4	6	1	2	8	7	9	12	18	8	16	21	23	13	8	8	16	12	5	2	10	1	15	15	16	11	13	11	8	6	10	10	10	14	14	17	14	8	15	5	5	7	6	8
Escherichia virus JES2013	S	1914854	44	13	11	4	16	14	8	6	15	30	42	30	23	30	44	40	21	16	17	24	26	9	4	15	8	24	29	25	28	17	19	23	14	18	21	20	18	18	25	23	14	21	8	5	11	6	8
Escherichia virus V5	S	1914853	40	10	1	7	9	5	9	3	10	33	40	14	5	15	30	31	23	11	12	18	22	2	6	6	7	23	20	14	23	16	6	4	3	16	15	11	14	17	19	21	13	16	5	2	12	4	9
Escherichia virus FFH2	S	1914856	32	8	1	3	10	7	9	8	5	21	18	16	10	18	22	32	23	9	13	25	21	2	4	8	5	17	23	24	16	14	11	6	13	8	11	11	16	14	12	10	9	14	NA	4	4	6	8
Cronobacter virus GAP31	S	1914895	6	NA	1	1	2	1	1	NA	4	2	2	1	1	2	2	6	4	1	3	3	NA	1	2	NA	NA	4	6	2	5	1	2	3	3	2	1	1	1	NA	NA	3	2	NA	NA	2	1	2	6
Salmonella virus SSE121	S	1914893	11	4	9	4	5	1	1	8	7	4	3	8	3	1	4	2	3	2	4	6	3	4	6	8	2	2	2	3	5	5	1	4	3	7	11	5	4	3	7	4	8	3	4	5	3	5	1
Salmonella virus SE1	S	1914892	10	3	3	2	10	6	3	5	6	4	10	NA	10	NA	4	7	3	1	1	8	3	4	10	4	1	3	4	5	1	8	NA	2	5	3	2	6	5	2	3	8	6	5	4	4	3	1	5
Escherichia virus 4MG	S	1914894	8	2	2	5	2	4	5	1	1	3	1	2	3	5	3	6	4	2	3	4	8	3	5	1	6	1	3	2	2	7	2	2	3	1	2	2	4	3	1	2	2	5	1	6	2	5	2
Cronobacter virus CR9	S	1914899	8	NA	2	3	4	NA	NA	5	4	5	3	5	8	2	1	2	4	NA	7	3	3	4	4	3	1	7	3	6	1	8	7	2	1	1	3	6	3	5	3	1	2	4	1	3	3	1	3
Cronobacter virus CR8	S	1914898	3	2	NA	NA	NA	NA	NA	NA	NA	NA	3	2	1	2	NA	NA	NA	NA	NA	1	1	NA	1	1	NA	NA	3	NA	NA	NA	1	NA	2	NA	1	1	NA	1	NA	NA	NA	NA	NA	1	2	1	1
Bacillus virus G	S	1084719	135	63	85	67	135	106	106	104	91	102	98	62	77	87	59	77	103	51	58	87	84	58	74	91	51	66	75	109	60	79	79	73	75	81	74	103	107	69	93	78	76	68	50	45	45	56	98
Microcystis aeruginosa phage Ma-LMM01	S	340435	4	1	NA	2	1	1	2	1	1	1	NA	NA	NA	2	NA	3	NA	NA	1	3	NA	NA	NA	NA	NA	NA	NA	3	NA	NA	1	NA	1	1	NA	1	3	NA	3	NA	2	NA	2	NA	NA	NA	NA
Staphylococcus phage JD007	S	1239383	33	18	22	16	33	16	20	11	14	16	18	4	11	21	13	19	7	12	7	11	10	7	10	9	4	7	19	13	16	12	14	21	10	9	5	15	20	8	20	15	8	15	10	5	4	8	16
Staphylococcus phage 812	S	307898	4	1	1	3	2	NA	1	NA	2	NA	1	NA	1	NA	2	1	NA	NA	NA	NA	NA	NA	NA	1	NA	1	1	NA	3	NA	1	NA	3	2	1	4	2	NA	NA	NA	NA	1	2	NA	1	NA	2
Staphylococcus phage GH15	S	760530	5	2	1	NA	1	NA	3	NA	2	2	1	1	1	NA	NA	NA	NA	1	NA	NA	1	2	2	NA	NA	NA	NA	2	1	1	NA	NA	1	NA	NA	NA	NA	NA	NA	1	NA	2	NA	NA	NA	NA	NA
Staphylococcus phage phiSA012	S	1450142	7	1	2	NA	5	1	2	3	2	1	4	1	NA	3	1	NA	4	NA	NA	4	2	2	4	NA	1	4	NA	1	NA	4	1	NA	2	NA	NA	2	2	NA	NA	4	NA	3	3	6	NA	1	5
Staphylococcus phage MCE-2014	S	1524910	5	1	1	NA	3	3	3	1	NA	1	2	NA	NA	3	1	3	2	1	NA	3	NA	2	2	NA	3	NA	NA	1	3	1	2	NA	NA	2	5	2	2	1	NA	2	3	NA	1	2	2	NA	4
Staphylococcus phage Twort	S	55510	17	12	7	4	9	9	15	5	4	10	13	9	10	5	15	10	12	5	8	10	10	9	5	4	3	8	16	7	9	9	6	9	12	6	NA	5	11	2	5	8	15	3	9	3	5	4	17
Bacillus virus SPO1	S	10685	9	3	NA	8	5	4	4	4	1	2	4	7	1	4	1	1	2	3	3	1	2	NA	3	9	5	1	1	4	1	1	1	NA	5	2	3	NA	4	5	4	1	2	1	1	1	3	5	3
Bacillus phage vB_BceM-Bc431v3	S	1195072	8	3	4	4	8	NA	4	6	2	2	6	4	3	6	5	1	2	1	3	2	4	NA	2	2	NA	2	1	4	2	5	6	3	4	3	2	4	3	1	4	1	3	NA	2	1	1	3	4
Bacillus phage Bastille	S	57477	6	NA	2	1	5	NA	6	3	3	3	2	NA	NA	1	NA	6	3	2	2	1	1	2	1	2	NA	1	NA	1	2	2	3	NA	NA	1	2	2	3	NA	1	2	1	2	1	NA	1	3	1
Staphylococcus virus SA11	S	1204543	17	8	12	7	17	17	11	13	5	6	16	9	9	4	3	4	11	6	6	3	8	1	4	6	5	4	9	14	7	13	9	4	7	10	5	10	8	7	7	7	11	11	10	6	3	4	17
Enterococcus phage phiEF24C	S	442493	10	1	1	3	7	1	5	NA	2	9	4	2	2	2	1	NA	7	5	1	NA	2	5	2	5	2	5	2	NA	3	6	2	6	6	4	3	5	2	3	4	3	1	2	2	NA	2	2	3
Lactobacillus phage LP65	S	298338	9	3	7	4	5	6	6	3	5	5	1	2	NA	NA	5	4	6	5	8	9	7	3	1	1	2	1	7	5	8	1	8	2	4	3	NA	4	2	1	4	4	4	4	2	1	2	3	4
Brochothrix phage A9	S	857312	28	8	3	5	21	13	21	18	15	5	8	1	3	9	8	9	28	11	11	22	12	2	9	6	1	21	7	13	15	13	22	21	6	6	11	14	18	10	12	15	27	8	5	4	1	4	10
Listeria virus P100	S	330395	6	NA	1	1	4	1	3	3	2	1	2	3	NA	3	4	6	NA	2	1	3	NA	NA	2	1	2	NA	3	1	1	1	NA	2	NA	NA	NA	1	5	1	NA	1	NA	NA	NA	1	NA	1	2
Campylobacter virus CP21	S	1190451	20	8	10	8	13	12	15	16	14	15	17	9	17	11	8	5	18	11	11	20	4	10	15	12	14	5	16	13	8	6	11	11	11	5	11	9	14	15	17	9	17	5	12	6	11	8	10
Campylobacter virus CP220	S	722417	77	17	40	17	77	52	45	27	40	29	49	18	25	14	34	20	21	23	11	14	31	19	13	13	6	18	27	27	20	24	23	22	17	15	11	19	27	7	23	23	22	41	19	16	11	12	28
Campylobacter virus CPt10	S	722418	13	1	4	4	7	1	7	4	NA	5	7	NA	6	3	6	9	5	4	4	12	4	5	5	8	2	7	5	7	1	2	1	3	11	4	6	4	6	5	6	4	6	5	10	1	1	3	6
Campylobacter virus NCTC12673	S	934027	14	11	5	4	8	6	4	3	9	3	9	9	14	14	10	7	7	10	7	5	5	9	3	8	4	6	6	6	3	3	8	4	10	5	4	7	5	8	7	14	10	1	9	4	6	6	8
Campylobacter virus CPX	S	1110702	11	2	10	8	10	1	5	6	4	4	1	2	1	5	5	2	4	2	NA	3	2	1	3	3	1	3	3	5	NA	1	2	1	10	4	3	5	1	1	5	3	4	5	3	2	2	1	4
Escherichia phage ECML-4	S	1204523	17	5	5	6	3	5	2	12	3	7	13	3	13	12	4	3	10	2	2	7	3	6	3	8	10	2	1	2	6	5	4	4	6	10	7	3	3	NA	3	4	3	NA	4	8	4	8	5
Salmonella phage ViI	S	867696	18	13	10	4	8	5	7	4	8	12	7	9	18	12	6	6	5	6	4	16	5	7	14	10	4	3	1	6	3	4	7	3	6	16	9	4	4	4	1	2	4	4	2	8	6	7	9
Shigella phage Ag3	S	637730	8	1	5	2	NA	1	2	NA	NA	NA	3	3	1	5	6	1	6	4	NA	4	2	3	NA	1	NA	4	NA	2	3	3	1	NA	NA	2	NA	NA	NA	NA	3	2	1	3	1	1	1	1	3
Pseudomonas phage phiKZ	S	169683	30	14	25	10	21	13	18	16	12	20	22	15	30	14	17	11	17	10	15	18	5	11	13	26	9	9	17	14	19	14	9	10	16	28	8	10	17	9	16	11	12	13	13	14	7	11	18
Pseudomonas phage PhiPA3	S	998086	17	8	4	8	15	10	13	13	10	5	11	8	7	10	14	6	16	8	9	17	6	9	9	14	6	16	9	11	10	8	12	9	10	6	14	12	7	8	9	11	12	9	12	7	5	4	15
Pseudomonas phage 201phi2-1	S	198110	8	NA	NA	3	NA	2	NA	1	4	2	1	2	2	2	1	3	5	1	2	1	NA	NA	4	4	4	4	5	5	1	7	2	4	2	1	3	1	1	NA	NA	2	6	1	1	1	3	1	3
Salmonella phage SJ46	S	1815968	36	8	4	6	10	8	5	10	8	9	9	6	15	10	14	13	15	12	10	19	16	14	12	14	6	17	7	34	12	10	11	18	6	8	NA	15	10	6	15	10	9	11	7	2	3	2	1
Escherichia virus P1	S	10678	22	7	5	5	14	8	8	5	11	8	12	6	4	11	13	7	20	4	9	9	13	2	7	6	1	9	16	22	5	16	9	16	4	7	5	12	8	9	21	7	8	5	3	2	1	2	5
Vibrio phage VP882	S	261726	13	1	1	1	6	1	6	7	3	7	NA	5	4	5	4	3	8	NA	8	5	7	1	5	8	3	NA	5	1	5	4	5	8	2	3	NA	1	4	6	3	3	3	13	3	NA	4	3	5
Halomonas phage phiHAP-1	S	499235	11	1	1	3	NA	6	NA	1	1	1	3	2	1	4	1	3	8	6	8	11	2	2	4	3	2	1	3	7	5	7	6	2	1	2	1	NA	1	1	5	3	3	NA	2	1	7	2	NA
Burkholderia virus BcepF1	S	417280	7	6	4	3	2	4	2	NA	1	3	2	NA	3	6	6	NA	2	4	3	1	1	NA	2	NA	2	2	2	6	1	6	1	2	NA	2	NA	1	2	NA	2	3	NA	4	5	4	1	NA	2
Pseudomonas phage LBL3	S	549445	3	NA	NA	1	NA	NA	NA	NA	NA	1	NA	NA	2	1	NA	NA	NA	3	NA	NA	NA	NA	NA	1	NA	NA	NA	NA	NA	NA	NA	NA	1	NA	2	1	NA	NA	NA	NA	NA	NA	NA	1	1	NA	NA
Enterobacteria phage SfMu	S	1567022	12	NA	NA	6	NA	3	1	1	2	NA	3	NA	3	1	1	4	4	1	2	1	6	1	NA	4	NA	11	12	10	5	4	2	5	1	NA	2	3	2	2	1	3	1	NA	NA	NA	5	NA	1
Escherichia phage D108	S	665033	14	NA	1	1	NA	3	4	3	2	1	3	1	2	2	2	10	4	NA	NA	4	10	2	2	5	1	7	14	10	5	5	3	10	NA	NA	2	3	5	4	4	2	7	2	2	NA	NA	1	2
Burkholderia virus BcepMu	S	264729	9	6	2	NA	3	2	3	5	2	1	NA	3	4	9	1	NA	3	NA	3	1	2	3	2	6	2	5	3	5	4	7	4	5	NA	3	2	1	4	8	7	2	6	1	2	5	6	6	4
Burkholderia virus phiE255	S	431894	12	NA	1	3	7	2	10	2	5	12	7	1	5	3	6	2	2	3	8	6	NA	3	5	4	3	3	1	3	1	3	3	4	8	2	4	1	4	4	4	6	5	2	10	11	1	3	5
Salmonella phage FelixO1	S	77775	4	NA	NA	NA	2	NA	2	NA	3	1	2	1	NA	NA	2	2	4	NA	NA	NA	2	1	NA	1	1	3	3	4	1	2	NA	1	NA	NA	NA	NA	2	NA	1	NA	NA	2	NA	NA	NA	1	NA
Escherichia phage vB_EcoM_AYO145A	S	1636202	14	NA	NA	NA	3	NA	NA	1	1	2	NA	5	3	2	5	4	2	2	NA	3	14	NA	NA	2	1	5	2	2	2	2	2	1	NA	2	1	1	6	NA	1	2	3	1	1	NA	NA	NA	2
Pseudomonas phage phiMK	S	1815957	3	NA	1	NA	NA	NA	NA	NA	1	1	NA	NA	NA	3	NA	1	1	1	NA	3	NA	NA	NA	NA	1	NA	1	1	2	NA	NA	1	NA	NA	NA	2	2	NA	NA	1	1	NA	NA	NA	2	NA	NA
Escherichia phage wV8	S	576791	8	NA	NA	1	2	NA	2	NA	3	2	2	NA	4	6	7	8	NA	NA	NA	1	2	1	3	NA	NA	6	2	6	1	1	NA	3	NA	1	2	NA	2	1	NA	2	3	1	NA	NA	1	2	NA
Bacillus phage Bcp1	S	584892	9	5	3	3	7	2	4	4	4	4	4	NA	1	6	2	3	3	2	5	4	5	1	4	1	NA	2	3	2	3	2	2	7	2	2	2	3	2	6	2	4	4	1	6	NA	1	NA	3
Bacillus phage JBP901	S	1498212	4	1	1	NA	NA	NA	NA	3	1	3	NA	4	2	1	1	1	1	1	1	3	NA	NA	3	NA	NA	1	2	NA	NA	NA	NA	2	1	2	NA	1	NA	NA	NA	NA	NA	NA	4	NA	NA	NA	3
Bacillus virus Bobb	S	1910936	8	4	2	NA	4	5	2	2	1	1	8	7	3	4	5	2	1	2	1	1	2	2	3	2	3	1	5	6	3	2	1	2	1	1	1	2	2	NA	2	2	1	3	4	2	2	2	1
Bacillus virus Agate	S	1910935	7	2	2	3	5	2	6	3	4	2	6	1	3	1	7	1	1	2	NA	4	3	3	3	4	NA	4	2	4	5	2	1	2	1	NA	2	5	4	1	3	7	2	NA	NA	NA	4	NA	3
Clostridium virus phiCD27	S	559189	8	1	NA	NA	1	NA	1	1	1	1	NA	NA	NA	2	3	1	2	1	NA	2	3	NA	NA	1	2	NA	NA	1	NA	2	NA	1	1	NA	NA	1	3	1	1	8	NA	2	NA	NA	NA	1	1
Mycobacterium phage Nappy	S	1088866	2	NA	NA	1	1	NA	NA	NA	NA	1	NA	NA	NA	NA	NA	NA	NA	NA	NA	NA	NA	NA	NA	2	NA	1	1	1	1	NA	NA	NA	NA	1	NA	NA	NA	NA	NA	1	NA	NA	NA	2	NA	1	NA
Burkholderia virus Bcep1	S	244310	5	1	NA	NA	3	NA	NA	2	2	NA	1	NA	2	NA	NA	NA	1	NA	3	NA	NA	NA	1	NA	NA	NA	NA	2	NA	2	1	1	NA	1	2	2	2	NA	NA	2	NA	NA	NA	NA	1	NA	NA
Aeromonas virus 44RR2	S	115987	3	NA	3	2	NA	NA	2	1	NA	1	2	NA	1	NA	NA	NA	NA	NA	2	2	NA	NA	1	NA	NA	2	1	2	NA	3	NA	NA	1	NA	NA	NA	1	1	NA	NA	NA	1	NA	NA	1	NA	2
Acinetobacter phage vB_AbaS_TRS1	S	1852629	83	40	27	22	4	25	21	30	12	25	37	24	47	38	29	49	25	47	23	42	34	37	31	49	33	32	25	37	43	29	27	28	48	46	43	69	66	60	59	72	64	44	15	29	25	26	6
Geobacillus virus E3	S	1572712	44	16	22	18	44	29	29	30	18	28	32	17	15	14	27	18	14	23	18	25	15	14	20	15	14	14	21	27	18	17	25	10	25	11	33	17	29	14	14	23	28	16	10	12	8	19	18
Burkholderia phage KL1	S	1132026	76	29	26	15	47	19	40	58	13	29	34	27	28	31	22	28	32	24	21	26	14	17	27	19	7	16	59	40	41	76	61	21	22	4	25	51	31	28	76	62	34	18	18	15	11	21	44
Klebsiella phage phiKO2	S	255431	58	24	17	21	35	16	32	39	28	16	26	21	18	17	32	46	54	20	17	44	33	12	16	9	11	15	26	52	36	36	19	31	14	24	9	18	23	39	58	18	30	34	18	3	2	8	3
Bacillus phage vB_BanS-Tsamsa	S	1308863	53	26	30	11	53	38	47	25	32	16	25	19	22	12	28	29	25	19	15	38	28	7	16	23	11	12	21	27	18	26	21	20	14	7	7	32	34	13	26	27	25	24	16	16	6	13	29
Salmonella phage Vi II-E1	S	424716	71	10	14	8	14	12	13	8	14	11	25	14	19	23	25	22	13	6	14	13	20	5	8	19	7	21	15	39	21	9	7	15	5	9	4	16	35	13	71	11	30	11	8	4	1	5	11
Psychrobacter phage Psymv2	S	1071177	54	4	6	4	4	1	3	4	NA	1	NA	1	6	1	3	8	8	6	4	11	4	2	3	5	3	10	7	8	22	7	10	9	2	3	6	2	6	6	7	16	6	1	4	NA	1	2	7
Staphylococcus phage 6ec	S	1500386	24	15	8	9	24	19	19	11	8	10	22	7	6	15	14	18	9	9	5	11	15	10	10	9	6	12	14	13	6	12	5	2	1	6	9	5	8	17	20	15	14	16	3	6	9	5	9
Cellulophaga phage phiST	S	756282	32	14	24	9	19	25	32	30	19	23	28	11	17	12	20	20	19	18	5	16	19	10	14	27	5	14	11	21	19	12	12	19	14	17	18	14	15	12	19	17	16	16	20	11	8	15	18
Lactococcus phage 1706	S	475178	386	8	14	19	79	44	213	147	69	15	5	12	2	8	9	7	13	7	26	23	4	8	7	19	8	15	21	14	23	28	27	24	20	28	17	24	42	18	35	40	13	20	13	6	26	19	73
Streptomyces phage phiHau3	S	1204524	27	10	10	13	4	6	4	9	5	9	11	4	16	16	1	8	4	12	8	11	7	10	7	7	4	11	10	22	11	10	2	11	2	6	7	1	9	NA	9	4	9	2	7	5	11	8	9
Bacteroides phage B124-14	S	1105171	24	7	4	1	8	4	3	6	8	6	3	3	5	6	8	5	7	4	13	15	11	2	NA	4	5	17	24	13	3	13	10	9	7	2	8	24	11	1	15	9	6	10	5	4	3	4	20
Pseudomonas phage vB_PaeS_PAO1_Ab18	S	1548905	29	7	5	5	11	9	19	14	5	10	3	11	10	12	4	5	11	4	10	13	10	3	8	12	6	3	13	29	8	15	13	8	14	3	3	4	6	3	7	7	7	15	8	8	11	10	14
Caulobacter phage CcrColossus	S	1211640	41	15	31	12	7	8	18	19	5	18	21	11	17	23	7	4	10	14	8	21	11	27	28	36	12	15	10	22	13	18	15	21	16	12	18	6	9	6	11	14	7	12	28	38	15	18	14
Lactococcus phage WRP3	S	1560313	26	5	5	4	3	5	7	11	7	4	9	3	12	7	1	6	1	6	3	5	3	8	8	11	6	2	5	9	8	2	5	5	13	6	3	5	10	6	7	9	2	2	26	12	NA	5	8
Listeria phage vB_LmoS_188	S	1591072	25	7	4	3	25	13	8	9	4	10	7	1	3	9	7	5	8	6	NA	3	4	1	2	6	1	2	6	7	3	6	8	7	3	3	1	2	7	8	7	11	8	7	8	2	1	3	9
Mycobacterium phage Luchador	S	1647300	28	1	2	1	4	2	2	3	2	4	5	1	6	4	9	6	1	7	3	10	6	3	4	4	3	4	6	4	14	5	3	9	6	6	5	9	11	19	15	11	15	9	7	2	6	4	2
Pseudomonas phage 73	S	347325	30	9	6	11	11	13	19	22	3	16	19	8	10	11	3	19	12	14	13	8	8	5	11	13	7	7	21	13	14	23	22	13	8	2	8	14	18	14	30	23	20	7	4	2	9	14	17
Clostridium phage phiCD6356	S	864178	10	5	4	3	9	6	10	2	6	4	5	NA	6	5	10	7	7	1	1	7	6	2	3	5	8	4	4	10	2	4	8	NA	3	1	4	2	6	7	7	3	6	3	6	2	4	4	6
Lactococcus phage 949	S	881953	15	2	9	5	6	5	6	4	4	NA	8	8	7	10	4	8	6	6	2	14	3	2	1	1	2	1	4	3	2	2	3	4	7	5	4	5	3	4	6	7	6	5	8	15	NA	2	5
Pseudomonas phage PaMx42	S	1175662	73	22	19	14	46	11	29	55	14	36	35	20	26	22	10	30	24	22	17	31	8	20	31	19	14	24	64	54	45	73	38	20	26	20	30	38	49	31	45	52	47	18	16	18	20	12	45
Staphylococcus phage phiRS7	S	1403390	12	1	4	2	6	1	2	5	9	3	9	1	7	8	1	1	1	3	2	7	3	8	3	5	3	2	2	NA	6	3	2	3	6	4	4	6	7	4	3	3	1	1	NA	4	1	3	3
Lactobacillus phage phiadh	S	12417	13	2	5	4	11	4	7	12	3	3	2	2	3	6	3	2	7	5	1	2	4	1	3	2	4	6	1	13	3	3	4	5	2	1	6	4	5	3	8	1	3	2	4	2	NA	NA	3
Mycobacterium phage DS6A	S	45764	14	1	8	3	6	2	8	3	NA	3	5	5	5	4	2	2	5	6	6	4	4	2	5	14	1	5	4	5	8	8	6	6	3	3	3	NA	4	1	3	6	1	1	1	11	7	1	2
Mycobacterium phage Hawkeye	S	1458711	7	NA	1	NA	3	3	4	NA	3	2	1	3	NA	NA	5	4	3	1	2	3	3	1	1	1	1	2	4	2	3	3	5	NA	4	NA	NA	4	1	1	1	2	2	NA	NA	NA	2	1	3
Pseudomonas phage phiPSA1	S	1500757	54	4	5	3	4	1	5	4	3	5	2	3	9	6	6	5	1	6	17	12	7	NA	4	7	2	9	14	24	12	25	14	14	1	2	5	2	2	NA	3	3	1	8	2	3	3	3	4
Enterobacteria phage ES18	S	101570	6	NA	NA	NA	3	1	3	1	2	NA	1	NA	1	NA	NA	1	3	2	2	1	NA	NA	NA	NA	NA	1	3	3	5	1	1	2	1	1	NA	NA	1	NA	2	1	1	4	2	NA	NA	1	1
Flavobacterium phage 11b	S	294631	21	4	12	3	8	5	11	8	3	3	13	7	8	6	4	6	5	3	NA	11	6	10	21	7	3	2	5	6	6	3	6	7	11	7	11	6	3	7	5	6	4	6	6	6	5	4	7
Enterococcus phage EFAP-1	S	627087	6	1	NA	1	2	1	2	2	1	1	3	NA	NA	NA	2	3	NA	NA	1	1	1	1	NA	NA	1	NA	1	4	2	3	3	NA	NA	3	NA	1	1	1	3	NA	NA	NA	1	NA	NA	NA	1
Synechococcus phage S-SKS1	S	754042	16	3	6	9	9	7	5	4	6	7	9	8	7	7	7	6	9	3	4	16	9	4	14	10	5	5	8	11	7	9	12	6	13	4	3	12	9	4	6	3	7	5	4	4	1	4	5
Nocardia phage NBR1	S	1109711	11	5	3	2	7	4	3	2	8	7	3	9	5	3	2	6	NA	8	5	5	7	2	4	8	NA	2	7	10	4	4	9	10	3	6	2	6	5	2	2	11	5	6	2	6	NA	8	4
Pseudomonas phage vB_Pae-Kakheti25	S	1141526	24	9	8	3	10	5	12	15	4	14	11	10	9	7	8	23	10	1	14	5	2	2	9	4	2	5	18	17	7	21	10	8	7	3	1	10	19	9	13	24	16	12	4	7	7	4	13
Pseudomonas phage PaMx11	S	1175657	16	2	6	5	4	3	2	3	2	7	2	1	8	3	1	7	7	1	10	3	5	10	3	11	4	9	9	3	9	8	7	7	6	6	4	6	5	2	6	16	2	4	9	4	5	7	16
Mycobacterium phage KayaCho	S	1340830	16	10	3	2	5	7	2	2	4	3	10	7	4	5	2	1	7	8	6	8	1	4	7	16	9	3	8	10	6	12	11	6	12	10	9	2	2	3	2	2	2	7	9	7	11	7	7
Lactococcus phage P092	S	1476887	57	12	15	10	57	26	19	15	15	12	20	12	8	15	19	11	16	15	5	13	25	4	9	10	3	3	5	10	16	18	11	12	4	4	8	10	18	10	32	17	31	28	7	4	1	4	23
Lactococcus phage P162	S	1476889	19	3	5	5	16	8	6	10	8	7	10	4	4	5	1	4	7	4	4	6	7	3	4	3	8	8	5	12	9	3	6	4	5	5	3	4	1	7	9	4	7	4	8	6	1	1	19
Salmonella phage LSPA1	S	1540823	15	4	NA	1	2	NA	4	2	2	2	4	NA	3	2	13	15	3	2	NA	3	8	2	6	NA	NA	1	4	NA	NA	NA	2	4	3	NA	2	2	3	6	1	9	NA	6	NA	NA	NA	2	4
Mycobacterium phage Vincenzo	S	1647301	23	7	5	9	3	3	5	3	2	7	10	4	12	12	2	4	12	4	NA	8	2	11	16	9	6	2	5	16	3	10	7	2	4	4	12	6	3	4	1	4	3	6	20	5	4	9	3
Enterobacter phage phiEap-2	S	1701257	9	3	1	2	3	2	3	1	4	3	3	NA	NA	2	2	NA	2	2	4	2	1	NA	2	1	1	1	2	5	1	1	1	NA	2	2	NA	2	NA	NA	NA	3	2	1	1	2	1	1	1
Streptococcus virus 9874	S	1814960	13	NA	NA	1	5	6	9	13	6	1	1	NA	2	2	NA	2	2	NA	NA	3	3	1	1	2	2	1	4	3	2	3	1	NA	NA	NA	2	4	1	3	3	4	NA	1	3	2	NA	2	7
Listeria phage P35	S	330398	28	3	12	4	NA	2	1	4	NA	7	16	6	19	11	7	28	14	12	8	3	12	18	11	12	7	13	2	7	6	3	3	4	4	6	3	2	2	3	2	2	2	2	6	4	2	2	5
Burkholderia phage BcepGomr	S	437329	11	6	3	NA	1	3	11	2	NA	2	5	2	NA	3	3	2	1	3	4	6	3	2	5	2	5	1	1	2	NA	1	2	NA	2	1	1	NA	3	3	5	1	4	2	3	2	2	NA	1
Mycobacterium phage Validus	S	1414747	13	1	2	4	2	4	2	3	3	11	1	1	4	7	6	6	6	1	3	6	5	4	3	6	2	1	4	7	1	6	5	3	4	4	2	3	8	5	1	4	6	2	6	NA	2	5	5
Staphylococcus phage vB_SepS_SEP9	S	1434319	15	7	8	7	5	9	9	13	6	4	7	8	3	5	5	7	4	3	5	2	2	1	10	5	5	8	4	6	8	3	12	5	8	5	4	7	6	2	9	12	15	1	7	11	3	2	12
Pseudomonas phage NP1	S	1844477	24	1	3	3	7	8	11	14	9	6	9	2	7	5	6	6	9	2	4	12	5	7	4	2	2	2	11	16	9	24	4	5	5	5	1	9	9	3	7	7	11	19	3	3	3	6	7
Burkholderia phage BcepNazgul	S	242861	12	NA	NA	1	3	1	2	2	NA	5	1	1	1	4	3	NA	2	NA	1	7	2	NA	NA	3	1	3	5	12	NA	3	4	1	1	2	1	2	2	NA	1	NA	10	NA	3	1	1	NA	1
Burkholderia phage Bcep176	S	348137	6	NA	4	NA	5	NA	2	NA	NA	NA	NA	3	NA	NA	3	2	NA	NA	5	2	2	NA	3	6	1	NA	2	1	1	2	2	NA	2	1	1	NA	NA	NA	NA	1	1	1	1	NA	4	NA	NA
Enterobacteria phage HK544	S	432201	13	2	2	NA	1	2	2	4	1	NA	3	NA	NA	NA	6	2	6	2	7	8	2	2	2	1	NA	5	2	8	3	13	4	13	1	NA	NA	4	1	2	3	4	4	4	1	4	1	NA	NA
Streptococcus phage 5093	S	646413	8	5	4	1	NA	2	NA	5	NA	2	3	1	6	4	NA	2	5	2	2	5	2	1	2	4	4	NA	4	2	4	4	5	4	1	1	1	3	4	NA	3	2	2	NA	2	2	3	1	3
Rhodococcus phage ReqiPine5	S	691963	8	NA	2	1	1	5	NA	4	1	NA	2	NA	NA	3	3	1	1	1	1	3	NA	NA	1	NA	1	3	NA	6	1	3	3	NA	2	2	1	NA	NA	NA	NA	NA	4	NA	3	1	3	2	2
Paenibacillus phage PG1	S	754053	4	NA	3	1	3	NA	NA	1	NA	NA	NA	NA	NA	1	NA	NA	NA	NA	NA	1	1	NA	1	3	1	NA	NA	NA	NA	1	NA	2	1	NA	2	NA	NA	1	NA	1	NA	1	1	NA	NA	NA	1
Synechococcus phage S-CBS1	S	909297	18	2	3	10	2	6	5	3	1	5	4	2	3	2	1	3	3	1	3	3	2	10	4	6	1	4	3	6	6	2	4	4	1	9	3	9	14	9	16	11	7	2	4	5	5	6	5
Salmonella phage vB_SosS_Oslo	S	1168549	11	3	NA	1	3	NA	3	2	5	1	1	1	NA	NA	NA	3	1	1	1	6	2	NA	1	NA	NA	1	1	9	11	3	5	2	NA	NA	1	NA	1	3	3	4	3	3	2	7	2	NA	NA
Erwinia phage PhiEaH1	S	1401669	11	6	3	6	3	6	3	2	1	3	7	1	1	3	1	4	3	3	3	10	6	2	6	3	3	4	4	NA	1	6	2	1	2	5	2	1	2	5	2	7	5	1	4	11	2	3	3
Enterococcus phage IME-EFm1	S	1445858	20	3	3	6	12	5	3	7	3	7	8	7	5	5	9	8	8	6	6	12	6	5	1	6	2	10	19	8	3	7	1	10	NA	5	1	20	4	2	6	7	5	11	6	3	2	4	9
Pseudomonas phage vB_PaeS_SCH_Ab26	S	1476390	13	4	6	10	13	4	5	9	2	8	7	10	2	4	4	12	10	NA	6	7	1	2	1	6	6	7	11	5	8	10	4	3	4	7	1	6	6	5	6	13	12	5	9	2	8	6	7
Mycobacterium phage Bernal13	S	1486424	19	2	4	3	14	8	NA	2	NA	4	8	3	11	7	19	10	5	3	12	4	2	1	9	6	5	16	12	1	5	5	5	6	2	3	2	7	7	NA	4	NA	8	1	8	4	1	3	8
Lactobacillus phage Ld25A	S	1500734	7	1	2	2	4	6	2	NA	NA	3	3	1	2	NA	5	2	2	NA	5	3	NA	2	1	NA	NA	7	2	5	1	2	NA	1	NA	2	NA	NA	NA	3	1	3	2	1	2	1	2	1	2
Ruegeria phage DSS3-P1	S	1555208	13	2	1	1	NA	3	NA	NA	1	1	1	2	3	1	1	1	9	5	3	2	NA	4	4	NA	NA	NA	2	6	3	13	NA	1	2	1	2	NA	NA	NA	2	4	1	1	5	3	2	6	2
Achromobacter phage JWX	S	1589746	7	3	NA	2	5	1	2	1	NA	1	2	2	3	5	7	NA	2	2	NA	2	1	NA	5	7	3	1	4	3	1	1	3	3	1	2	2	5	2	1	2	2	2	2	1	2	3	3	NA
Mycobacterium phage Baee	S	1647306	8	3	3	2	2	2	1	2	NA	1	3	1	2	1	3	3	4	5	1	2	2	4	NA	8	1	NA	NA	NA	7	4	NA	NA	NA	1	NA	1	NA	3	3	2	NA	NA	8	1	1	NA	NA
Brevibacillus phage Sundance	S	1691958	9	2	5	8	2	5	2	4	3	6	8	1	4	2	3	3	3	3	4	6	7	NA	8	6	4	2	2	2	1	7	9	5	5	1	1	4	9	4	6	8	9	7	4	6	2	3	5
Streptococcus phage phiARI0923	S	1701842	11	2	1	2	11	3	5	7	8	3	5	1	1	6	4	1	5	6	2	2	3	NA	NA	3	3	4	1	4	1	1	3	3	NA	1	2	4	4	2	5	2	4	4	2	3	3	6	3
Enterococcus phage vB_EfaS_IME196	S	1747289	11	3	2	NA	3	2	3	11	3	1	3	4	2	4	1	1	7	1	3	3	9	2	1	1	4	4	11	2	5	3	1	3	5	3	2	5	4	7	2	3	2	1	6	9	4	4	5
Pseudomonas phage YMC11/02/R656	S	1755689	10	1	1	6	3	1	7	2	NA	NA	5	3	2	NA	1	4	1	1	6	NA	1	1	1	1	3	3	1	8	7	1	3	5	2	2	3	NA	NA	3	1	NA	2	5	3	4	2	1	2
Mycobacterium phage Bipper	S	1805457	16	NA	4	5	4	5	4	6	1	3	1	6	10	3	8	7	12	6	6	5	6	1	3	13	6	7	15	16	9	15	12	6	4	6	5	12	13	9	12	4	15	9	5	12	5	8	3
Gordonia phage BritBrat	S	1838064	8	6	NA	NA	2	2	1	NA	1	6	1	2	NA	1	2	NA	7	2	2	3	1	NA	1	1	2	3	4	4	2	8	4	3	1	NA	1	NA	1	1	NA	2	3	1	2	2	1	1	3
Lactococcus phage 98201	S	1871690	37	NA	1	1	4	4	13	4	NA	1	2	NA	NA	NA	NA	NA	1	NA	4	1	NA	NA	1	1	2	4	2	4	3	4	7	NA	2	2	4	NA	2	2	2	3	NA	4	2	4	1	1	6
Streptomyces phage Nanodon	S	1873777	11	2	4	NA	5	4	NA	NA	3	5	5	8	4	7	7	3	1	1	2	2	4	4	4	5	3	4	11	2	2	2	NA	2	1	NA	NA	3	NA	1	2	3	NA	NA	2	3	3	5	1
Gordonia phage GTE5	S	319522	9	1	2	1	NA	NA	3	6	1	6	5	3	7	6	1	5	4	2	5	8	1	2	NA	4	NA	4	3	1	1	6	6	1	4	4	3	1	1	NA	1	2	1	5	6	7	2	1	NA
Pseudomonas phage PAJU2	S	504346	9	3	NA	2	1	1	2	3	1	9	NA	NA	NA	NA	2	3	1	1	1	3	2	NA	NA	1	NA	1	NA	7	4	1	2	NA	NA	NA	NA	2	2	NA	NA	NA	NA	1	NA	1	NA	1	4
Bacillus phage PM1	S	547228	6	2	2	1	6	3	2	4	1	NA	4	NA	2	2	3	3	1	NA	3	2	1	1	2	4	NA	6	1	1	NA	1	5	1	1	1	3	2	1	2	1	NA	5	1	2	NA	1	1	NA
Lactobacillus phage Lv-1	S	578234	4	4	NA	NA	NA	NA	NA	1	1	1	NA	2	NA	NA	NA	NA	NA	1	1	NA	1	NA	2	NA	NA	3	NA	2	NA	NA	2	NA	NA	2	NA	NA	1	NA	NA	1	1	1	NA	NA	NA	NA	NA
Streptococcus phage PH10	S	644007	4	NA	4	NA	NA	NA	NA	NA	NA	NA	2	NA	2	NA	2	NA	1	NA	1	1	3	NA	NA	NA	NA	1	NA	NA	NA	1	NA	2	2	3	1	1	NA	2	1	NA	1	1	1	NA	1	NA	NA
Tsukamurella phage TPA2	S	981330	13	1	8	1	2	2	4	5	3	5	4	4	3	5	9	6	1	2	7	13	1	8	4	6	5	NA	12	12	3	3	4	2	NA	5	2	2	2	6	3	6	4	2	6	6	3	7	1
Rhodobacter phage RcapMu	S	1105286	59	NA	2	2	NA	3	1	2	2	2	6	6	6	2	1	1	5	6	NA	5	3	2	10	7	3	4	11	11	2	4	7	5	3	2	5	5	8	10	7	14	14	5	NA	2	6	7	1
Rhodococcus phage RRH1	S	1109717	16	1	2	2	3	1	4	5	3	NA	4	2	4	1	3	2	6	3	4	6	1	3	1	5	3	6	5	12	11	11	7	3	2	NA	5	1	2	4	2	3	6	4	6	7	5	4	6
Burkholderia phage AH2	S	1133022	10	2	2	NA	2	NA	2	8	1	2	1	1	3	7	1	2	4	2	8	10	3	4	3	1	NA	1	2	6	5	3	1	1	1	NA	NA	NA	2	NA	6	2	4	1	NA	7	4	2	1
Staphylococcus phage StB12	S	1147042	6	4	1	NA	NA	3	1	1	1	5	4	2	4	NA	3	2	3	NA	1	4	1	NA	3	1	NA	NA	NA	4	1	5	4	2	3	2	5	4	2	NA	1	2	NA	1	2	6	4	2	2
Staphylococcus phage StB20	S	1147043	5	2	NA	1	NA	1	2	NA	NA	NA	NA	2	2	1	NA	NA	1	1	NA	NA	1	5	3	3	1	3	2	NA	2	1	2	1	4	1	4	3	3	NA	NA	NA	NA	NA	1	2	2	NA	NA
Salmonella phage SSU5	S	1177632	40	8	3	2	4	8	13	5	NA	5	6	6	8	9	8	6	13	11	16	13	13	6	14	9	2	9	13	23	13	14	20	40	5	5	3	10	6	18	26	15	7	17	8	6	2	6	NA
Enterococcus phage EfaCPT1	S	1204540	12	5	5	1	3	1	8	7	2	2	4	1	1	6	4	5	5	NA	3	7	1	3	3	3	4	2	12	6	4	3	2	3	6	6	6	4	8	NA	5	5	1	3	2	1	5	5	5
Yersinia phage phiR201	S	1206557	7	2	6	1	4	1	2	2	2	NA	6	2	NA	3	2	NA	2	NA	4	5	2	6	3	4	1	1	3	4	3	2	5	3	1	3	1	5	6	2	2	7	2	NA	2	2	1	2	1
Lactococcus phage jm3	S	1262536	3	NA	NA	3	NA	NA	NA	NA	1	NA	NA	NA	NA	NA	NA	1	NA	NA	1	2	1	NA	NA	NA	NA	NA	NA	1	NA	NA	1	NA	NA	1	NA	1	2	NA	1	NA	NA	NA	NA	NA	NA	NA	1
Streptomyces phage Zemlya	S	1327760	12	1	3	2	3	6	NA	3	1	NA	3	2	6	3	NA	12	2	11	2	2	3	2	1	4	3	3	2	5	3	1	7	3	1	7	7	8	12	2	1	11	4	2	2	2	1	1	2
Cellulophaga phage phi19:1	S	1327970	14	11	11	6	14	6	10	7	6	8	5	3	7	2	7	3	7	2	NA	4	4	4	9	5	2	3	1	8	9	6	4	1	7	7	3	4	5	3	11	5	4	7	3	4	1	9	12
Mycobacterium phage Adawi	S	1354507	13	2	1	3	4	NA	1	6	NA	4	NA	4	5	NA	NA	NA	4	7	6	NA	1	2	3	1	2	6	6	7	5	4	2	6	NA	3	4	1	NA	6	4	1	1	2	8	4	4	4	9
Lactobacillus phage phiJB	S	1399941	29	1	2	1	NA	3	7	4	5	2	4	NA	NA	NA	NA	1	3	NA	2	1	1	1	NA	3	1	1	NA	2	1	2	4	1	4	2	1	NA	NA	3	3	2	2	1	1	NA	1	2	NA
Rhizobium phage vB_RleS_L338C	S	1414737	7	1	3	3	2	1	1	1	2	2	6	NA	NA	3	NA	NA	NA	1	1	5	NA	NA	5	2	4	2	3	7	3	5	6	2	3	2	1	2	4	1	NA	2	1	2	1	5	3	NA	2
Mycobacterium phage Donovan	S	1429793	5	2	2	NA	NA	NA	NA	NA	NA	NA	2	NA	2	NA	NA	NA	4	NA	1	4	4	NA	1	1	NA	NA	NA	NA	1	2	1	1	NA	1	1	NA	NA	NA	2	1	NA	NA	1	NA	NA	NA	NA
Mycobacterium phage JAMaL	S	1429905	13	1	1	NA	NA	NA	1	2	1	1	6	5	2	1	2	3	5	NA	9	2	3	4	3	6	2	2	4	9	1	9	3	6	1	3	NA	2	8	6	4	6	3	1	2	3	1	4	1
Mycobacterium phage Echild	S	1437839	3	NA	NA	NA	1	NA	1	NA	NA	3	1	3	NA	1	NA	NA	3	NA	2	1	2	NA	NA	NA	NA	NA	3	NA	NA	1	NA	1	NA	3	NA	1	1	3	NA	1	1	NA	1	1	2	1	2
Mycobacterium phage Jolie1	S	1463812	12	3	4	4	1	5	3	1	1	3	1	5	1	7	NA	6	5	NA	11	11	1	1	11	NA	3	3	NA	12	9	11	5	3	3	2	4	1	1	1	2	NA	2	NA	2	NA	NA	2	4
Mycobacterium phage ZoeJ	S	1486427	7	NA	5	2	2	4	NA	1	NA	1	6	1	2	1	7	1	1	3	7	5	3	1	3	3	3	4	NA	3	1	3	4	3	1	2	4	NA	1	6	1	5	4	4	2	4	2	1	NA
Mycobacterium phage Keshu	S	1567471	13	3	4	1	1	NA	3	3	2	4	4	7	1	3	2	3	4	5	7	6	1	4	8	4	5	1	2	8	5	5	2	2	6	NA	3	3	NA	1	3	5	2	1	6	2	NA	7	8
Pseudomonas phage PS-1	S	1573458	24	2	6	9	3	4	6	4	NA	4	11	10	8	7	3	8	9	7	15	11	5	7	6	11	1	9	13	18	24	17	12	15	9	5	5	5	12	4	6	4	3	5	10	4	6	11	4
Klebsiella phage 1513	S	1610829	6	4	3	NA	1	2	1	NA	NA	2	NA	NA	NA	2	3	1	NA	NA	1	4	1	1	NA	4	NA	1	1	4	1	3	NA	2	4	NA	1	1	4	NA	NA	2	NA	5	NA	1	NA	1	4
Klebsiella phage KLPN1	S	1647408	4	NA	1	NA	1	3	NA	1	1	NA	3	NA	NA	3	4	2	NA	NA	NA	NA	NA	NA	1	NA	NA	2	NA	1	NA	NA	3	2	NA	2	NA	NA	2	NA	1	NA	NA	2	NA	1	2	1	NA
Tsukamurella phage TPA4	S	1647476	13	2	4	2	3	NA	2	5	NA	4	3	7	6	10	1	3	11	4	4	8	4	7	4	5	4	3	4	9	7	13	4	3	1	2	2	1	NA	NA	4	6	2	4	2	5	1	6	5
Gordonia phage Phinally	S	1821560	10	1	4	5	8	2	1	4	3	5	3	3	5	2	4	1	4	7	1	7	5	1	2	6	5	2	3	5	5	3	9	8	5	NA	3	NA	3	4	4	6	9	9	6	5	4	3	9
Weissella phage WCP30	S	1837862	11	NA	1	1	8	6	9	6	3	NA	1	4	1	4	1	4	1	4	NA	1	3	NA	5	2	2	2	1	2	6	5	2	2	3	6	6	2	5	7	7	6	1	4	NA	2	NA	1	NA
Gordonia phage Bachita	S	1838061	8	NA	1	NA	1	NA	NA	2	NA	NA	NA	NA	3	1	NA	5	2	3	NA	NA	2	1	4	3	1	1	3	1	2	3	2	NA	NA	NA	NA	3	NA	2	NA	NA	1	2	1	1	NA	4	NA
Rhodovulum phage vB_RhkS_P1	S	1873452	15	7	13	NA	5	1	4	5	4	9	8	3	8	8	14	4	12	5	9	13	5	8	8	12	6	11	9	8	5	15	8	6	3	7	4	11	12	6	8	7	6	1	6	5	3	2	6
Gordonia phage Eyre	S	1887646	6	2	3	3	4	3	NA	1	NA	1	2	2	1	4	NA	NA	2	1	1	2	2	2	NA	4	1	1	6	NA	1	1	3	5	1	1	NA	2	2	4	4	4	NA	2	1	2	NA	NA	NA
Gordonia phage Remus	S	1887652	3	NA	NA	NA	1	NA	2	2	1	NA	1	NA	NA	NA	NA	NA	1	NA	NA	1	NA	NA	NA	NA	NA	NA	1	1	NA	NA	1	NA	NA	NA	NA	1	NA	1	NA	NA	2	NA	NA	NA	1	2	1
Gordonia phage Terrapin	S	1887654	16	4	4	7	6	4	5	8	4	4	7	4	2	3	5	8	9	4	12	16	2	3	2	4	4	3	4	11	2	5	4	15	5	3	NA	7	4	6	5	5	12	9	2	3	5	2	5
Streptomyces phage R4	S	10732	8	1	2	1	1	1	1	NA	2	1	4	NA	1	2	NA	2	NA	2	4	1	3	2	5	1	2	4	5	3	5	4	3	NA	2	2	1	2	2	3	NA	1	1	NA	1	6	1	NA	2
Lactococcus phage bIL286	S	151536	12	1	1	5	4	10	5	10	1	4	1	2	2	6	8	2	3	11	4	4	3	1	3	NA	NA	3	6	12	1	5	NA	3	4	1	NA	2	5	2	7	2	4	5	2	3	1	2	3
Lactococcus phage bIL310	S	151538	7	NA	NA	3	NA	2	7	4	1	NA	NA	1	NA	NA	NA	2	2	1	1	4	NA	NA	1	NA	3	NA	3	4	1	1	NA	1	1	NA	NA	NA	1	1	1	NA	1	1	NA	NA	NA	NA	1
Actinoplanes phage phiAsp2	S	279303	9	NA	1	NA	2	4	2	NA	NA	4	6	4	NA	4	4	1	7	NA	6	6	NA	1	5	5	2	2	5	2	4	4	1	NA	1	NA	4	NA	3	4	1	3	1	1	2	3	4	4	3
Mycobacterium phage Wildcat	S	373415	5	NA	3	NA	1	NA	2	NA	NA	NA	1	2	1	NA	NA	NA	2	NA	1	5	2	NA	1	2	NA	NA	2	3	1	NA	1	1	NA	NA	NA	1	NA	NA	1	1	1	1	4	4	2	1	NA
Clostridium phage phiSM101	S	396359	15	5	12	9	7	6	2	9	9	8	10	8	9	2	13	9	1	5	7	11	10	4	5	15	2	4	13	9	7	5	5	15	5	2	5	6	4	3	2	8	5	2	4	4	10	10	8
Enterobacteria phage HK106	S	432198	4	NA	NA	NA	1	NA	1	1	2	NA	1	1	2	1	3	NA	3	NA	3	1	1	NA	NA	NA	1	1	2	4	1	NA	NA	2	NA	1	NA	1	NA	1	NA	NA	1	NA	1	NA	NA	NA	NA
Enterobacteria phage HK542	S	432200	13	1	3	1	NA	3	10	9	3	NA	5	2	3	2	4	2	3	7	3	6	5	NA	NA	1	NA	5	6	4	8	8	7	5	1	4	NA	1	4	8	7	3	3	5	5	NA	1	NA	1
Microbacterium phage Min1	S	446529	10	2	3	2	3	NA	NA	1	2	5	1	1	2	8	2	2	8	3	2	7	4	9	6	3	5	5	3	8	10	8	5	6	2	NA	1	2	7	3	2	2	3	4	2	4	4	4	4
Mycobacterium phage Giles	S	480808	9	2	1	NA	4	3	1	1	2	5	1	1	3	1	NA	2	NA	NA	2	1	NA	3	9	3	2	1	3	7	NA	1	2	4	NA	NA	NA	1	2	NA	2	2	NA	3	3	1	5	1	1
Lactococcus phage P087	S	641487	5	2	NA	1	2	1	4	NA	2	3	3	1	1	2	1	5	2	NA	2	NA	1	NA	1	2	NA	NA	1	2	2	1	1	2	2	1	NA	NA	NA	2	NA	4	NA	NA	2	2	1	1	3
Enterococcus phage phiEf11	S	663241	14	3	2	NA	4	2	3	3	3	NA	3	NA	2	3	1	3	2	3	1	2	3	NA	NA	3	2	2	4	1	NA	6	NA	2	4	2	4	1	1	NA	1	1	9	2	2	2	NA	NA	3
Vibrio phage SIO-2	S	700512	6	2	2	3	NA	2	NA	1	NA	3	NA	NA	3	NA	1	1	NA	3	NA	2	NA	NA	2	3	NA	2	1	1	NA	1	NA	6	1	2	2	1	NA	3	2	4	4	3	NA	1	NA	1	2
Brochothrix phage BL3	S	764562	13	3	8	2	7	1	7	8	4	6	13	NA	3	NA	2	4	6	1	7	9	7	NA	4	1	2	4	NA	5	5	8	3	1	2	2	4	3	5	6	3	8	1	2	3	1	1	4	1
Colwellia phage 9A	S	765765	6	3	1	3	3	2	1	NA	4	NA	1	1	6	1	NA	2	2	2	NA	3	1	NA	2	NA	1	2	3	6	NA	NA	2	4	1	NA	1	NA	2	2	1	1	2	2	4	NA	1	NA	3
Clostridium phage phiCTP1	S	871584	10	1	3	3	5	5	1	5	2	8	6	2	4	2	7	4	2	2	5	6	3	1	6	4	2	4	8	10	7	5	2	4	1	1	3	4	3	4	4	9	3	2	6	1	3	4	7
Lactobacillus phage Sha1	S	947981	4	4	1	NA	NA	1	NA	NA	NA	2	4	NA	NA	1	2	1	NA	NA	1	1	NA	2	2	2	2	2	2	1	NA	NA	2	NA	2	NA	NA	NA	1	1	NA	4	1	NA	1	1	NA	NA	1
Mycobacterium phage Wile	S	1056833	7	2	1	1	2	2	NA	1	1	2	NA	3	NA	1	1	5	NA	5	3	3	2	7	2	2	1	3	NA	6	5	3	3	NA	3	NA	2	1	1	2	NA	1	1	1	2	1	3	NA	3
Clostridium phage phi8074-B1	S	1147137	6	3	NA	NA	2	4	NA	NA	NA	NA	2	NA	1	1	1	NA	NA	1	NA	1	2	1	NA	1	NA	1	3	NA	2	1	2	2	1	1	4	5	3	1	2	6	3	NA	3	2	NA	NA	1
Clostridium phage PhiS63	S	1187894	8	3	7	NA	1	2	3	1	NA	3	7	2	2	8	1	4	1	3	NA	4	5	NA	1	4	3	NA	7	2	1	2	NA	NA	2	1	NA	2	5	1	1	1	1	1	2	3	1	2	2
Lactococcus phage BM13	S	1229751	6	1	3	3	1	NA	3	2	3	NA	NA	NA	NA	6	1	1	1	1	2	5	2	5	1	NA	4	2	1	6	4	2	NA	4	1	1	2	2	NA	1	2	5	5	1	NA	NA	NA	2	1
Lactococcus phage jm2	S	1262535	4	1	NA	NA	NA	1	NA	NA	NA	NA	NA	NA	NA	NA	NA	NA	NA	NA	NA	1	NA	NA	1	NA	NA	NA	NA	NA	NA	NA	1	NA	NA	NA	NA	NA	2	NA	NA	1	1	1	NA	NA	NA	NA	NA
Serratia phage Eta	S	1282995	6	1	NA	NA	3	3	3	NA	1	1	5	NA	NA	1	NA	NA	3	2	NA	3	NA	3	NA	NA	NA	NA	3	1	NA	3	2	NA	NA	2	NA	NA	NA	3	NA	NA	NA	2	NA	1	1	3	4
Mycobacterium phage PegLeg	S	1325953	9	4	2	2	2	1	5	2	2	NA	2	1	2	1	NA	1	3	NA	3	4	NA	3	4	1	3	1	5	7	3	9	3	NA	NA	2	4	2	1	1	3	2	1	1	4	3	2	6	2
Croceibacter phage P2559Y	S	1327037	7	1	1	NA	NA	NA	1	7	NA	NA	NA	1	NA	NA	1	NA	NA	1	NA	NA	2	NA	1	NA	1	NA	1	NA	NA	NA	2	1	NA	1	NA	NA	2	NA	NA	1	NA	NA	2	3	NA	1	NA
Cellulophaga phage phi17:1	S	1327980	6	NA	1	2	NA	1	3	NA	NA	NA	1	2	1	NA	1	4	NA	NA	1	2	NA	NA	2	1	NA	1	1	NA	1	NA	2	1	3	NA	6	1	1	1	NA	NA	NA	5	NA	NA	3	1	1
Cellulophaga phage phi10:1	S	1327981	14	2	5	9	6	3	8	14	5	3	9	5	3	7	1	6	8	5	2	9	3	7	8	4	5	1	5	6	5	5	2	2	10	14	14	1	9	2	8	12	8	3	2	4	6	3	3
Cellulophaga phage phi18:1	S	1327982	6	2	NA	NA	3	1	4	3	4	2	3	1	NA	2	1	NA	NA	NA	NA	1	3	NA	NA	NA	NA	NA	4	1	4	1	1	1	NA	3	NA	2	1	NA	3	NA	NA	1	1	1	NA	1	NA
Mycobacterium phage Muddy	S	1340829	6	1	2	NA	6	4	6	3	2	1	2	2	1	NA	NA	4	NA	2	6	1	NA	1	1	NA	NA	2	3	5	1	1	3	3	2	1	NA	2	NA	2	2	5	3	4	3	2	1	NA	3
Mycobacterium phage Bane1	S	1354508	6	NA	NA	3	5	NA	4	NA	NA	6	NA	NA	2	3	4	3	5	2	2	1	NA	4	4	1	2	2	5	NA	2	2	4	3	1	NA	5	2	1	1	3	NA	NA	2	2	3	2	NA	5
Mycobacterium phage Fredward	S	1354510	3	NA	NA	NA	1	NA	NA	NA	NA	1	NA	NA	2	2	NA	NA	2	NA	NA	NA	NA	1	NA	NA	NA	NA	NA	NA	NA	1	2	NA	NA	NA	NA	1	NA	NA	NA	1	1	NA	NA	NA	NA	NA	2
Lactococcus phage phiL47	S	1412875	36	2	1	3	14	6	8	36	5	6	3	2	2	5	6	3	1	NA	NA	1	4	NA	3	2	NA	6	6	15	5	18	12	6	7	7	1	7	9	4	8	15	6	3	27	24	2	3	10
Enterococcus phage IME_EF3	S	1416012	8	NA	2	1	7	2	2	4	3	4	3	NA	NA	NA	5	1	5	2	1	2	3	NA	3	3	1	5	8	2	NA	NA	1	NA	2	1	NA	2	2	NA	2	6	3	NA	NA	2	NA	NA	1
Enterococcus phage IME-EF4	S	1432658	3	1	NA	2	NA	NA	NA	NA	1	NA	1	NA	2	NA	NA	NA	NA	NA	2	2	3	NA	1	NA	1	NA	1	1	NA	2	1	1	2	NA	NA	2	2	NA	1	1	1	NA	NA	NA	NA	NA	1
Pseudomonas phage phi2	S	1450169	13	2	1	1	2	1	2	1	1	3	2	NA	2	1	1	2	3	5	3	2	5	NA	4	NA	2	6	NA	4	9	4	4	5	NA	NA	NA	1	1	2	NA	1	1	3	2	1	1	NA	1
Rhizobium phage vB_RglS_P106B	S	1458697	4	1	1	2	1	NA	NA	NA	NA	2	3	NA	2	NA	4	NA	3	NA	2	3	1	1	2	NA	NA	1	4	4	NA	2	1	1	2	1	2	1	1	1	1	NA	2	1	NA	2	3	NA	3
Mycobacterium phage 40AC	S	1458717	8	3	2	NA	NA	NA	1	8	NA	1	4	NA	1	1	NA	2	7	NA	3	2	1	4	NA	NA	3	1	NA	5	5	3	2	1	3	3	NA	NA	1	2	1	3	2	1	3	NA	NA	2	2
Mycobacterium phage Jolie2	S	1458831	27	8	6	3	8	2	21	9	8	2	7	6	12	8	1	9	12	14	19	18	7	5	4	10	1	9	21	27	12	17	18	21	1	5	2	6	7	3	4	2	10	6	5	5	8	7	9
Mycobacterium phage MosMoris	S	1471542	6	3	2	2	3	NA	2	4	NA	3	1	1	1	2	3	5	2	3	3	3	2	5	5	4	2	2	3	5	2	2	4	3	2	3	2	1	3	6	5	2	2	1	5	5	5	4	3
Lactobacillus phage Ld17	S	1500733	7	NA	1	1	NA	NA	NA	1	NA	2	5	NA	1	1	NA	2	4	1	3	2	3	2	4	6	1	2	1	1	NA	2	NA	4	NA	3	2	2	7	1	1	5	6	3	3	1	1	2	NA
Sinorhizobium phage phiLM21	S	1524882	12	2	1	5	NA	1	1	1	NA	5	4	3	1	1	1	NA	4	5	5	5	3	NA	7	3	2	5	4	11	3	8	5	3	2	5	1	4	3	4	4	3	2	1	NA	12	1	NA	5
Mycobacterium phage Sparky	S	1527493	12	2	2	NA	5	12	2	3	NA	3	5	NA	2	3	NA	2	5	1	2	5	1	1	1	1	2	NA	5	9	10	7	4	2	5	NA	NA	NA	1	1	4	3	10	1	2	1	8	4	2
Enterobacteria phage EK99P-1	S	1527514	7	1	1	2	NA	3	NA	5	2	1	NA	NA	NA	1	2	2	2	NA	NA	NA	1	NA	3	NA	NA	NA	1	NA	NA	1	2	3	NA	3	1	NA	5	4	3	2	1	1	2	1	NA	NA	7
Mycobacterium phage Bipolar	S	1551711	5	NA	NA	NA	NA	2	1	1	NA	NA	NA	NA	NA	NA	NA	3	2	1	NA	1	NA	NA	NA	NA	NA	1	NA	NA	NA	5	NA	1	NA	NA	NA	2	NA	NA	NA	NA	NA	4	NA	1	NA	NA	NA
Streptomyces phage Jay2Jay	S	1556290	7	NA	1	2	4	NA	NA	2	2	6	NA	2	3	3	NA	2	2	1	1	6	1	1	2	1	NA	4	3	1	7	6	4	1	3	1	NA	2	1	1	1	NA	3	2	NA	1	NA	NA	2
Mycobacterium phage Sbash	S	1567475	10	1	2	2	NA	NA	NA	2	2	1	3	2	1	NA	NA	NA	1	2	1	3	NA	2	3	1	NA	4	2	2	1	1	10	3	NA	1	3	1	1	2	NA	NA	1	4	2	1	NA	5	NA
Enterobacteria phage CAjan	S	1610828	69	6	1	3	7	8	3	1	1	5	4	1	3	4	4	1	7	2	1	6	4	NA	6	2	NA	69	19	8	2	3	3	8	5	3	4	8	5	2	5	3	5	1	10	3	NA	3	4
Enterobacteria phage JenK1	S	1610836	22	4	2	1	22	2	NA	6	7	1	3	3	2	2	13	4	6	4	3	1	6	2	6	5	1	5	6	12	2	4	NA	9	1	6	2	9	7	6	7	4	4	2	1	3	1	3	8
Mycobacterium phage Cambiare	S	1647305	13	NA	4	1	1	1	4	2	1	NA	NA	NA	2	1	1	9	2	NA	3	6	3	1	2	3	NA	4	2	13	6	7	2	9	NA	3	3	1	NA	3	1	4	2	7	2	4	1	4	5
Mycobacterium phage Nerujay	S	1647308	3	NA	NA	NA	2	NA	NA	NA	NA	NA	NA	NA	NA	NA	NA	NA	NA	NA	NA	NA	NA	NA	NA	1	NA	NA	NA	NA	NA	NA	NA	NA	NA	NA	NA	NA	NA	NA	NA	NA	NA	NA	NA	NA	NA	NA	3
Streptococcus phage APCM01	S	1647391	6	NA	NA	NA	2	NA	NA	NA	NA	2	2	1	NA	1	NA	NA	NA	NA	NA	NA	NA	3	NA	NA	NA	NA	NA	NA	NA	NA	NA	NA	1	NA	1	3	NA	NA	NA	NA	NA	NA	NA	NA	NA	3	NA
Propionibacterium phage Ouroboros	S	1655017	4	NA	1	NA	1	NA	NA	NA	NA	NA	1	NA	2	3	1	NA	NA	NA	NA	1	NA	1	1	NA	1	3	1	NA	1	NA	1	4	1	NA	NA	NA	NA	NA	NA	NA	3	NA	1	NA	1	NA	2
Streptomyces phage Amela	S	1673877	8	NA	3	2	4	1	5	3	NA	1	1	3	1	2	NA	2	1	NA	3	2	1	3	3	NA	3	8	1	7	5	6	5	4	1	1	2	NA	NA	2	NA	5	3	1	1	2	5	3	NA
Erysipelothrix phage SE-1	S	1675317	4	1	1	2	NA	2	1	1	NA	2	1	2	1	2	1	4	3	3	NA	4	1	3	1	3	NA	2	2	1	NA	NA	3	1	4	2	NA	NA	1	NA	1	1	1	4	2	1	NA	1	1
Mycobacterium phage Enkosi	S	1698709	13	5	3	2	3	NA	NA	NA	3	1	3	1	2	1	3	7	4	1	3	2	NA	3	6	5	7	NA	2	8	NA	13	8	1	3	4	4	1	7	2	3	1	1	3	4	5	5	4	4
Pseudomonas phage YMC11/07/P54_PAE_BP	S	1777064	7	1	1	1	1	NA	NA	NA	2	2	3	NA	5	2	4	NA	NA	2	NA	4	NA	2	1	1	NA	NA	7	4	3	2	3	3	3	NA	1	4	1	NA	5	3	1	5	NA	NA	NA	3	6
Arthrobacter phage Mudcat	S	1796997	16	4	7	5	5	4	7	4	3	2	8	3	3	3	2	8	12	4	2	8	16	2	4	7	1	6	4	8	9	10	5	8	5	7	10	7	10	3	6	3	3	1	7	4	NA	3	8
Gordonia phage BetterKatz	S	1821551	14	4	5	NA	NA	2	4	3	1	2	4	5	4	6	1	1	1	2	2	5	1	5	12	6	NA	NA	3	14	1	1	4	7	NA	NA	7	2	8	1	7	3	3	3	3	11	3	7	2
Gordonia phage Nymphadora	S	1821558	4	NA	NA	NA	NA	2	NA	NA	NA	2	1	NA	NA	NA	1	NA	NA	NA	2	2	NA	NA	NA	NA	NA	NA	NA	4	1	3	NA	2	NA	1	1	NA	NA	NA	NA	NA	NA	NA	NA	NA	NA	NA	NA
Gordonia phage Yeezy	S	1821565	5	NA	NA	NA	1	NA	1	2	NA	1	2	NA	NA	1	NA	1	1	NA	NA	3	NA	NA	NA	4	1	2	1	2	NA	5	NA	NA	1	NA	NA	1	NA	NA	1	3	NA	1	NA	NA	NA	NA	3
Gordonia phage Yvonnetastic	S	1821566	8	2	1	NA	NA	NA	1	3	NA	3	NA	NA	NA	1	NA	1	NA	4	3	3	NA	NA	2	1	NA	1	1	2	3	NA	NA	1	3	NA	1	1	NA	1	3	3	1	2	NA	2	NA	2	1
Gordonia phage OneUp	S	1838074	6	4	6	NA	3	NA	2	NA	1	1	NA	1	5	1	2	1	5	4	2	4	1	3	NA	1	2	5	2	6	4	1	2	2	2	2	3	2	2	NA	1	2	4	2	1	2	1	3	NA
Gordonia phage Smoothie	S	1838078	4	1	NA	2	NA	NA	NA	NA	NA	2	NA	2	NA	1	NA	1	NA	1	1	2	NA	NA	2	2	NA	2	4	3	2	1	NA	2	NA	1	1	1	3	NA	1	1	NA	NA	NA	NA	NA	NA	3
Gordonia phage Woes	S	1838084	5	1	NA	NA	2	NA	NA	1	NA	NA	5	2	1	1	1	NA	4	2	NA	1	NA	2	NA	NA	NA	NA	1	5	3	4	1	NA	NA	1	NA	NA	NA	1	NA	1	3	NA	NA	1	1	1	NA
Pseudomonas phage MD8	S	1868596	12	NA	NA	NA	1	5	1	1	3	2	NA	NA	2	NA	NA	1	2	1	3	NA	3	4	NA	NA	NA	5	2	12	2	7	1	4	NA	NA	NA	2	NA	8	4	2	1	3	2	NA	2	2	NA
Lactococcus phage 28201	S	1871678	7	1	1	3	5	3	3	NA	NA	NA	1	1	NA	2	NA	6	3	NA	2	2	3	1	2	2	2	1	2	NA	NA	1	2	2	2	3	NA	7	4	NA	3	5	2	1	NA	1	2	NA	2
Enterococcus phage SANTOR1	S	1871692	8	2	1	NA	1	1	7	2	1	4	3	1	1	2	5	3	5	NA	NA	NA	3	NA	1	2	4	1	8	2	6	1	1	2	1	NA	NA	3	2	2	2	1	2	1	NA	1	2	NA	NA
Rhizobium phage 16-3	S	10704	8	1	2	1	1	NA	NA	1	NA	2	5	NA	2	1	NA	1	1	3	NA	3	2	3	1	1	NA	1	1	2	2	1	6	3	NA	2	NA	1	2	NA	4	NA	1	NA	NA	2	2	1	NA
Lactococcus phage TP901-1	S	35345	7	NA	1	NA	3	NA	2	2	2	2	NA	1	1	3	2	1	1	NA	1	2	2	NA	2	3	1	NA	NA	2	1	4	3	1	1	NA	1	NA	2	NA	4	3	1	1	1	1	1	NA	4
Lactococcus phage r1t	S	43685	4	3	NA	NA	1	NA	2	NA	NA	NA	2	1	3	1	1	NA	NA	NA	1	2	NA	3	NA	1	2	NA	1	NA	NA	2	NA	2	NA	1	NA	4	4	NA	NA	1	1	3	NA	1	1	NA	1
Streptococcus phage Dp-1	S	59241	5	2	1	NA	1	2	3	2	2	NA	3	1	2	1	3	3	1	NA	2	3	1	NA	3	1	1	3	1	NA	3	NA	NA	5	NA	3	3	2	2	2	5	3	1	2	NA	4	1	NA	NA
Bacteroides phage B40-8	S	99179	10	10	7	3	2	6	5	2	3	10	2	2	5	3	6	2	4	1	1	7	3	NA	4	6	NA	2	7	3	2	2	6	6	2	5	4	3	2	NA	7	5	3	3	2	1	5	2	6
Streptococcus phage MM1	S	120574	4	NA	2	NA	NA	NA	NA	NA	NA	2	NA	NA	1	NA	NA	NA	1	NA	NA	2	NA	NA	NA	NA	NA	4	NA	NA	NA	1	1	NA	NA	NA	NA	NA	2	NA	NA	NA	4	NA	NA	1	2	NA	NA
Staphylococcus prophage phiPV83	S	129009	1	NA	NA	NA	NA	NA	NA	NA	NA	NA	NA	NA	NA	NA	NA	NA	NA	NA	NA	1	NA	NA	NA	NA	NA	NA	NA	NA	NA	NA	NA	NA	NA	NA	NA	NA	NA	NA	1	NA	NA	NA	NA	NA	NA	NA	NA
Lactobacillus prophage Lj928	S	139872	4	NA	NA	1	NA	NA	NA	1	3	2	1	3	1	NA	NA	NA	4	NA	NA	NA	NA	NA	NA	1	NA	NA	1	1	1	1	NA	1	NA	1	1	1	NA	NA	1	1	NA	NA	NA	2	2	2	NA
Lactococcus phage bIL311	S	151534	3	NA	NA	NA	NA	1	3	1	NA	2	NA	NA	NA	NA	NA	NA	1	1	NA	NA	NA	1	NA	NA	1	NA	NA	1	1	NA	1	NA	1	NA	NA	NA	NA	1	NA	NA	NA	NA	NA	NA	NA	2	NA
Streptococcus phage SM1	S	157924	6	NA	NA	1	3	4	3	4	4	2	1	NA	NA	2	2	4	1	NA	NA	1	1	NA	4	2	1	6	2	4	2	1	NA	1	5	5	3	1	4	3	2	3	3	4	1	2	NA	1	NA
Clostridium phage phi3626	S	190478	6	1	1	1	4	3	1	6	4	2	4	NA	3	1	1	2	2	2	3	2	1	3	1	1	1	4	4	3	4	2	1	4	2	2	NA	4	6	2	3	2	2	NA	4	NA	2	2	2
Staphylococcus phage 2638A	S	320836	9	NA	1	NA	NA	1	3	9	1	NA	1	NA	1	1	1	1	4	NA	3	2	1	NA	4	NA	1	NA	2	2	1	2	NA	1	NA	2	1	5	1	NA	6	NA	2	3	NA	NA	1	2	3
Lactococcus phage P335 sensu lato	S	354260	29	4	NA	2	9	4	12	4	3	1	2	2	2	3	NA	3	3	2	3	5	1	1	1	29	13	1	4	5	2	6	3	7	7	4	1	1	5	3	4	2	3	4	2	2	4	1	9
Mycobacterium phage PLot	S	373411	3	NA	NA	NA	1	NA	NA	3	NA	3	NA	NA	NA	NA	1	1	NA	1	1	2	1	NA	NA	2	NA	NA	NA	NA	1	NA	2	NA	NA	NA	NA	NA	1	1	2	NA	NA	NA	NA	1	NA	1	1
Mycobacterium phage Qyrzula	S	373414	9	2	5	1	2	NA	1	NA	NA	3	NA	1	2	2	2	NA	1	1	4	NA	2	2	3	2	1	2	1	5	5	3	NA	3	NA	4	NA	1	NA	1	1	NA	NA	1	NA	3	2	2	NA
Streptococcus phage phi3396	S	423476	5	1	1	NA	NA	2	1	3	NA	NA	3	NA	2	2	1	1	NA	NA	2	NA	1	1	NA	1	1	NA	2	1	2	NA	1	1	2	3	3	3	1	NA	2	NA	2	2	NA	NA	NA	NA	1
Salmonella phage SETP7	S	424947	6	2	1	NA	1	NA	1	NA	2	1	NA	NA	1	6	5	NA	4	NA	NA	1	6	1	NA	2	NA	NA	NA	1	2	NA	NA	NA	NA	NA	NA	NA	3	1	NA	NA	1	NA	2	2	NA	1	NA
Lactobacillus phage Lrm1	S	496874	2	NA	NA	NA	NA	NA	NA	NA	NA	NA	NA	NA	NA	NA	1	NA	NA	NA	NA	NA	NA	NA	NA	NA	NA	NA	NA	NA	1	NA	NA	NA	NA	NA	NA	1	NA	NA	NA	NA	NA	NA	NA	1	NA	NA	NA
Listeria phage P40	S	560178	3	NA	NA	NA	NA	NA	2	NA	1	1	NA	2	NA	NA	NA	NA	NA	NA	1	NA	1	1	NA	NA	NA	NA	1	2	1	2	NA	NA	1	1	1	NA	NA	NA	NA	1	1	1	NA	2	1	NA	NA
Roseobacter phage RDJL Phi 1	S	562742	5	1	NA	NA	NA	NA	NA	NA	2	NA	1	NA	NA	1	NA	2	NA	NA	1	3	NA	3	NA	NA	NA	NA	3	NA	1	NA	NA	3	NA	2	NA	NA	NA	NA	NA	4	1	NA	1	NA	NA	NA	4
Clostridium phage phiCP26F	S	673376	5	1	NA	1	1	NA	NA	1	NA	1	NA	NA	NA	NA	1	1	1	NA	2	NA	NA	NA	NA	2	NA	1	NA	NA	1	NA	1	1	NA	NA	NA	1	3	NA	2	NA	5	NA	1	1	NA	NA	NA
Clavibacter phage CMP1	S	686439	7	NA	4	NA	4	2	1	1	1	NA	NA	NA	NA	NA	2	NA	7	NA	2	4	2	NA	1	NA	2	1	1	1	3	3	NA	NA	NA	NA	NA	NA	1	NA	NA	2	1	NA	2	NA	NA	2	1
Rhodococcus phage ReqiPoco6	S	691964	11	NA	3	NA	7	NA	11	5	3	1	5	1	1	1	1	2	3	5	2	NA	3	3	2	2	NA	3	6	4	3	4	5	5	NA	NA	2	1	2	2	6	2	6	3	4	4	1	5	NA
Rhodococcus phage ReqiPepy6	S	691965	10	1	3	3	10	3	8	4	1	6	3	4	2	2	1	NA	5	1	3	9	3	NA	NA	1	1	5	7	9	5	7	9	8	1	2	3	2	3	1	4	6	NA	7	NA	3	5	1	3
Mycobacterium phage KLucky39	S	1034138	5	NA	1	NA	NA	1	1	NA	1	NA	NA	1	NA	2	NA	NA	1	NA	NA	1	NA	NA	1	NA	NA	NA	4	1	1	3	NA	1	2	1	NA	2	1	2	5	NA	1	NA	NA	NA	NA	NA	1
Vibrio phage pYD21-A	S	754049	9	1	2	NA	1	1	1	6	2	2	1	NA	3	NA	1	2	NA	4	NA	4	2	4	6	4	1	2	2	1	2	1	NA	3	2	5	2	6	8	9	3	3	5	1	1	1	4	3	3
Vibrio phage pYD38-B	S	929835	6	3	1	1	NA	NA	1	1	NA	NA	1	1	NA	NA	NA	NA	2	NA	2	NA	NA	NA	3	2	3	1	NA	NA	NA	1	6	NA	NA	3	1	NA	1	NA	NA	NA	1	1	NA	NA	2	NA	2
Erwinia phage phiEaH2	S	1029988	19	9	4	1	19	10	4	8	5	14	6	5	8	7	3	7	6	5	1	11	10	3	3	2	NA	2	5	6	7	11	3	4	3	5	2	8	10	3	9	9	10	14	5	5	1	7	13
Streptococcus phage YMC-2011	S	1051631	13	1	3	2	13	4	11	4	5	4	11	4	4	4	5	2	6	1	5	3	11	NA	NA	6	NA	5	6	5	2	4	7	3	3	NA	1	2	NA	3	4	6	9	2	3	1	1	2	2
Rhodococcus phage REQ1	S	1109712	11	8	1	1	NA	NA	1	1	NA	NA	2	NA	4	1	1	2	3	NA	1	5	1	3	3	NA	2	1	6	7	8	1	NA	7	NA	1	5	NA	NA	1	2	3	1	4	3	2	2	4	1
Salmonella phage 9NA	S	1113547	16	2	4	1	5	1	7	6	4	1	3	1	7	4	6	6	8	10	2	2	4	4	NA	2	2	1	2	9	7	NA	NA	2	2	2	7	NA	5	2	4	16	3	3	4	2	3	2	1
Thermoanaerobacterium phage THSA-485A	S	1126885	5	NA	1	NA	5	NA	1	NA	2	3	2	4	3	NA	NA	2	NA	2	NA	1	1	1	3	4	2	2	2	3	NA	NA	2	NA	NA	NA	1	3	1	2	1	NA	1	3	NA	NA	NA	NA	4
Bacillus phage PBC1	S	1161901	4	1	1	NA	NA	NA	NA	NA	NA	NA	1	NA	NA	NA	NA	NA	NA	NA	3	1	NA	1	2	NA	NA	NA	NA	NA	NA	4	NA	NA	2	NA	1	2	NA	NA	1	1	NA	1	NA	NA	2	NA	NA
Listeria phage LP-110	S	1173748	5	NA	NA	NA	NA	NA	NA	NA	NA	NA	NA	NA	1	1	NA	NA	NA	NA	NA	2	NA	5	NA	NA	1	NA	1	NA	NA	NA	1	NA	NA	NA	NA	NA	NA	NA	NA	NA	NA	NA	NA	NA	1	NA	NA
Streptomyces phage SV1	S	1204525	8	3	1	2	1	1	4	3	NA	3	8	6	4	1	1	2	5	NA	1	5	1	4	3	1	1	2	3	3	NA	5	4	2	2	NA	NA	NA	5	2	2	4	3	2	2	3	5	5	1
Streptomyce phage TG1	S	1204526	4	NA	2	1	1	1	NA	2	NA	NA	1	NA	NA	NA	NA	NA	4	2	2	2	NA	1	NA	1	NA	NA	4	NA	2	4	2	1	1	NA	NA	NA	1	2	NA	NA	2	NA	1	2	NA	1	2
Propionibacterium phage P9.1	S	1229782	1	NA	NA	NA	NA	NA	NA	NA	NA	NA	NA	NA	NA	NA	NA	NA	NA	NA	NA	NA	NA	NA	NA	NA	NA	NA	NA	NA	NA	NA	NA	NA	NA	NA	NA	NA	NA	NA	NA	NA	NA	NA	NA	NA	1	1	NA
Streptococcus phage phiNJ2	S	1239381	3	NA	NA	NA	2	NA	1	NA	NA	NA	NA	NA	NA	NA	1	2	NA	NA	NA	3	1	NA	NA	NA	1	NA	NA	1	2	1	NA	NA	NA	NA	1	2	NA	NA	NA	NA	1	NA	NA	NA	1	NA	NA
Mycobacterium phage BTCU-1	S	1262532	5	NA	NA	1	2	1	1	NA	NA	1	3	4	NA	NA	1	NA	4	1	NA	NA	NA	5	NA	NA	5	NA	1	NA	2	1	1	4	NA	1	1	NA	NA	NA	2	2	2	NA	5	NA	2	2	1
Lactococcus phage 340	S	1262533	4	NA	NA	NA	NA	1	NA	1	2	1	1	NA	NA	NA	2	NA	NA	NA	NA	1	NA	NA	1	4	1	NA	NA	NA	NA	NA	NA	NA	NA	NA	NA	NA	NA	NA	1	NA	NA	NA	NA	NA	NA	NA	NA
Staphylococcus phage JS01	S	1273712	2	NA	NA	NA	NA	NA	NA	NA	NA	NA	NA	NA	NA	NA	NA	NA	NA	NA	NA	NA	NA	1	NA	NA	NA	2	NA	NA	NA	NA	NA	NA	NA	NA	NA	NA	NA	NA	NA	1	NA	NA	NA	NA	NA	NA	NA
Mycobacterium phage Butters	S	1296646	3	NA	NA	2	NA	NA	NA	1	NA	NA	1	NA	3	1	1	NA	NA	NA	NA	NA	NA	1	NA	NA	1	NA	1	2	NA	2	NA	NA	1	NA	NA	NA	3	NA	NA	NA	NA	NA	NA	2	NA	NA	1
Clostridium phage vB_CpeS-CP51	S	1305708	15	4	6	3	7	5	2	6	6	9	15	6	5	7	12	3	12	3	2	1	8	4	9	1	NA	5	1	6	6	8	3	2	4	NA	5	1	5	5	3	6	4	2	4	3	5	1	10
Staphylococcus phage StauST398-5	S	1308897	2	NA	NA	NA	NA	NA	NA	NA	NA	NA	NA	NA	NA	NA	NA	NA	NA	2	1	1	NA	2	NA	2	1	NA	1	NA	NA	NA	NA	NA	2	NA	NA	NA	NA	NA	NA	NA	NA	NA	NA	1	NA	NA	2
Salmonella phage L13	S	1325963	4	1	NA	NA	NA	NA	NA	2	NA	NA	1	NA	NA	1	NA	NA	NA	NA	NA	NA	2	NA	NA	NA	NA	NA	NA	NA	NA	NA	NA	NA	NA	NA	NA	NA	NA	NA	NA	1	NA	1	NA	NA	NA	NA	NA
Mycobacterium phage CASbig	S	1327035	4	NA	NA	1	1	1	1	1	1	2	NA	NA	NA	1	1	1	2	NA	1	1	NA	3	NA	4	4	1	1	2	NA	NA	NA	2	NA	NA	1	NA	NA	NA	NA	1	NA	NA	NA	NA	NA	NA	4
Mycobacterium phage WIVsmall	S	1327036	6	2	2	1	NA	NA	2	1	1	3	4	1	1	NA	NA	1	1	5	1	2	1	2	6	NA	3	1	1	1	NA	4	3	NA	NA	NA	4	6	3	NA	NA	1	2	NA	NA	4	1	3	1
Mycobacterium phage Job42	S	1327771	3	NA	NA	NA	NA	NA	NA	NA	NA	NA	NA	NA	NA	NA	NA	NA	1	NA	NA	NA	NA	NA	NA	NA	NA	NA	NA	NA	NA	2	NA	NA	NA	NA	NA	NA	1	1	NA	NA	1	NA	NA	NA	NA	NA	3
Mycobacterium phage Adler	S	1327959	22	7	3	1	2	NA	1	NA	2	3	6	2	2	1	3	2	2	4	1	5	1	8	22	6	5	4	NA	5	3	2	2	5	4	7	4	3	1	NA	1	4	3	2	10	17	13	4	2
Cellulophaga phage phi12:1	S	1327976	6	NA	1	2	1	2	1	1	NA	2	2	NA	NA	NA	1	NA	NA	2	1	3	NA	1	1	2	2	1	2	2	NA	1	2	NA	NA	NA	6	2	2	NA	1	3	3	3	1	1	1	NA	1
Cellulophaga phage phi39:1	S	1327993	7	NA	1	NA	3	2	1	2	1	NA	6	2	2	5	2	4	3	4	3	NA	NA	5	3	2	NA	2	3	NA	NA	2	2	2	NA	1	2	3	5	2	3	7	1	NA	1	2	6	3	1
Mycobacterium phage Catdawg	S	1340819	5	2	NA	NA	2	NA	1	NA	1	NA	NA	NA	NA	NA	2	1	1	1	1	NA	NA	1	2	2	1	1	2	1	NA	3	2	1	NA	1	NA	NA	NA	NA	NA	NA	NA	NA	1	2	NA	1	NA
Mycobacterium phage Whirlwind	S	1340826	6	NA	NA	NA	2	2	NA	2	1	NA	2	2	3	NA	NA	1	2	NA	2	3	2	1	5	2	1	NA	1	2	1	3	NA	NA	NA	NA	NA	1	1	1	NA	6	NA	1	NA	1	1	NA	NA
Mycobacterium phage Dylan	S	1340831	2	NA	NA	NA	NA	NA	NA	NA	NA	NA	NA	NA	NA	NA	NA	NA	NA	NA	NA	NA	NA	NA	NA	NA	NA	1	NA	NA	1	NA	NA	NA	NA	NA	NA	NA	NA	NA	NA	NA	NA	NA	NA	NA	NA	NA	NA
Mycobacterium phage Papyrus	S	1383056	5	1	1	NA	1	1	NA	1	NA	3	NA	1	1	NA	3	2	3	NA	1	NA	NA	1	1	1	NA	NA	2	2	NA	NA	1	1	NA	1	NA	NA	NA	1	1	4	NA	NA	NA	5	1	1	3
Vibrio phage SHOU24	S	1414739	8	NA	5	1	4	2	5	6	2	2	5	NA	3	1	2	5	2	5	3	4	4	3	8	2	1	2	1	NA	5	5	1	3	4	1	2	3	4	5	1	1	3	2	1	1	NA	3	1
Microbacterium phage vB_MoxS-ISF9	S	1458670	28	12	3	NA	3	NA	4	NA	1	3	5	3	7	2	NA	4	5	3	6	28	NA	11	2	4	NA	6	21	2	4	3	11	10	1	2	2	2	3	1	1	NA	2	2	5	NA	NA	1	4
Mycobacterium phage Phantastic	S	1486426	6	NA	NA	1	1	NA	NA	NA	NA	NA	2	NA	NA	1	NA	1	1	NA	4	1	NA	3	1	NA	2	NA	3	NA	NA	1	NA	1	NA	6	2	NA	1	2	2	2	1	NA	3	1	NA	NA	1
Mycobacterium phage Gaia	S	1486472	6	NA	1	NA	1	2	NA	6	2	NA	1	NA	1	2	1	NA	1	4	1	1	2	2	NA	1	NA	NA	3	6	2	1	1	2	NA	NA	NA	5	NA	NA	1	NA	3	3	NA	NA	NA	NA	1
Escherichia phage e4/1c	S	1495286	7	1	5	3	2	3	3	NA	2	3	2	NA	NA	2	NA	1	2	2	1	1	NA	NA	NA	NA	NA	1	7	NA	NA	1	NA	1	NA	1	NA	2	2	NA	6	NA	NA	NA	NA	1	NA	1	3
Propionibacterium phage Pacnes 2012-15	S	1498188	7	NA	NA	NA	1	NA	NA	NA	NA	NA	NA	NA	NA	NA	NA	3	3	2	2	NA	NA	7	NA	NA	2	NA	1	1	2	1	NA	NA	NA	NA	NA	NA	NA	NA	2	NA	1	NA	NA	NA	NA	2	NA
Bacillus phage Waukesha92	S	1510440	3	NA	NA	NA	1	NA	NA	NA	NA	NA	NA	2	NA	NA	NA	NA	NA	NA	NA	NA	NA	NA	NA	NA	NA	NA	NA	NA	NA	NA	NA	NA	NA	1	NA	NA	NA	NA	NA	NA	NA	NA	NA	NA	NA	NA	NA
Mycobacterium phage Trike	S	1527536	3	1	NA	NA	NA	NA	1	2	2	NA	NA	NA	2	NA	NA	NA	1	NA	2	NA	NA	NA	NA	1	NA	NA	NA	2	1	3	NA	NA	NA	NA	NA	1	NA	2	NA	NA	NA	NA	1	3	NA	1	NA
Mycobacterium phage Estave1	S	1536603	4	NA	NA	NA	1	NA	1	1	1	2	NA	NA	NA	NA	NA	2	NA	4	NA	1	1	NA	NA	2	3	NA	NA	2	1	NA	2	NA	NA	NA	NA	NA	NA	NA	NA	NA	NA	NA	NA	NA	NA	NA	NA
Mycobacterium phage Omnicron	S	1541819	11	NA	1	NA	NA	NA	NA	2	NA	NA	NA	1	NA	1	2	NA	NA	3	3	1	NA	1	4	4	1	1	3	6	1	5	3	6	5	2	3	2	NA	2	5	3	2	NA	2	3	NA	3	1
Mycobacterium phage Larenn	S	1560285	7	2	1	2	1	NA	2	1	NA	1	NA	1	1	NA	1	NA	3	NA	2	NA	1	2	1	3	2	3	NA	7	4	NA	NA	4	NA	1	2	NA	NA	2	2	3	3	NA	NA	3	1	1	2
Paracoccus phage vB_PmaS_IMEP1	S	1561065	21	5	5	2	14	1	6	12	4	6	5	2	1	4	3	NA	7	1	4	4	7	1	2	3	2	3	10	5	6	21	11	3	5	2	1	13	11	7	2	15	4	3	4	4	2	8	5
Streptococcus phage SpSL1	S	1566990	5	1	NA	NA	2	NA	3	2	1	3	1	3	3	NA	1	2	5	NA	1	NA	NA	1	1	3	1	1	3	NA	NA	2	NA	NA	4	NA	NA	NA	NA	NA	1	NA	NA	1	NA	1	NA	2	1
Escherichia phage YD-2008.s	S	1567004	6	NA	6	NA	NA	NA	1	1	NA	1	1	2	NA	1	2	1	1	NA	NA	3	NA	6	3	NA	NA	1	1	NA	NA	1	1	1	3	NA	2	NA	4	NA	NA	NA	2	NA	2	3	4	2	3
Mycobacterium phage MiaZeal	S	1567005	2	NA	NA	NA	NA	NA	NA	NA	1	NA	NA	NA	NA	1	NA	NA	2	NA	NA	NA	NA	NA	NA	NA	NA	NA	2	NA	NA	NA	NA	NA	NA	NA	NA	NA	2	NA	NA	NA	NA	NA	NA	NA	NA	NA	NA
Lactobacillus phage LfeSau	S	1567453	4	1	NA	NA	1	2	NA	4	NA	2	NA	3	1	1	NA	NA	3	1	1	2	NA	NA	3	3	1	NA	NA	NA	2	NA	NA	1	NA	NA	NA	NA	NA	NA	4	NA	4	3	1	NA	NA	2	NA
Clostridium phage phiCD111	S	1582150	3	NA	3	NA	NA	1	NA	NA	NA	NA	NA	NA	NA	2	1	1	1	NA	NA	NA	NA	NA	NA	NA	NA	1	2	2	1	2	NA	1	NA	NA	NA	2	1	1	NA	NA	NA	2	1	NA	NA	NA	NA
Streptococcus phage M102AD	S	1587907	2	NA	NA	NA	NA	NA	NA	NA	NA	NA	NA	NA	NA	NA	NA	NA	NA	NA	NA	NA	NA	NA	NA	NA	NA	NA	NA	NA	NA	NA	NA	NA	NA	NA	NA	NA	NA	NA	NA	1	NA	NA	NA	2	NA	NA	NA
Mycobacterium phage Sheen	S	1589274	8	1	4	NA	1	3	1	2	NA	2	1	1	2	NA	1	NA	3	1	1	2	2	4	1	3	1	1	NA	2	2	5	7	1	8	NA	NA	NA	2	3	3	3	6	NA	1	NA	3	1	1
Achromobacter phage JWF	S	1589748	8	2	NA	1	3	5	1	2	1	7	2	3	1	6	1	NA	1	1	5	4	1	3	2	5	2	NA	2	NA	3	4	1	2	5	2	1	1	2	1	1	4	NA	NA	1	NA	3	2	3
Listeria phage vB_LmoS_293	S	1591073	5	NA	NA	NA	NA	2	1	2	NA	3	NA	NA	2	2	NA	NA	NA	1	4	NA	NA	NA	5	NA	1	1	3	NA	NA	NA	NA	NA	2	1	1	NA	1	1	NA	NA	NA	NA	NA	NA	1	1	NA
Achromobacter phage phiAxp-1	S	1610509	8	3	2	2	NA	NA	4	2	NA	2	NA	1	NA	1	1	1	NA	3	NA	4	1	NA	2	NA	NA	4	NA	NA	NA	2	NA	2	NA	NA	2	NA	1	NA	2	2	NA	4	NA	NA	NA	2	NA
Gordonia phage Gsput1	S	1622193	4	NA	NA	1	NA	NA	NA	4	NA	NA	NA	2	NA	NA	NA	1	1	NA	1	NA	1	NA	NA	1	NA	NA	1	4	NA	NA	NA	1	2	NA	2	2	NA	2	NA	2	2	3	NA	2	1	3	1
Streptomyces phage YDN12	S	1636183	9	2	1	NA	NA	5	4	1	1	3	5	1	2	2	NA	3	1	4	1	NA	NA	NA	3	8	1	NA	7	9	2	5	2	7	NA	1	1	1	4	1	5	4	1	4	1	NA	8	3	2
Paenibacillus phage Harrison	S	1636257	4	NA	NA	1	1	3	NA	1	NA	2	2	NA	1	1	NA	1	3	NA	NA	2	NA	NA	NA	1	NA	1	1	NA	NA	NA	2	NA	1	NA	NA	1	4	NA	1	NA	1	NA	1	2	1	NA	NA
Verrucomicrobia phage P8625	S	1636271	4	1	NA	NA	NA	NA	NA	NA	NA	NA	NA	NA	1	1	3	NA	NA	NA	1	1	1	1	1	1	NA	1	NA	NA	2	NA	NA	1	NA	NA	NA	NA	NA	1	NA	NA	NA	NA	NA	1	NA	NA	NA
Tsukamurella phage TIN2	S	1636545	10	NA	NA	1	1	1	8	1	NA	1	1	4	1	NA	NA	3	6	5	6	4	1	1	NA	1	NA	10	3	2	4	5	3	2	6	NA	4	NA	2	4	3	2	4	3	3	NA	1	1	2
Tsukamurella phage TIN3	S	1636546	9	1	3	NA	1	1	NA	3	NA	1	2	1	3	1	1	3	4	5	5	9	1	2	2	2	3	7	3	8	1	8	NA	1	NA	NA	NA	1	NA	NA	1	2	NA	NA	4	NA	NA	2	NA
Gordonia phage GMA6	S	1647285	8	3	1	NA	NA	2	1	NA	NA	NA	1	2	1	2	NA	1	5	3	2	4	2	NA	NA	2	NA	3	4	3	NA	2	5	NA	NA	NA	1	1	NA	1	NA	NA	3	NA	3	NA	2	8	NA
Polaribacter phage P12002L	S	1647386	6	2	NA	2	5	4	6	4	3	1	6	2	3	3	2	1	2	NA	NA	NA	4	NA	NA	1	3	2	NA	NA	2	3	NA	NA	4	5	3	2	1	1	4	6	4	NA	4	2	NA	5	4
Polaribacter phage P12002S	S	1647387	12	5	5	7	5	2	2	5	1	3	1	2	2	1	1	2	2	NA	1	2	NA	3	9	4	2	1	4	NA	1	NA	NA	NA	5	3	3	NA	4	5	NA	1	1	1	8	12	7	2	8
Gordonia phage GMA1	S	1647470	19	1	1	2	2	1	1	3	3	1	7	4	5	2	NA	6	2	1	4	10	5	NA	2	2	4	8	8	7	5	19	7	5	1	2	NA	4	2	5	5	5	2	7	1	1	2	3	1
Salmonella phage 37	S	1654890	3	1	NA	1	NA	NA	NA	NA	NA	NA	NA	NA	1	NA	NA	NA	1	1	NA	1	3	NA	NA	NA	NA	NA	2	1	NA	NA	NA	2	NA	NA	NA	NA	2	NA	1	NA	NA	1	1	NA	NA	NA	NA
Klebsiella phage PKP126	S	1654927	13	1	2	1	1	1	NA	13	4	2	4	2	4	6	2	1	NA	NA	1	3	3	NA	NA	6	2	2	2	2	1	1	2	1	1	1	3	2	4	NA	NA	NA	2	NA	2	NA	1	NA	1
Propionibacterium phage Pirate	S	1655018	2	NA	NA	1	NA	NA	NA	NA	NA	NA	NA	NA	NA	NA	NA	NA	NA	NA	NA	NA	NA	NA	NA	NA	NA	2	NA	1	1	NA	NA	NA	NA	NA	NA	NA	NA	1	NA	NA	1	2	NA	NA	NA	NA	NA
Stenotrophomonas phage vB_SmaS-DLP	S	1659230	25	14	4	5	3	2	24	14	2	9	10	4	9	7	2	16	6	6	5	7	3	7	11	10	2	15	25	11	12	17	17	16	7	5	4	16	13	5	24	16	11	4	8	7	1	10	5
Achromobacter phage phiAxp-2	S	1664246	12	1	2	3	NA	NA	NA	NA	1	5	5	5	4	4	2	2	NA	1	1	4	NA	12	10	10	3	NA	3	2	4	NA	1	2	9	8	2	2	3	1	1	NA	NA	NA	4	9	4	7	NA
Streptomyces phage Lannister	S	1674927	13	2	3	7	4	2	3	3	1	3	4	7	5	3	3	6	6	4	8	4	2	7	2	13	2	4	7	8	3	5	4	1	1	5	1	NA	2	1	3	8	2	3	7	5	3	1	2
Staphylococcus phage vB_SauS_phi2	S	1674930	2	NA	2	1	NA	NA	NA	1	NA	NA	NA	NA	1	2	NA	1	NA	NA	NA	1	NA	NA	NA	NA	NA	NA	NA	NA	NA	1	NA	1	NA	NA	NA	NA	NA	1	NA	NA	1	NA	NA	NA	NA	NA	NA
Mycobacterium phage Nhonho	S	1675553	2	NA	NA	1	NA	NA	NA	NA	NA	NA	NA	NA	NA	NA	NA	NA	NA	NA	NA	NA	NA	NA	NA	NA	NA	NA	NA	NA	NA	NA	1	NA	NA	NA	NA	NA	NA	NA	NA	NA	NA	NA	NA	NA	NA	NA	NA
Klebsiella phage Sushi	S	1675609	7	NA	NA	NA	2	2	1	NA	NA	1	3	2	NA	1	5	2	2	1	2	NA	NA	1	NA	NA	2	NA	1	2	NA	1	NA	3	1	1	2	NA	7	1	NA	NA	NA	NA	NA	2	2	NA	3
Streptomyces phage SF1	S	1690817	3	NA	3	NA	NA	NA	NA	NA	NA	NA	NA	NA	NA	NA	1	NA	NA	NA	NA	NA	NA	NA	NA	NA	NA	NA	2	1	NA	NA	NA	NA	NA	NA	NA	NA	NA	2	2	NA	NA	NA	NA	NA	NA	NA	2
Brevibacillus phage Jenst	S	1691954	9	4	8	3	9	3	7	9	2	6	5	5	1	9	3	4	3	2	NA	6	1	6	1	3	1	NA	NA	4	2	NA	3	2	4	1	4	3	4	1	6	1	1	3	2	1	NA	2	5
Mycobacterium phage Brusacoram	S	1698358	4	1	NA	NA	2	1	3	NA	NA	2	1	1	NA	2	NA	2	NA	NA	1	NA	1	NA	NA	3	NA	NA	2	2	NA	1	1	1	NA	NA	NA	1	NA	NA	NA	1	NA	NA	NA	1	2	1	NA
Mycobacterium phage Chadwick	S	1698366	3	NA	NA	NA	NA	NA	NA	NA	NA	NA	1	NA	1	NA	NA	NA	1	1	2	NA	NA	NA	1	NA	1	NA	NA	NA	1	NA	NA	NA	NA	NA	NA	NA	NA	NA	2	NA	1	NA	NA	NA	1	1	1
Mycobacterium phage Lolly9	S	1698711	4	NA	NA	NA	NA	1	NA	1	NA	NA	NA	NA	1	NA	NA	NA	NA	NA	1	1	1	NA	1	4	2	NA	NA	NA	NA	NA	1	1	NA	1	1	1	NA	NA	2	NA	NA	3	NA	1	NA	NA	NA
Mycobacterium phage TheloniousMonk	S	1701845	4	1	2	NA	NA	2	1	NA	1	NA	NA	NA	2	1	2	NA	NA	2	NA	2	NA	1	NA	1	1	2	1	4	NA	NA	1	2	NA	NA	1	NA	1	3	1	3	NA	NA	1	NA	NA	NA	2
Mycobacterium phage Serenity	S	1701853	7	NA	1	NA	3	NA	NA	2	NA	NA	4	3	NA	1	1	NA	NA	1	3	1	1	NA	2	NA	NA	7	NA	2	NA	1	NA	NA	NA	NA	2	1	NA	NA	NA	3	2	NA	1	1	1	1	1
Enterococcus phage IME-EFm5	S	1718158	16	2	4	1	1	9	7	5	8	10	4	1	4	4	4	4	7	2	6	10	3	2	6	3	4	16	9	5	2	8	9	5	3	3	4	9	6	3	6	8	7	5	7	8	3	2	4
Mycobacterium phage Archie	S	1718599	6	4	NA	NA	NA	NA	1	NA	1	2	1	1	1	1	NA	1	1	NA	1	1	NA	NA	NA	6	NA	3	1	1	1	1	NA	2	NA	2	1	NA	4	1	NA	1	NA	1	1	2	NA	NA	NA
Mycobacterium phage Mufasa	S	1718600	8	NA	NA	NA	NA	NA	NA	1	NA	2	1	1	1	1	3	NA	NA	1	1	1	NA	NA	NA	NA	NA	NA	1	2	1	1	3	NA	NA	NA	2	NA	1	1	NA	5	3	3	1	2	1	NA	1
Staphylococcus phage StB20-like	S	1732064	6	2	1	2	1	NA	4	NA	NA	1	NA	1	3	2	2	NA	NA	2	2	2	1	2	1	4	1	2	3	4	3	3	1	NA	1	1	3	2	4	5	1	1	1	2	6	NA	NA	3	NA
Enterococcus phage vB_EfaS_IME198	S	1747287	4	NA	NA	2	1	4	4	2	NA	2	NA	NA	NA	1	NA	1	1	NA	1	2	1	4	NA	NA	NA	2	2	NA	NA	1	NA	1	NA	NA	4	4	1	1	4	2	1	NA	NA	1	NA	NA	NA
Mycobacterium phage Iracema64	S	1755681	9	NA	3	3	NA	NA	NA	NA	NA	9	2	2	2	5	NA	NA	NA	NA	1	NA	NA	4	4	1	2	NA	NA	NA	NA	NA	NA	2	3	4	4	NA	NA	1	1	NA	NA	NA	2	6	4	4	NA
Streptomyces phage phiSAJS1	S	1755682	12	2	1	2	1	2	1	3	2	7	4	2	2	10	NA	2	1	12	2	6	3	3	1	1	2	NA	NA	2	2	7	2	2	1	1	NA	5	2	7	2	5	1	2	NA	2	2	1	NA
Pseudomonas phage JBD93	S	1777054	1	NA	NA	NA	NA	NA	NA	NA	NA	NA	NA	NA	NA	NA	NA	NA	NA	NA	NA	NA	NA	NA	NA	NA	NA	NA	NA	NA	NA	NA	NA	NA	NA	1	NA	NA	NA	NA	NA	NA	NA	NA	NA	NA	NA	NA	NA
Mycobacterium phage Mulciber	S	1805459	5	1	NA	1	3	NA	NA	1	1	NA	1	1	2	1	1	1	2	2	2	3	NA	2	2	1	1	2	5	3	NA	3	NA	2	NA	1	2	NA	1	NA	2	NA	NA	1	1	NA	NA	1	NA
Mycobacterium phage Panchino	S	1821537	7	2	NA	3	NA	3	NA	1	NA	3	1	NA	3	1	NA	1	NA	1	NA	1	1	1	NA	NA	1	NA	1	2	3	5	1	5	2	NA	NA	4	1	2	7	3	1	1	1	1	1	2	1
Mycobacterium phage Xeno	S	1821538	4	NA	NA	1	NA	NA	NA	NA	NA	2	3	1	NA	NA	1	NA	NA	1	NA	NA	NA	NA	1	1	NA	2	NA	NA	NA	1	NA	NA	NA	NA	4	NA	NA	NA	NA	3	NA	1	NA	1	2	NA	NA
Gordonia phage BaxterFox	S	1821549	5	3	NA	2	4	NA	3	NA	1	4	NA	NA	4	1	2	NA	2	2	NA	1	NA	2	2	3	NA	1	NA	NA	2	2	1	3	3	1	1	NA	2	2	NA	NA	NA	NA	1	NA	2	5	2
Gordonia phage Kita	S	1821556	4	4	NA	NA	1	NA	NA	1	NA	NA	NA	2	NA	NA	NA	NA	NA	NA	1	NA	NA	2	2	2	1	1	NA	1	2	2	NA	NA	1	NA	1	NA	1	NA	NA	NA	NA	1	NA	NA	1	NA	NA
Gordonia phage Schwabeltier	S	1821561	7	1	NA	NA	1	2	2	NA	NA	NA	NA	NA	2	1	1	NA	1	1	3	5	1	NA	7	2	2	1	2	2	1	3	2	NA	NA	NA	NA	NA	2	1	2	NA	NA	3	2	1	2	NA	NA
Gordonia phage SoilAssassin	S	1821562	10	1	NA	4	3	3	3	5	1	4	5	1	8	NA	2	1	3	4	3	6	2	4	3	3	1	NA	3	6	1	3	2	3	NA	3	2	3	1	1	2	5	3	4	NA	2	5	4	1
Salmonella phage phSE-2	S	1837218	6	NA	NA	NA	1	1	2	NA	NA	2	5	1	NA	1	1	1	NA	1	NA	NA	NA	NA	NA	6	1	6	1	NA	2	1	4	2	NA	2	1	NA	1	NA	4	NA	NA	NA	1	NA	NA	1	NA
Gordonia phage Bowser	S	1838063	7	3	2	NA	NA	NA	NA	2	1	2	NA	1	1	2	1	2	6	NA	3	NA	2	1	1	2	1	3	1	7	NA	2	NA	2	NA	1	NA	NA	1	NA	2	1	2	NA	2	2	1	1	NA
Gordonia phage Kvothe	S	1838071	7	2	NA	1	NA	NA	NA	2	NA	NA	2	NA	1	2	2	3	1	NA	3	NA	NA	2	2	2	1	NA	NA	7	1	1	NA	2	4	NA	1	NA	1	2	1	1	3	4	NA	3	NA	1	3
Gordonia phage McGonagall	S	1838072	6	NA	1	NA	NA	NA	NA	2	NA	3	NA	NA	2	NA	2	NA	NA	NA	1	4	NA	3	2	3	1	1	NA	3	2	NA	NA	3	NA	NA	NA	3	1	1	NA	1	NA	NA	2	4	1	NA	1
Gordonia phage Orchid	S	1838075	3	1	NA	1	NA	NA	NA	NA	NA	1	1	NA	NA	NA	NA	3	NA	NA	NA	NA	NA	NA	NA	NA	NA	NA	2	NA	NA	2	NA	NA	NA	1	1	1	NA	NA	NA	2	NA	NA	NA	NA	NA	NA	NA
Gordonia phage Wizard	S	1838083	9	NA	NA	NA	2	NA	3	NA	NA	NA	NA	NA	1	4	NA	1	2	NA	2	1	NA	NA	NA	NA	NA	NA	1	2	NA	1	3	2	NA	NA	1	1	2	NA	1	NA	NA	NA	2	1	4	NA	1
Enterobacteria phage vB_EcoS_NBD2	S	1852563	7	3	NA	2	NA	NA	3	4	NA	1	2	2	NA	NA	2	1	1	1	NA	3	1	NA	NA	1	NA	NA	1	NA	1	3	NA	3	NA	NA	3	NA	NA	1	1	NA	NA	2	NA	NA	NA	NA	1
Lactococcus phage 50101	S	1871681	7	1	NA	NA	NA	NA	1	1	NA	1	NA	2	NA	2	3	3	1	1	2	1	NA	NA	2	1	1	NA	3	2	1	2	1	NA	1	1	NA	1	NA	NA	3	NA	NA	5	NA	2	1	1	3
Mycobacterium phage Sneeze	S	1873887	7	1	6	1	3	3	4	5	2	1	1	NA	1	1	2	NA	4	1	6	6	3	NA	1	2	2	3	4	4	2	4	4	7	1	1	5	2	1	3	5	1	NA	6	3	3	5	3	6
Escherichia phage Gluttony	S	1883202	8	NA	1	NA	3	NA	2	4	1	1	NA	1	6	NA	4	1	4	NA	2	NA	2	NA	1	NA	NA	1	NA	2	1	NA	7	2	NA	NA	2	3	8	NA	5	5	2	2	2	NA	2	NA	7
Gordonia phage Bantam	S	1887641	20	4	4	3	2	4	2	3	1	4	2	2	3	2	NA	2	11	6	4	20	3	2	2	3	5	5	2	14	6	4	3	8	1	3	2	2	1	4	5	2	5	4	NA	5	8	4	1
Gordonia phage Ghobes	S	1887647	6	NA	NA	1	1	NA	NA	NA	NA	NA	1	NA	NA	1	NA	NA	NA	NA	2	1	NA	NA	NA	NA	2	NA	2	1	6	3	3	NA	NA	NA	1	1	1	2	NA	NA	1	NA	1	1	1	NA	NA
Gordonia phage Hedwig	S	1887648	8	5	NA	2	NA	2	4	3	NA	3	2	NA	3	2	1	NA	4	NA	NA	4	1	3	1	8	NA	1	NA	2	1	7	NA	2	NA	1	NA	1	NA	1	1	1	3	2	1	1	1	3	1
Gordonia phage Twister6	S	1887655	8	2	2	2	NA	NA	2	NA	NA	3	3	1	2	4	1	NA	2	NA	6	3	3	NA	NA	2	NA	NA	3	8	6	2	4	3	NA	NA	1	NA	NA	NA	NA	1	1	NA	NA	3	1	1	NA
Gordonia phage Zirinka	S	1887656	3	NA	NA	NA	NA	1	NA	1	NA	NA	NA	NA	2	NA	3	NA	3	NA	1	2	NA	NA	2	1	NA	NA	1	NA	1	1	1	3	NA	NA	NA	NA	NA	NA	NA	1	NA	NA	NA	NA	NA	NA	1
Enterobacteria phage mEp237	S	1147151	48	11	6	9	8	8	16	12	14	11	10	13	15	10	13	23	14	21	9	22	28	9	8	20	13	23	21	48	16	21	9	31	4	6	5	6	18	25	25	25	28	9	7	6	NA	5	4
Enterobacteria phage HK225	S	1147144	29	5	6	4	3	3	12	19	17	7	6	6	4	5	9	22	24	14	8	12	16	8	6	5	2	17	19	23	12	15	12	19	5	4	3	5	11	15	15	7	13	10	4	2	5	2	NA
Enterobacterial phage mEp390	S	1147158	39	7	9	4	5	8	8	9	12	7	8	2	7	11	8	12	18	9	15	18	12	4	5	8	3	12	16	39	20	18	3	34	8	3	2	2	12	12	26	13	10	15	7	5	1	4	1
Escherichia phage HK639	S	906669	41	8	14	2	14	8	16	11	11	10	5	5	9	10	12	14	33	16	17	31	23	5	9	10	5	7	16	29	21	32	12	22	5	13	3	10	17	14	21	12	17	12	12	7	3	1	1
Enterobacteria phage mEpX1	S	1147153	10	NA	NA	NA	2	1	3	3	2	NA	1	NA	2	NA	3	1	2	2	1	2	3	NA	3	1	NA	4	2	10	3	1	2	5	2	2	1	2	3	4	1	NA	NA	4	NA	1	2	NA	NA
Enterobacteria phage mEp460	S	1147152	12	NA	2	2	1	5	NA	1	1	3	NA	3	5	3	2	4	1	1	NA	2	6	2	4	2	NA	3	10	12	4	2	3	5	3	NA	NA	1	3	4	5	2	NA	1	2	1	1	NA	1
Enterobacteria phage HK633	S	1147147	9	NA	1	NA	NA	NA	1	3	4	NA	1	NA	1	1	NA	3	1	2	2	5	2	NA	1	NA	NA	NA	1	2	1	6	1	1	NA	3	NA	4	6	2	2	1	2	NA	NA	NA	NA	NA	1
Enterobacteria phage mEp043 c-1	S	1147149	4	1	2	NA	NA	NA	NA	3	4	NA	NA	NA	NA	NA	NA	NA	1	NA	1	3	3	1	1	NA	NA	NA	NA	1	1	1	NA	3	NA	NA	NA	NA	NA	NA	NA	3	NA	1	NA	NA	NA	NA	1
Enterobacteria phage mEp235	S	1147150	13	2	NA	6	5	8	4	9	3	3	1	1	5	NA	3	2	8	1	1	3	1	NA	1	3	NA	3	6	10	3	7	3	3	2	NA	4	NA	6	6	13	3	7	6	7	7	NA	NA	NA
Enterobacterial phage mEp213	S	1147156	4	NA	NA	NA	NA	NA	NA	1	2	NA	NA	NA	NA	1	NA	2	NA	1	2	NA	3	NA	2	4	NA	3	NA	3	1	3	NA	NA	NA	NA	1	NA	NA	NA	NA	3	NA	3	NA	NA	NA	NA	NA
Enterobacteria phage phi80	S	10713	7	NA	NA	NA	NA	NA	1	NA	1	NA	NA	NA	NA	NA	NA	NA	1	NA	3	1	1	NA	NA	NA	NA	NA	3	5	1	1	NA	2	NA	NA	NA	NA	3	2	NA	NA	1	NA	NA	NA	1	NA	NA
Bacillus phage phi105	S	10717	4	NA	1	NA	1	1	1	NA	1	NA	2	2	3	NA	NA	NA	3	NA	NA	NA	NA	NA	1	3	NA	3	NA	NA	NA	1	2	NA	NA	NA	4	2	2	NA	3	1	NA	NA	NA	NA	NA	1	NA
Enterobacterial phage mEp234	S	1147157	5	NA	NA	NA	NA	NA	1	NA	NA	NA	NA	NA	NA	NA	1	NA	1	NA	NA	1	5	1	NA	NA	NA	1	NA	NA	NA	NA	NA	NA	NA	1	NA	NA	1	NA	NA	1	NA	NA	NA	NA	NA	NA	NA
Mannheimia phage vB_MhS_587AP2	S	1572745	6	6	NA	NA	NA	1	NA	1	1	NA	NA	3	NA	1	2	NA	1	NA	NA	NA	NA	NA	3	NA	NA	NA	1	1	NA	1	NA	NA	NA	NA	NA	NA	NA	NA	NA	1	NA	NA	2	1	NA	NA	NA
Escherichia virus HK97	S	37554	10	2	1	1	1	4	1	2	1	NA	5	1	1	3	NA	3	3	4	2	6	3	NA	3	4	NA	2	2	6	1	7	2	10	2	NA	NA	NA	3	3	2	6	3	4	1	NA	NA	2	2
Escherichia virus HK022	S	10742	5	NA	NA	NA	NA	1	NA	NA	NA	1	NA	3	2	NA	3	2	NA	1	1	5	2	2	NA	1	NA	1	1	2	NA	1	NA	2	1	NA	NA	NA	NA	NA	NA	2	1	1	NA	NA	NA	NA	NA
Escherichia virus K1G	S	1911008	91	9	5	2	13	17	5	8	10	14	16	4	12	20	91	54	19	7	8	7	42	6	9	9	1	20	21	3	1	10	8	2	15	14	11	10	23	7	17	11	12	11	6	3	3	6	19
Escherichia virus K1H	S	1911010	38	3	6	3	9	5	3	7	6	8	9	7	9	11	33	38	12	3	4	4	24	6	4	1	NA	4	25	6	1	1	6	11	3	7	4	13	4	7	9	9	9	4	2	6	2	3	6
Salmonella phage Jersey	S	1340534	11	1	3	2	NA	2	2	3	NA	NA	2	3	2	3	9	7	6	1	5	NA	5	1	1	1	1	2	1	NA	1	2	NA	1	NA	2	NA	2	3	11	NA	NA	4	1	3	NA	NA	3	1
Salmonella phage SS3e	S	293644	5	1	NA	NA	2	1	NA	1	3	NA	1	1	NA	1	4	NA	3	2	NA	1	1	NA	1	1	NA	3	4	NA	NA	NA	1	1	2	1	NA	NA	2	1	2	1	1	1	NA	NA	NA	2	2
Salmonella phage SE2	S	1115478	24	3	1	NA	NA	NA	9	9	4	5	5	2	9	3	17	13	19	9	24	12	10	5	1	4	5	12	9	14	18	19	8	17	NA	NA	1	NA	7	NA	NA	1	NA	9	2	1	1	1	2
Salmonella virus SP31	S	1911006	5	NA	NA	NA	1	1	NA	1	1	1	NA	NA	NA	1	1	NA	NA	NA	NA	1	1	3	NA	1	NA	1	NA	NA	1	1	3	NA	NA	NA	NA	NA	NA	NA	2	1	NA	2	1	3	1	NA	NA
Caulobacter virus Rogue	S	1211643	27	8	8	7	4	17	12	7	10	12	18	19	12	13	8	10	11	13	19	19	11	16	27	19	9	12	5	21	18	18	10	17	7	6	10	7	12	8	10	15	9	7	15	17	17	13	5
Caulobacter virus Magneto	S	1211642	9	NA	NA	2	3	NA	NA	NA	NA	NA	2	NA	3	1	1	NA	NA	3	3	1	NA	3	NA	1	NA	NA	1	NA	2	4	NA	3	1	NA	NA	2	NA	NA	1	2	NA	NA	NA	3	NA	3	1
Caulobacter virus Swift	S	1211644	6	NA	NA	NA	3	1	NA	2	1	4	1	1	3	NA	1	2	3	NA	2	1	NA	NA	NA	2	NA	1	1	6	2	3	4	1	NA	NA	NA	2	NA	NA	1	NA	NA	1	2	NA	2	2	1
Caulobacter virus phiCbK	S	1204537	10	1	3	NA	2	4	2	NA	2	2	5	2	4	3	3	1	4	7	10	5	1	1	8	9	5	3	7	4	3	8	5	3	8	NA	5	2	5	3	4	1	3	8	4	7	2	2	3
Staphylococcus phage 187	S	55511	42	13	7	7	42	37	27	18	21	12	27	5	11	14	16	11	14	11	8	8	14	7	8	12	5	5	11	21	13	14	8	11	10	3	4	12	17	7	20	21	8	20	9	13	5	2	18
Staphylococcus phage 29	S	320846	3	NA	NA	NA	NA	NA	NA	NA	NA	NA	NA	NA	2	3	NA	NA	3	NA	NA	1	NA	NA	NA	NA	NA	1	1	NA	NA	NA	NA	NA	NA	NA	NA	NA	NA	NA	NA	1	NA	NA	NA	NA	NA	NA	NA
Staphylococcus phage B166	S	1636204	31	6	6	15	31	10	14	13	2	9	16	6	5	8	12	11	8	10	3	4	15	3	8	8	5	2	6	10	7	6	12	5	3	1	4	9	9	9	11	8	7	8	2	5	2	5	16
Staphylococcus phage phiETA	S	106284	3	NA	NA	NA	1	1	NA	NA	NA	NA	NA	NA	NA	NA	NA	1	NA	1	NA	NA	NA	NA	2	NA	NA	NA	1	NA	NA	NA	1	NA	1	NA	NA	NA	NA	NA	NA	3	NA	NA	NA	NA	NA	1	NA
Staphylococcus phage 37	S	320840	4	3	NA	1	4	NA	1	2	NA	1	2	NA	1	1	NA	1	1	2	2	3	1	NA	1	NA	NA	1	2	3	2	NA	NA	3	1	NA	NA	1	1	NA	2	1	3	3	1	3	1	1	1
Staphylococcus phage 96	S	320842	2	NA	NA	NA	NA	NA	NA	NA	NA	NA	1	NA	NA	NA	NA	NA	NA	NA	NA	NA	NA	2	NA	NA	NA	NA	1	1	NA	2	NA	1	1	1	NA	NA	NA	NA	NA	NA	NA	NA	NA	NA	NA	2	NA
Staphylococcus phage phiMR11	S	379501	2	NA	NA	NA	NA	NA	NA	NA	NA	NA	1	NA	NA	NA	NA	NA	NA	NA	NA	1	NA	1	NA	NA	NA	NA	NA	NA	NA	NA	NA	NA	NA	2	NA	NA	NA	NA	NA	NA	NA	NA	NA	NA	NA	NA	NA
Staphylococcus phage CNPH82	S	398839	2	NA	NA	1	NA	NA	NA	NA	NA	NA	NA	NA	NA	NA	NA	NA	NA	NA	NA	1	NA	NA	NA	1	NA	NA	NA	NA	NA	NA	NA	NA	NA	NA	NA	1	NA	NA	NA	NA	1	NA	NA	NA	NA	NA	NA
Vibrio phage pVp-1	S	1150989	15	6	12	4	4	2	9	4	6	6	10	9	3	11	6	6	15	8	1	8	11	12	7	9	10	8	7	7	7	11	10	1	10	4	9	11	6	13	5	6	5	3	6	7	8	5	6
Escherichia phage slur09	S	1728958	7	NA	2	5	2	1	1	5	1	4	5	NA	3	3	1	6	5	2	4	1	4	4	4	2	NA	1	1	7	NA	3	2	2	1	1	1	4	4	2	2	4	3	NA	3	1	NA	NA	7
Vibrio phage phi 3	S	1589298	7	4	4	6	4	NA	4	NA	NA	5	2	6	7	2	5	3	5	3	2	4	3	6	5	2	2	3	2	NA	1	2	1	NA	2	1	6	4	6	2	6	3	2	2	4	3	NA	NA	4
Escherichia phage Eps7	S	491003	21	11	11	5	9	2	6	2	4	8	7	3	10	2	3	5	7	4	4	4	1	9	7	18	2	9	4	3	3	5	4	4	1	9	10	3	4	1	7	5	NA	2	5	11	7	NA	2
Escherichia phage T5	S	10726	15	NA	6	4	2	1	2	1	NA	2	1	2	4	3	5	7	2	4	1	3	5	4	5	6	8	1	3	NA	1	NA	1	3	6	6	2	3	2	2	6	4	1	1	NA	4	4	2	2
Enterobacteria phage vB_EcoS_ACG-M12	S	1141140	15	NA	1	1	1	1	2	2	1	4	2	NA	NA	1	2	10	NA	NA	NA	1	4	1	NA	NA	NA	NA	2	1	1	NA	NA	NA	2	NA	NA	NA	2	NA	2	NA	NA	NA	NA	1	NA	NA	NA
Escherichia phage Tls	S	245685	6	1	1	NA	NA	1	1	3	NA	NA	1	1	NA	NA	1	6	1	2	1	4	2	NA	1	NA	NA	NA	NA	NA	NA	3	NA	NA	1	NA	NA	5	NA	1	2	3	NA	NA	1	NA	NA	NA	NA
Klebsiella phage KP36	S	1129191	7	NA	NA	1	2	1	1	4	2	1	1	NA	NA	NA	2	NA	3	NA	NA	NA	4	1	NA	3	2	1	2	2	NA	NA	NA	NA	3	3	2	NA	7	1	1	NA	NA	1	1	2	NA	NA	3
Escherichia phage EB49	S	1048207	6	NA	1	NA	2	3	1	1	NA	2	NA	NA	NA	2	NA	5	NA	2	NA	2	1	NA	1	NA	2	NA	NA	NA	NA	NA	NA	1	NA	2	1	2	NA	1	NA	NA	2	1	NA	2	2	5	NA
Escherichia phage Jk06	S	337828	5	2	3	2	NA	1	1	1	1	1	1	1	2	1	NA	2	1	3	NA	2	3	NA	3	2	1	NA	2	1	1	2	NA	5	3	4	1	2	2	2	NA	3	2	4	NA	NA	3	4	1
Cronobacter virus ESP29491	S	1073767	10	2	2	1	5	NA	6	2	2	NA	6	1	1	2	1	3	3	2	1	3	1	4	3	NA	2	8	5	10	5	5	4	1	NA	8	1	1	4	2	2	3	2	3	1	NA	NA	1	5
Enterobacteria phage vB_EcoS_Rogue1	S	1147155	7	NA	1	NA	4	2	3	NA	3	1	1	1	1	3	2	6	2	2	1	1	NA	2	1	2	2	2	1	2	NA	6	2	1	2	1	2	4	1	1	NA	7	2	7	2	NA	NA	NA	NA
Lactococcus phage bIL170	S	63118	14	6	5	6	14	13	5	4	7	6	5	7	9	8	13	13	6	4	6	4	6	5	6	10	2	11	13	7	7	5	3	11	5	1	7	6	12	NA	4	2	6	2	6	1	3	9	11
Lactococcus phage bIBB29	S	494269	2	NA	2	NA	2	1	NA	1	NA	NA	NA	NA	NA	2	NA	NA	NA	1	2	NA	NA	NA	NA	NA	NA	1	NA	1	1	1	NA	NA	NA	NA	1	NA	NA	NA	NA	NA	NA	1	NA	NA	NA	NA	1
Lactococcus phage SK1	S	31532	2	NA	NA	NA	NA	NA	1	NA	NA	NA	NA	NA	NA	NA	NA	1	NA	NA	NA	1	NA	NA	NA	1	NA	NA	2	1	NA	NA	NA	2	NA	NA	NA	1	2	1	1	NA	1	NA	NA	NA	1	NA	NA
Lactococcus phage P008	S	83129	3	1	NA	NA	1	NA	NA	NA	1	NA	NA	NA	NA	NA	NA	NA	NA	1	NA	2	NA	NA	NA	NA	NA	NA	NA	NA	1	1	NA	NA	NA	2	NA	NA	NA	1	NA	1	NA	NA	NA	NA	NA	NA	NA
Mycobacterium phage Bxz2	S	205870	10	1	2	1	1	NA	6	NA	NA	2	4	NA	1	2	NA	2	4	1	NA	2	4	NA	1	3	1	3	8	9	1	5	5	NA	NA	NA	1	5	1	6	8	2	5	8	1	3	1	2	NA
Mycobacterium phage Anubis	S	1354511	4	NA	NA	NA	NA	NA	NA	NA	NA	NA	2	NA	NA	1	NA	NA	4	NA	1	NA	NA	NA	NA	NA	NA	NA	NA	NA	NA	NA	NA	NA	NA	1	NA	NA	2	NA	NA	NA	NA	NA	NA	NA	NA	NA	NA
Mycobacterium phage Smeadley	S	1673873	5	NA	NA	NA	NA	NA	NA	NA	NA	NA	NA	1	NA	NA	NA	NA	2	NA	NA	2	NA	NA	NA	NA	NA	NA	2	NA	NA	NA	NA	NA	NA	NA	NA	1	NA	1	NA	NA	NA	2	NA	NA	1	NA	NA
Mycobacterium phage Alma	S	1089111	6	1	2	NA	NA	NA	NA	NA	3	NA	1	NA	2	1	NA	NA	2	3	4	2	NA	2	3	NA	1	NA	2	NA	2	NA	NA	NA	NA	1	NA	NA	6	NA	NA	3	NA	NA	NA	1	2	NA	NA
Rhodococcus phage RGL3	S	1109716	7	1	2	NA	3	3	NA	NA	1	NA	NA	NA	2	1	NA	NA	2	NA	2	2	1	1	1	2	1	NA	1	5	NA	3	1	2	NA	NA	NA	1	3	1	NA	NA	2	2	1	1	NA	1	2
Mycobacterium phage D29	S	28369	4	NA	NA	NA	NA	NA	1	NA	NA	NA	NA	NA	3	1	3	NA	NA	NA	2	1	NA	NA	3	NA	NA	1	2	1	NA	1	4	2	NA	NA	1	NA	2	2	1	2	NA	NA	NA	3	NA	NA	4
Mycobacterium phage Che12	S	373405	5	NA	NA	NA	NA	NA	NA	NA	NA	NA	3	NA	2	1	1	4	2	NA	NA	5	3	NA	3	NA	1	1	2	1	1	2	NA	1	2	NA	NA	NA	5	NA	1	3	2	2	NA	2	NA	NA	NA
Mycobacterium phage Pukovnik	S	540068	4	1	1	NA	1	NA	1	1	2	2	2	NA	1	NA	NA	NA	NA	NA	3	NA	NA	1	NA	3	1	NA	1	3	NA	NA	2	3	NA	NA	NA	1	NA	NA	NA	NA	1	NA	NA	4	NA	NA	2
Mycobacterium phage Violet	S	1086800	4	1	NA	NA	NA	NA	NA	NA	1	NA	NA	3	NA	NA	NA	NA	NA	NA	NA	NA	NA	NA	NA	2	NA	NA	1	1	NA	1	NA	NA	NA	NA	4	NA	NA	NA	NA	NA	NA	NA	NA	NA	NA	NA	NA
Streptomyces phage phiC31	S	10719	10	1	1	NA	NA	1	NA	1	2	1	4	2	2	2	1	8	NA	2	3	6	2	1	1	1	NA	2	3	3	NA	1	4	NA	1	1	NA	2	1	1	3	4	NA	4	3	1	1	NA	10
Streptomyces phage phiSASD1	S	747763	5	NA	2	NA	NA	NA	NA	NA	NA	1	NA	4	NA	3	1	2	1	1	NA	NA	NA	NA	2	5	NA	NA	5	NA	1	NA	NA	NA	2	NA	1	NA	NA	NA	1	NA	2	NA	1	1	2	NA	NA
Mycobacterium phage Stinger	S	1089137	16	4	3	4	3	2	5	3	2	3	2	2	3	3	2	7	5	5	9	3	5	4	4	6	4	4	4	16	4	6	6	5	3	3	NA	7	10	6	9	1	6	4	NA	5	3	8	8
Mycobacterium phage Cooper	S	373406	18	3	NA	3	3	2	6	2	5	3	3	NA	5	4	3	5	11	2	10	9	2	1	6	4	1	9	18	8	6	15	4	3	4	1	4	1	5	7	1	2	6	3	5	2	6	NA	4
Mycobacterium phage Rosebush	S	205874	8	NA	NA	NA	NA	1	2	NA	NA	NA	3	2	1	NA	1	NA	1	2	NA	1	NA	NA	NA	2	NA	NA	NA	NA	NA	2	NA	NA	2	NA	1	1	NA	NA	1	NA	1	NA	NA	NA	1	1	NA
Streptococcus phage O1205	S	85154	11	5	4	1	8	1	1	3	NA	3	3	7	6	4	8	4	3	2	3	1	1	1	2	7	2	3	11	2	2	NA	4	5	1	5	1	1	NA	1	1	1	3	NA	3	1	NA	2	4
Streptococcus phage 2972	S	306323	10	NA	1	4	1	1	NA	1	3	NA	2	NA	1	1	3	3	1	NA	2	NA	1	NA	NA	1	1	NA	5	4	NA	10	1	NA	1	1	NA	1	1	NA	3	1	1	NA	NA	NA	NA	NA	1
Streptococcus phage 858	S	459845	4	NA	1	3	2	1	2	1	2	1	NA	NA	NA	NA	NA	4	NA	NA	1	1	3	NA	NA	NA	NA	NA	NA	NA	NA	3	4	NA	NA	NA	NA	NA	NA	NA	1	3	NA	NA	1	NA	NA	1	NA
Lactococcus phage M6165	S	1862962	5	NA	2	4	3	2	1	1	1	NA	1	1	2	3	1	4	3	4	2	2	2	NA	NA	3	2	1	1	1	NA	1	1	2	3	2	2	1	1	2	2	2	5	NA	NA	NA	NA	NA	NA
Mycobacterium phage Barnyard	S	205880	19	6	4	12	12	3	NA	2	3	7	5	5	NA	10	19	5	NA	2	6	6	7	1	8	6	2	6	10	5	2	1	1	7	1	2	1	15	2	2	2	5	12	NA	10	5	5	7	9
Mycobacterium phage Che9c	S	205872	10	NA	NA	NA	1	NA	2	1	NA	1	3	NA	NA	10	2	3	5	NA	4	1	1	2	5	2	NA	NA	8	2	2	3	1	1	NA	NA	NA	1	1	NA	NA	3	4	2	2	1	NA	1	1
Shigella phage EP23	S	1109721	12	2	8	2	5	3	2	4	1	3	7	3	6	3	12	9	5	1	2	2	2	4	2	6	NA	7	1	1	1	7	NA	9	1	1	NA	3	7	7	1	2	6	1	2	4	4	3	9
Escherichia virus JL1	S	1245890	4	NA	NA	NA	3	NA	NA	2	NA	1	NA	NA	NA	NA	3	NA	3	NA	1	1	1	NA	NA	1	1	1	NA	2	NA	2	3	1	NA	NA	NA	NA	2	3	1	1	1	4	NA	NA	NA	NA	2
Bacillus virus 250	S	701257	3	1	NA	1	2	NA	NA	1	1	NA	NA	NA	NA	1	NA	1	NA	NA	1	1	NA	NA	1	NA	1	NA	NA	NA	NA	NA	NA	3	NA	NA	NA	NA	NA	NA	NA	NA	NA	NA	NA	NA	NA	NA	NA
Enterococcus phage phifl3	S	1633151	7	NA	6	NA	NA	NA	1	NA	NA	1	1	1	1	NA	NA	4	3	1	NA	3	1	1	1	NA	NA	1	4	4	1	3	1	1	1	NA	NA	2	NA	NA	NA	NA	1	1	3	1	NA	NA	7
Salmonella phage FSLSP088	S	1173757	21	6	5	5	7	4	NA	NA	2	8	9	5	5	9	21	13	NA	NA	5	3	NA	3	2	5	3	14	6	1	2	NA	NA	2	6	3	NA	3	3	NA	1	2	6	NA	4	1	2	7	4
Pseudomonas phage D3	S	31535	5	NA	2	NA	NA	2	2	1	3	NA	5	2	2	NA	2	3	2	2	2	1	1	NA	2	4	1	NA	1	1	2	3	1	1	3	NA	2	NA	1	1	2	1	NA	NA	1	3	3	NA	2
Mycobacterium phage Omega	S	205879	5	NA	NA	2	3	1	NA	2	1	1	1	4	1	NA	1	NA	1	3	NA	3	NA	NA	1	5	NA	5	1	NA	1	NA	2	3	NA	NA	NA	3	2	NA	3	1	NA	NA	3	3	1	NA	1
Escherichia virus N15	S	40631	18	3	1	NA	4	1	3	4	6	3	1	1	2	NA	2	18	7	6	4	4	11	NA	NA	3	2	1	6	10	4	5	4	6	2	NA	NA	1	2	8	7	3	8	2	NA	3	1	NA	NA
Phage phiJL001	S	279383	9	NA	3	1	NA	2	9	2	4	5	1	4	3	3	1	2	1	4	2	2	4	5	3	2	5	3	NA	6	1	4	3	6	1	NA	1	6	2	2	NA	4	7	3	1	4	NA	NA	3
Mycobacterium phage Llij	S	373408	3	NA	NA	1	1	NA	1	3	NA	NA	NA	NA	NA	NA	NA	NA	NA	NA	NA	NA	NA	NA	NA	NA	NA	NA	NA	1	1	NA	1	2	NA	NA	NA	NA	1	NA	NA	NA	NA	1	NA	NA	NA	NA	1
Lactobacillus phage phijl1	S	235201	7	1	3	1	1	1	NA	NA	NA	3	3	NA	1	NA	NA	3	1	NA	NA	6	1	NA	1	1	1	1	7	NA	2	NA	1	7	1	NA	NA	1	5	NA	2	3	3	NA	NA	1	NA	1	NA
Streptococcus phage SPQS1	S	1208587	8	1	1	NA	2	2	3	NA	3	3	NA	NA	NA	NA	NA	NA	1	2	1	NA	NA	NA	1	NA	NA	3	2	NA	NA	2	NA	2	NA	NA	NA	2	3	4	1	4	1	2	NA	1	NA	NA	1
Mycobacterium phage TM4	S	88870	9	5	NA	1	NA	1	4	2	NA	2	2	2	1	NA	NA	1	NA	5	3	4	1	1	NA	1	NA	4	2	3	NA	1	NA	1	2	2	NA	2	1	1	1	NA	NA	NA	NA	2	4	6	2
Mycobacterium phage Angelica	S	861044	6	1	NA	2	NA	NA	1	NA	NA	2	1	4	NA	NA	NA	1	2	1	NA	2	NA	NA	NA	6	NA	NA	5	2	4	3	5	5	1	NA	2	NA	NA	NA	NA	NA	2	NA	2	NA	2	1	NA
Bacillus virus Finn	S	1273742	9	5	2	3	5	1	3	5	3	4	3	5	NA	9	2	5	6	4	5	1	4	1	1	1	2	NA	2	2	2	NA	3	NA	1	1	3	4	2	4	1	1	2	2	4	NA	NA	1	7
Mycobacterium phage BigNuz	S	1074309	12	5	4	2	3	7	3	2	3	3	6	NA	4	3	NA	3	9	2	8	2	4	3	5	10	4	2	6	8	2	2	4	10	5	3	3	NA	NA	3	5	NA	1	NA	3	6	8	6	5
Mycobacterium phage Charlie	S	1056830	3	1	NA	NA	NA	1	1	NA	NA	NA	NA	NA	1	NA	NA	1	NA	3	NA	NA	NA	NA	1	1	1	NA	NA	NA	NA	1	NA	NA	NA	NA	NA	NA	NA	NA	NA	NA	NA	NA	NA	NA	NA	NA	NA
Mycobacterium phage Porky	S	546185	1	NA	NA	NA	NA	NA	NA	NA	NA	NA	1	NA	NA	NA	NA	NA	NA	NA	1	NA	NA	NA	NA	NA	NA	NA	NA	NA	NA	NA	NA	NA	NA	NA	NA	NA	NA	NA	NA	NA	NA	NA	NA	NA	NA	NA	NA
Mycobacterium phage Firecracker	S	1089135	3	NA	NA	1	NA	NA	NA	NA	NA	NA	NA	1	NA	NA	1	1	NA	3	1	NA	NA	NA	NA	1	NA	NA	1	NA	NA	1	NA	NA	NA	NA	NA	NA	NA	NA	NA	NA	NA	NA	2	NA	NA	NA	2
Mycobacterium phage Halo	S	373407	4	NA	1	NA	3	NA	1	2	NA	1	NA	NA	NA	NA	NA	NA	NA	1	1	3	NA	NA	NA	1	NA	2	2	1	1	2	NA	1	NA	NA	NA	NA	1	1	NA	NA	NA	NA	NA	NA	NA	NA	4
Thermus phage P7426	S	466052	4	1	1	NA	1	NA	NA	1	NA	1	1	1	NA	1	NA	NA	3	NA	NA	3	NA	1	NA	2	NA	3	NA	4	2	2	1	1	NA	NA	3	2	NA	NA	NA	NA	NA	2	1	NA	1	3	NA
Burkholderia virus phi1026b	S	255131	7	NA	NA	NA	NA	NA	1	NA	1	NA	4	7	NA	NA	NA	1	NA	NA	NA	NA	NA	NA	NA	NA	NA	NA	NA	2	NA	NA	1	NA	NA	NA	NA	NA	NA	3	NA	NA	NA	NA	2	NA	NA	2	NA
Streptococcus phage DT1	S	90410	9	5	NA	2	NA	NA	NA	3	2	1	3	1	1	4	1	5	1	1	1	2	3	1	2	NA	2	2	NA	4	4	1	2	2	NA	NA	NA	1	2	NA	3	9	NA	2	NA	NA	1	1	NA
Xanthomonas phage Xop411	S	470314	2	NA	1	NA	NA	NA	NA	1	NA	NA	NA	NA	NA	NA	1	NA	NA	NA	NA	NA	1	NA	NA	NA	NA	NA	NA	NA	1	NA	NA	1	NA	NA	NA	NA	2	NA	NA	NA	NA	NA	NA	NA	NA	NA	NA
Delftia phage IME-DE1	S	1647385	15	NA	3	2	2	1	1	NA	2	2	2	1	2	3	NA	1	1	NA	2	2	NA	2	3	2	2	NA	NA	2	1	2	1	NA	2	1	1	1	NA	NA	NA	NA	3	1	NA	NA	2	2	NA
Gordonia phage GTE6	S	1647474	15	2	3	2	1	NA	7	6	2	NA	4	4	3	2	2	1	1	5	5	2	1	3	1	1	NA	8	5	15	5	7	4	8	2	1	6	NA	4	1	2	2	2	5	1	4	2	5	4
Gordonia phage GTE8	S	1647475	16	NA	3	2	1	3	1	1	NA	1	1	4	6	3	2	3	5	6	12	5	10	7	8	8	2	5	11	14	1	16	7	6	1	NA	1	3	1	2	5	2	3	NA	4	5	7	2	6
Stx2-converting phage 86	S	379329	6	2	NA	NA	1	NA	2	NA	2	2	NA	NA	4	1	6	NA	NA	1	1	NA	2	NA	2	1	NA	2	1	5	2	4	1	5	NA	NA	1	2	1	NA	4	1	1	NA	1	NA	NA	NA	NA
Salmonella phage SEN34	S	1647463	8	NA	NA	NA	3	NA	NA	3	1	1	1	NA	2	1	2	2	4	1	4	2	NA	1	NA	1	NA	NA	2	2	1	NA	1	NA	1	NA	NA	NA	NA	1	1	1	1	2	NA	1	NA	NA	2
Gordonia phage GMA3	S	1647284	4	3	1	NA	3	1	NA	NA	NA	1	2	1	1	4	NA	2	4	1	NA	1	NA	2	2	1	1	2	NA	1	3	4	NA	1	NA	3	2	2	NA	NA	1	3	NA	1	NA	NA	NA	2	NA
Shigella phage POCJ13	S	1498227	5	NA	3	NA	1	1	5	2	4	NA	NA	NA	NA	NA	1	4	2	NA	NA	2	1	3	1	4	NA	NA	1	5	4	3	3	NA	NA	NA	NA	NA	NA	NA	3	1	1	2	1	NA	NA	1	1
Mycobacterium phage Phlei	S	1690684	7	NA	3	1	4	1	2	1	1	1	2	NA	NA	3	2	1	1	3	NA	NA	1	5	1	3	1	2	1	NA	3	1	NA	2	1	1	NA	1	1	2	4	1	NA	NA	3	3	2	4	3
Streptococcus phage A25	S	1701850	3	1	1	NA	1	NA	NA	NA	1	NA	NA	1	NA	1	1	NA	NA	NA	NA	NA	NA	NA	3	2	1	1	1	NA	NA	NA	1	NA	1	NA	1	2	NA	NA	NA	2	NA	NA	NA	NA	NA	3	NA
Enterococcus phage vB_Efae230P-4	S	1161939	171	32	61	37	171	106	65	64	86	58	66	46	35	27	43	47	46	28	38	60	56	12	24	20	17	17	30	79	41	52	66	44	28	5	14	58	78	19	65	63	54	60	28	19	9	21	49
Cellulophaga phage phi14:2	S	1327990	28	11	22	7	24	6	19	8	8	20	13	12	20	12	11	17	12	7	8	13	11	14	19	18	4	6	18	6	9	8	11	6	28	11	16	8	13	17	7	15	12	7	10	17	10	13	6
Erwinia phage PEp14	S	1131315	31	8	13	NA	11	11	9	19	18	4	17	13	11	9	11	7	18	9	15	10	14	7	18	10	6	8	12	10	16	29	13	11	12	13	8	12	8	11	20	11	11	18	18	14	8	3	18
Xanthomonas citri phage CP2	S	1188795	29	7	6	3	9	7	15	5	4	8	8	4	6	6	6	11	20	5	12	10	11	6	6	10	4	6	10	15	11	19	29	5	9	6	6	8	10	12	10	4	9	7	18	12	9	17	26
Acinetobacter phage vB_AbaP_Acibel007	S	1481187	37	4	7	4	8	7	10	10	5	4	10	5	6	4	3	7	13	4	12	20	6	3	2	6	7	2	11	18	8	27	13	6	11	13	11	18	20	18	37	31	17	7	2	9	1	7	16
Enterobacter phage E-2	S	1636313	7	1	3	NA	NA	NA	1	NA	NA	NA	NA	1	1	NA	NA	2	1	NA	1	3	2	NA	NA	1	NA	NA	1	NA	2	NA	NA	NA	NA	NA	NA	NA	1	NA	NA	1	NA	1	1	1	1	NA	2
Bacteriophage APSE-2	S	340054	9	1	2	NA	3	3	2	4	1	7	4	3	3	4	4	NA	3	5	3	2	1	1	NA	7	1	NA	5	2	3	1	2	NA	2	NA	3	2	2	2	1	3	1	1	2	2	2	5	4
Pelagibacter phage HTVC019P	S	1283079	15	9	11	3	13	5	11	6	2	11	4	6	5	5	6	11	5	4	5	11	7	5	11	9	11	6	12	3	3	11	8	7	9	12	10	5	6	2	7	5	1	5	7	5	5	7	15
Delftia phage RG-2014	S	1563661	14	2	3	10	7	4	6	10	3	10	2	3	2	5	3	5	7	2	14	4	4	4	7	8	4	3	7	12	7	11	5	5	3	5	3	4	11	3	3	11	1	5	5	5	NA	2	8
Escherichia phage ECBP2	S	1604355	11	3	4	NA	9	5	6	4	7	NA	6	4	4	1	3	9	3	1	5	8	6	NA	5	1	1	2	5	3	4	1	3	2	4	4	1	11	5	2	8	7	11	3	4	1	1	NA	3
Salmonella phage 7-11	S	1054968	28	3	12	4	6	1	9	5	2	3	5	1	3	NA	6	9	11	14	3	10	5	3	5	9	5	1	7	1	4	6	5	5	NA	3	2	14	13	4	11	10	28	10	3	NA	3	2	5
Pelagibacter phage HTVC010P	S	1283077	9	1	7	5	6	3	NA	NA	1	4	1	2	3	4	2	5	4	4	1	4	1	1	3	6	NA	3	3	1	3	4	3	2	1	5	7	5	9	3	2	7	1	4	2	5	3	NA	7
Cellulophaga phage phi13:2	S	1328030	5	2	NA	2	NA	2	2	3	1	1	1	NA	1	NA	NA	NA	NA	NA	NA	NA	2	NA	1	2	1	1	1	NA	1	1	1	1	NA	2	1	1	2	NA	1	1	1	1	NA	3	3	NA	4
Enterobacteria phage IME10	S	1090133	10	4	1	NA	NA	NA	NA	3	4	1	1	NA	1	4	2	1	3	3	2	3	4	2	10	2	NA	1	4	9	2	1	NA	6	3	1	NA	4	3	1	2	3	2	2	2	1	1	1	NA
Klebsiella phage NTUH-K2044-K1-1	S	1194091	4	NA	NA	NA	2	NA	1	NA	1	NA	3	1	NA	NA	2	NA	1	NA	NA	1	3	NA	NA	NA	NA	NA	NA	NA	NA	NA	NA	NA	1	NA	NA	NA	NA	NA	NA	2	NA	3	NA	1	1	NA	2
Bacillus phage Claudi	S	1874001	17	NA	6	1	6	6	12	2	5	3	2	3	2	4	3	6	8	4	6	5	3	4	3	5	4	2	7	7	3	8	5	NA	4	6	5	8	3	7	13	17	5	6	NA	6	1	1	7
Lactococcus phage asccphi28	S	503388	8	3	5	2	4	3	2	1	1	3	3	3	3	2	5	1	4	2	1	8	6	1	2	2	NA	NA	1	1	2	NA	2	2	NA	1	6	1	3	1	NA	3	1	3	1	5	1	NA	4
Klebsiella phage KP34	S	674081	12	NA	2	4	2	2	2	4	1	NA	2	2	NA	5	2	NA	1	1	5	3	3	NA	NA	NA	2	1	6	4	1	2	4	NA	2	1	1	5	8	9	9	3	7	4	1	1	NA	1	2
Puniceispirillum phage HMO-2011	S	948071	9	5	1	2	1	1	2	NA	4	3	NA	NA	2	1	2	2	4	NA	NA	6	3	NA	2	1	NA	2	2	2	3	NA	NA	1	3	NA	2	3	1	5	2	1	2	2	NA	NA	2	2	1
Salinivibrio phage CW02	S	1161935	4	NA	1	NA	NA	NA	1	NA	NA	1	1	1	NA	NA	NA	1	1	NA	NA	NA	NA	NA	1	2	1	1	NA	1	1	2	NA	1	NA	NA	NA	2	2	NA	NA	NA	2	NA	NA	NA	1	1	NA
Pseudomonas phage AF	S	1235689	16	2	1	1	2	5	5	1	3	8	6	NA	NA	4	4	3	NA	2	2	6	1	NA	3	8	NA	1	2	6	2	6	5	6	1	1	1	NA	3	2	5	3	2	3	2	NA	2	4	6
Pseudomonas phage PPpW-4	S	1279083	8	2	1	1	NA	NA	1	2	1	2	3	3	4	2	NA	1	2	7	2	3	1	3	1	3	NA	1	5	5	2	2	1	1	1	2	1	NA	NA	3	1	NA	4	NA	4	4	2	NA	3
Pelagibacter phage HTVC011P	S	1283078	7	5	5	5	5	1	6	4	2	1	4	3	4	6	1	1	6	NA	1	3	3	4	6	7	1	NA	1	3	3	NA	1	3	NA	5	1	2	1	1	4	2	1	2	NA	3	5	2	1
Cellulophaga phage phi38:1	S	1327977	3	NA	2	NA	NA	1	NA	NA	2	NA	2	NA	1	NA	NA	NA	NA	NA	1	NA	1	1	NA	1	NA	NA	1	NA	3	1	1	NA	1	NA	NA	NA	1	1	1	NA	NA	NA	NA	2	NA	NA	1
Proteus phage PM16	S	1357704	18	NA	1	2	1	2	2	NA	1	4	4	NA	2	1	3	NA	2	2	3	7	NA	NA	2	NA	NA	7	7	3	1	7	5	3	5	3	1	5	6	8	12	18	12	1	4	2	NA	NA	5
Anabaena phage A-4L	S	1357732	3	NA	NA	NA	NA	NA	NA	NA	NA	NA	NA	NA	NA	NA	NA	NA	1	NA	1	1	NA	NA	1	NA	NA	NA	NA	3	NA	NA	NA	NA	NA	NA	NA	NA	NA	NA	NA	NA	1	NA	NA	NA	NA	NA	NA
Vibrio phage CHOED	S	1458716	12	3	6	1	4	4	2	1	9	1	9	4	5	2	9	5	3	1	6	2	5	7	3	4	1	9	4	4	3	2	1	9	3	2	NA	3	2	4	3	12	7	NA	3	5	NA	NA	2
Lactoccocus phage WP-2	S	1486423	3	1	3	1	NA	1	2	1	NA	2	3	2	1	NA	NA	NA	NA	2	NA	1	NA	1	1	NA	NA	1	1	NA	1	NA	NA	NA	NA	NA	1	2	NA	NA	NA	2	NA	NA	NA	NA	2	NA	1
Enterobacteria phage Sf101	S	1524881	9	NA	1	2	5	1	3	3	2	NA	5	2	4	5	6	4	5	6	5	2	6	NA	2	2	NA	1	5	3	4	2	5	9	NA	1	2	1	3	1	3	6	8	NA	1	4	NA	NA	NA
Vibrio phage ICP2_2013_A_Haiti	S	1529058	3	1	NA	1	NA	NA	1	2	1	NA	NA	NA	1	NA	2	3	3	NA	NA	2	1	3	NA	NA	NA	NA	3	2	NA	NA	NA	NA	NA	NA	NA	NA	NA	NA	NA	1	NA	NA	NA	NA	NA	NA	1
Pseudomonas phage UFV-P2	S	1235661	8	NA	1	NA	2	NA	NA	NA	NA	4	3	3	3	2	NA	2	2	1	NA	4	1	1	2	8	4	2	4	1	6	2	4	NA	3	2	1	3	1	NA	1	1	4	NA	1	3	1	2	NA
Acinetobacter phage Abp1	S	1235824	11	1	1	NA	3	NA	2	2	2	2	2	NA	NA	1	1	NA	7	1	3	4	1	1	NA	NA	2	2	1	4	1	7	2	2	2	2	1	7	7	2	11	11	5	NA	NA	NA	2	NA	2
Bacillus phage MG-B1	S	1309583	9	3	NA	2	1	4	NA	4	1	2	4	2	4	2	NA	1	NA	1	1	3	1	NA	3	2	2	1	NA	1	NA	2	2	NA	9	1	1	NA	4	NA	1	1	NA	NA	NA	1	2	3	2
Cellulophaga phage phi18:3	S	1327983	9	4	2	4	4	2	4	4	3	4	5	NA	5	4	4	5	3	4	7	6	5	3	8	9	3	3	3	1	2	3	4	4	3	8	3	2	9	3	6	2	3	2	2	3	1	2	1
Klebsiella phage F19	S	1416011	10	NA	NA	NA	3	NA	NA	NA	NA	4	3	NA	1	2	2	1	1	1	NA	NA	NA	NA	NA	NA	NA	2	NA	1	NA	NA	NA	2	1	1	1	4	5	NA	1	2	NA	NA	NA	1	1	NA	NA
Ralstonia phage RSK1	S	1417599	6	NA	3	1	NA	NA	1	1	2	NA	2	NA	NA	1	NA	3	1	1	1	NA	3	NA	2	1	2	1	4	3	2	3	1	1	1	NA	2	1	NA	1	3	2	2	1	5	4	2	5	3
Pseudomonas phage KPP25	S	1462608	11	5	2	2	7	4	9	4	1	5	6	NA	3	7	4	3	4	5	1	8	2	3	1	3	NA	3	5	1	7	11	5	3	5	1	3	5	4	6	4	6	NA	2	6	4	7	7	3
Escherichia phage Pollock	S	1540097	15	3	15	4	10	4	6	4	5	6	6	8	8	3	2	8	3	2	8	6	5	3	4	5	1	5	3	7	5	5	6	1	6	2	2	5	8	1	6	3	5	NA	10	6	2	10	6
Pseudomonas phage DL64	S	1640973	6	NA	NA	NA	NA	NA	NA	NA	2	1	NA	2	NA	NA	NA	NA	1	NA	NA	NA	NA	1	NA	NA	1	NA	NA	NA	2	1	NA	2	NA	NA	2	NA	NA	NA	1	NA	NA	NA	1	NA	1	NA	6
Myxococcus phage Mx8	S	49964	10	4	1	1	NA	NA	2	NA	NA	2	1	2	4	NA	2	2	1	1	1	2	NA	3	1	3	1	NA	NA	NA	1	5	NA	1	1	NA	3	3	4	3	4	1	NA	1	1	1	1	1	1
Synechococcus phage S-RIP2	S	754040	18	5	4	3	16	12	9	9	7	5	2	2	6	NA	8	7	9	9	6	2	4	1	5	4	3	6	3	10	5	9	6	8	6	3	NA	3	5	5	10	9	10	2	6	2	NA	4	18
Vibrio phage ICP2	S	979533	4	NA	2	1	1	1	1	NA	1	NA	1	NA	3	NA	1	1	NA	1	1	1	NA	1	1	1	2	1	4	NA	NA	3	2	NA	1	1	1	1	1	NA	NA	2	1	1	1	NA	1	1	NA
Pseudomonas phage tf	S	1114179	3	NA	NA	NA	1	NA	2	NA	1	2	NA	NA	NA	NA	NA	1	NA	NA	NA	NA	NA	NA	NA	NA	NA	NA	NA	1	2	NA	1	NA	NA	NA	NA	NA	NA	NA	NA	NA	NA	NA	1	3	NA	1	1
Helicobacter phage 1961P	S	1154995	3	NA	NA	NA	1	NA	NA	1	NA	1	1	1	NA	NA	1	NA	NA	NA	NA	NA	NA	NA	NA	3	NA	NA	2	NA	NA	NA	1	1	NA	NA	3	NA	NA	1	NA	NA	NA	NA	NA	3	1	NA	NA
Acinetobacter phage AB3	S	1273713	6	NA	1	1	3	NA	NA	NA	3	NA	NA	1	3	3	NA	1	2	2	3	2	NA	NA	NA	2	1	1	1	2	3	4	2	1	4	5	NA	5	1	4	6	6	3	NA	3	1	1	2	1
Alteromonas phage vB_AmaP_AD45-P	S	1300003	9	2	2	NA	2	3	NA	NA	1	4	5	NA	2	NA	1	1	5	NA	NA	3	3	NA	3	2	NA	4	2	1	NA	5	2	1	1	3	NA	1	2	3	3	2	1	9	3	3	1	1	8
Pseudoalteromonas phage RIO-1	S	1316739	1	NA	NA	NA	NA	NA	NA	NA	NA	NA	1	NA	NA	1	NA	NA	NA	NA	1	NA	NA	NA	1	1	NA	NA	1	NA	NA	NA	NA	NA	NA	NA	1	NA	NA	NA	NA	NA	NA	1	NA	NA	NA	1	NA
Cellulophaga phage phi17:2	S	1327972	5	5	2	NA	NA	NA	NA	4	NA	NA	4	1	2	NA	1	3	NA	1	1	2	1	1	2	1	1	1	1	NA	1	NA	2	1	NA	4	NA	1	NA	1	1	1	NA	NA	1	5	NA	1	1
Bacillus phage Page	S	1406786	3	NA	NA	NA	NA	NA	NA	NA	1	NA	2	NA	NA	NA	1	NA	NA	NA	NA	NA	1	NA	NA	NA	NA	NA	NA	1	1	NA	2	NA	NA	NA	1	NA	NA	NA	NA	NA	NA	NA	NA	NA	NA	NA	1
Pseudomonas phage TL	S	1406974	3	NA	NA	NA	1	3	NA	NA	NA	NA	NA	NA	NA	NA	2	NA	NA	NA	NA	NA	NA	3	1	NA	NA	NA	NA	NA	NA	NA	NA	NA	NA	NA	NA	NA	NA	2	NA	NA	NA	3	NA	NA	NA	NA	NA
Escherichia phage KBNP1711	S	1436889	5	NA	4	1	NA	1	2	4	3	2	5	3	NA	2	NA	NA	1	1	2	NA	NA	2	1	3	1	NA	5	5	1	NA	2	NA	NA	2	2	2	NA	NA	4	1	NA	1	4	1	NA	1	4
Ralstonia phage RSJ2	S	1481785	4	1	NA	1	NA	NA	3	NA	NA	1	1	2	NA	1	NA	NA	1	NA	1	NA	NA	NA	1	1	1	1	1	3	1	NA	NA	1	1	2	1	NA	NA	1	2	NA	NA	NA	NA	2	3	2	1
Mesorhizobium phage vB_MloP_Lo5R7ANS	S	1527771	7	1	2	NA	1	1	1	NA	NA	2	1	1	3	1	NA	NA	2	1	1	4	NA	NA	2	5	NA	NA	7	3	NA	5	2	3	NA	NA	NA	1	NA	NA	1	1	1	2	1	2	1	1	1
Proteus phage PM 75	S	1560282	2	NA	NA	NA	1	NA	NA	NA	NA	2	1	1	NA	NA	2	NA	NA	NA	NA	NA	NA	NA	1	NA	NA	NA	NA	1	NA	1	NA	NA	2	NA	1	NA	NA	NA	NA	NA	NA	1	1	NA	NA	1	NA
Escherichia phage 172-1	S	1598146	3	1	NA	NA	NA	NA	NA	2	NA	1	NA	2	NA	NA	NA	3	1	NA	NA	NA	NA	NA	NA	NA	NA	NA	NA	NA	NA	NA	1	NA	1	NA	NA	1	1	NA	2	NA	NA	NA	NA	NA	NA	NA	NA
Bacillus phage VMY22	S	1734382	2	NA	1	NA	NA	1	NA	NA	NA	2	NA	NA	NA	NA	NA	NA	1	1	NA	NA	1	NA	2	NA	NA	1	2	NA	NA	NA	2	NA	NA	NA	1	NA	NA	NA	NA	NA	NA	NA	NA	1	NA	1	1
Klebsiella phage vB_KpnP_KpV41	S	1747282	6	NA	1	1	3	NA	NA	2	NA	NA	NA	NA	1	NA	1	NA	NA	1	2	1	NA	NA	NA	NA	NA	1	NA	1	1	NA	NA	NA	NA	2	1	2	6	1	1	1	1	1	NA	NA	1	NA	NA
Pseudomonas phage YMC11/06/C171_PPU_BP	S	1777063	4	NA	NA	NA	2	2	1	NA	NA	NA	1	NA	1	NA	NA	1	2	NA	NA	1	NA	NA	NA	NA	NA	1	1	NA	NA	1	NA	1	1	NA	NA	NA	NA	1	1	3	NA	2	3	NA	NA	1	2
Bacillus phage Aurora	S	1874000	7	1	4	2	2	3	5	2	3	NA	NA	2	4	NA	4	1	4	2	NA	6	NA	1	2	4	NA	2	1	7	1	NA	NA	4	2	2	NA	6	2	2	3	1	NA	1	1	NA	1	NA	1
Enterobacteria phage K1F	S	344021	27	3	14	4	19	6	6	11	3	4	4	1	1	8	24	12	11	1	3	9	27	2	3	1	3	9	26	6	5	8	6	8	2	1	2	13	8	5	19	12	7	5	4	2	1	2	20
Enterobacteria phage EcoDS1	S	532075	23	5	1	NA	4	6	3	1	1	1	5	2	2	3	5	NA	NA	2	4	8	7	NA	1	NA	1	3	23	4	1	1	2	1	6	NA	2	4	4	NA	6	9	1	8	1	2	2	3	9
Citrobacter phage SH3	S	1805466	19	NA	3	3	14	2	3	1	4	10	6	4	2	2	11	6	4	1	3	10	5	3	2	NA	1	7	19	3	NA	5	2	3	1	NA	NA	4	5	3	3	19	2	5	1	1	NA	1	13
Enterobacteria phage T3	S	10759	3	1	NA	1	NA	NA	1	NA	NA	NA	NA	NA	NA	1	NA	1	NA	NA	NA	3	NA	NA	NA	NA	NA	NA	NA	NA	NA	NA	1	NA	NA	NA	1	NA	NA	NA	NA	NA	NA	NA	NA	NA	NA	NA	NA
Stenotrophomonas phage IME15	S	1239382	7	NA	1	3	7	4	3	5	6	2	5	2	3	1	4	2	4	2	NA	2	6	NA	3	2	NA	1	2	6	4	2	2	1	4	NA	1	NA	NA	1	NA	3	3	1	1	1	NA	2	2
Enterobacter phage phiEap-1	S	1587520	13	3	NA	6	4	5	9	3	2	6	3	7	3	4	9	2	3	7	3	4	3	6	3	1	2	2	NA	5	5	2	NA	4	9	4	12	8	7	10	11	8	13	3	4	4	6	3	4
Citrobacter phage SH4	S	1805467	9	NA	NA	1	1	1	1	2	NA	5	2	NA	NA	NA	9	2	NA	NA	NA	1	2	2	NA	2	NA	NA	4	NA	1	NA	NA	1	1	NA	NA	NA	1	NA	NA	2	NA	NA	NA	NA	NA	1	1
Klebsiella phage K11	S	532077	6	NA	NA	1	6	2	1	3	2	1	1	NA	NA	2	2	1	1	NA	NA	NA	2	1	NA	2	NA	1	6	2	1	2	NA	NA	1	NA	NA	2	1	NA	1	NA	4	1	1	NA	NA	NA	NA
Pseudomonas phage Phi-S1	S	1204538	10	1	2	NA	2	1	NA	1	NA	NA	3	NA	NA	NA	NA	2	4	NA	NA	10	2	NA	1	2	NA	4	3	3	3	NA	NA	3	2	NA	1	NA	2	3	2	1	1	1	NA	NA	NA	2	1
Citrobacter phage SH1	S	1805464	4	NA	NA	1	1	NA	NA	NA	NA	4	NA	1	NA	NA	3	1	NA	NA	NA	NA	2	NA	NA	NA	NA	NA	NA	NA	NA	NA	NA	NA	NA	NA	NA	1	1	NA	NA	2	NA	NA	NA	NA	NA	1	NA
Enterobacteria phage T7	S	10760	14	NA	NA	NA	NA	1	7	4	2	NA	NA	NA	1	2	NA	NA	1	NA	1	14	NA	2	1	3	NA	3	5	7	6	5	7	3	3	NA	NA	NA	NA	1	2	4	6	1	NA	3	1	1	NA
Escherichia phage CICC 80001	S	1527506	8	NA	NA	NA	NA	NA	3	NA	1	2	NA	NA	1	1	NA	1	3	NA	1	8	2	NA	NA	NA	NA	NA	6	2	2	1	4	1	1	1	NA	2	3	NA	NA	NA	6	1	NA	1	NA	1	1
Escherichia phage PE3-1	S	1498170	26	1	3	3	13	5	3	2	5	5	10	5	NA	3	8	4	NA	2	NA	9	9	2	3	NA	NA	10	26	NA	5	1	3	9	1	1	1	3	4	1	9	19	3	4	1	2	1	1	12
Citrobacter phage CR44b	S	1455075	13	NA	5	3	10	4	1	1	3	4	2	NA	2	3	3	5	NA	NA	1	1	13	NA	NA	2	NA	3	10	3	1	1	1	1	1	NA	3	3	NA	NA	3	2	4	3	NA	NA	2	3	7
Citrobacter phage CR8	S	1455076	3	NA	1	NA	1	NA	NA	NA	2	1	NA	NA	NA	NA	NA	NA	NA	1	NA	1	1	NA	NA	NA	NA	NA	NA	2	NA	NA	1	NA	NA	3	NA	NA	NA	NA	NA	NA	NA	2	NA	NA	NA	NA	1
Cyanophage NATL2A-133	S	445692	4	NA	2	1	NA	NA	3	NA	1	2	2	NA	1	2	NA	NA	NA	1	NA	2	2	1	1	1	1	NA	4	2	NA	2	NA	NA	1	3	NA	2	NA	NA	NA	1	NA	NA	1	2	NA	2	1
Yersinia phage phi80-18	S	1206559	3	NA	NA	1	NA	NA	NA	NA	NA	NA	NA	NA	NA	NA	NA	1	NA	NA	NA	NA	NA	NA	1	NA	NA	NA	NA	NA	NA	3	1	NA	NA	NA	NA	NA	NA	NA	NA	1	NA	NA	NA	NA	NA	NA	2
Cronobacter phage Dev2	S	1410331	3	NA	1	NA	1	NA	NA	NA	NA	1	2	NA	NA	NA	NA	2	NA	1	NA	NA	NA	2	3	NA	NA	NA	NA	NA	1	1	NA	1	NA	NA	NA	NA	1	NA	NA	NA	NA	NA	NA	NA	NA	NA	3
Klebsiella phage vB_KpnP_SU503	S	1610834	9	1	3	NA	NA	NA	2	2	1	NA	2	3	2	NA	2	NA	1	NA	2	3	NA	NA	NA	NA	NA	1	2	NA	3	NA	1	NA	NA	NA	1	3	6	NA	1	1	NA	4	NA	NA	NA	2	1
Klebsiella phage vB_Kp2	S	1701805	7	NA	1	NA	1	1	NA	NA	NA	5	2	1	NA	1	1	2	1	NA	1	1	1	1	4	NA	NA	NA	NA	NA	NA	NA	1	1	1	NA	NA	2	1	4	3	2	NA	4	NA	1	2	1	NA
Cyanophage NATL1A-7	S	445693	4	NA	3	1	NA	1	4	NA	1	NA	2	2	NA	2	1	NA	1	1	1	1	1	2	3	1	NA	NA	NA	2	NA	NA	NA	NA	NA	NA	NA	NA	NA	NA	1	NA	2	NA	NA	1	NA	NA	2
Erwinia phage phiEa100	S	925983	4	NA	NA	2	3	NA	2	2	NA	NA	NA	NA	NA	NA	NA	3	NA	NA	NA	NA	NA	NA	NA	1	NA	NA	NA	1	NA	NA	1	1	NA	NA	NA	2	1	NA	4	1	1	2	NA	1	2	NA	NA
Acinetobacter phage Petty	S	1406779	21	8	2	5	8	3	4	9	1	1	1	13	11	6	5	10	12	15	8	4	6	3	9	9	3	4	5	9	6	15	2	5	8	7	8	1	12	6	21	19	14	4	3	2	12	3	9
Ralstonia phage RSB1	S	551790	7	1	2	2	4	1	7	2	1	4	5	NA	NA	2	1	2	NA	1	NA	2	NA	5	1	7	2	2	3	2	2	6	3	2	1	3	3	NA	1	2	6	3	NA	1	NA	5	3	7	2
Pseudomonas phage LKD16	S	386792	8	3	NA	1	1	NA	1	1	NA	2	NA	NA	5	NA	3	1	5	NA	3	5	NA	NA	NA	8	1	NA	2	2	2	3	4	2	1	NA	2	NA	1	1	NA	NA	1	2	NA	NA	1	2	3
Escherichia phage phiKT	S	1141519	3	NA	NA	NA	NA	NA	2	NA	NA	NA	NA	1	1	2	2	1	NA	2	NA	NA	NA	NA	NA	NA	NA	1	1	1	3	NA	1	NA	NA	2	NA	NA	1	NA	NA	1	NA	NA	NA	1	NA	NA	NA
Xylella phage Paz	S	1415145	10	2	3	8	6	4	3	2	4	1	9	3	2	2	4	4	3	NA	6	10	3	2	4	1	NA	4	3	7	2	5	5	3	2	NA	3	1	1	2	1	1	NA	1	6	4	5	3	2
Xylella phage Prado	S	1415146	13	2	8	3	9	3	2	8	4	5	6	3	2	5	7	NA	8	6	9	7	6	1	3	3	1	3	6	3	2	4	4	6	3	2	1	4	2	NA	NA	3	6	1	9	13	3	2	5
Pseudomonas phage phikF77	S	627480	6	1	NA	NA	NA	3	NA	1	1	2	1	4	1	NA	NA	3	2	1	1	2	3	NA	2	3	NA	6	1	NA	1	3	NA	1	NA	1	NA	NA	NA	NA	1	1	1	1	2	1	NA	NA	2
Pseudomonas phage MPK6	S	1262514	2	NA	NA	NA	NA	NA	NA	NA	NA	NA	1	NA	NA	NA	NA	NA	NA	2	1	NA	NA	NA	1	NA	1	NA	NA	2	2	NA	NA	NA	NA	NA	NA	NA	NA	NA	NA	NA	NA	NA	NA	2	NA	NA	NA
Cronobacter phage vB_CskP_GAP227	S	1264737	7	2	1	2	6	NA	4	NA	1	2	5	1	5	NA	1	1	2	NA	NA	2	2	NA	1	5	2	1	5	5	2	7	3	1	4	1	3	NA	1	1	NA	1	2	NA	2	3	2	3	4
Pseudomonas phage LKA1	S	386793	7	3	1	NA	6	2	1	1	NA	NA	1	NA	1	4	NA	NA	NA	3	3	5	1	2	NA	1	3	NA	5	2	3	NA	4	1	1	2	NA	NA	2	3	1	3	7	1	4	NA	NA	3	6
Enterobacteria phage vB_EcoP_ACG-C91	S	1141139	8	NA	2	NA	5	NA	NA	1	NA	NA	NA	NA	NA	NA	1	NA	NA	NA	1	8	NA	2	NA	NA	1	NA	NA	1	NA	NA	2	4	NA	1	NA	NA	1	NA	3	3	1	NA	NA	NA	NA	NA	1
Escherichia virus K1-5	S	187764	10	NA	2	NA	10	NA	NA	NA	1	NA	NA	6	NA	2	1	2	1	NA	3	9	3	1	NA	NA	NA	NA	4	NA	1	1	9	1	4	NA	1	3	1	1	NA	8	3	3	1	NA	NA	NA	1
Escherichia virus K1E	S	344022	14	1	1	NA	5	NA	2	1	2	1	4	NA	NA	3	4	1	1	2	NA	9	NA	NA	1	NA	1	NA	2	3	NA	1	3	NA	1	NA	4	10	1	1	1	14	2	5	1	NA	2	NA	5
Synechococcus phage P60	S	151528	5	5	1	5	1	NA	3	1	1	NA	3	4	3	NA	NA	2	3	NA	NA	NA	1	1	NA	2	NA	NA	4	NA	NA	NA	1	1	NA	NA	1	1	1	NA	1	1	1	NA	NA	NA	2	NA	NA
Prochlorococcus phage P-SSP7	S	268748	6	NA	3	NA	4	6	6	3	NA	NA	3	NA	3	NA	2	NA	NA	NA	NA	3	2	1	2	2	1	NA	2	4	2	6	1	NA	NA	NA	NA	NA	1	NA	1	NA	NA	NA	NA	NA	NA	3	1
Synechococcus phage Syn5	S	438482	2	NA	NA	1	1	NA	NA	NA	NA	NA	NA	NA	1	NA	NA	1	1	NA	NA	1	NA	1	NA	NA	NA	NA	NA	2	2	1	NA	NA	NA	NA	1	1	NA	NA	1	NA	NA	NA	NA	NA	NA	NA	NA
Enterobacteria phage Bp4	S	1458848	8	3	4	1	1	5	1	1	1	5	2	1	1	NA	5	4	8	NA	2	2	NA	5	5	1	1	NA	1	1	1	3	3	2	3	2	4	NA	1	1	3	4	NA	1	1	NA	1	NA	1
Erwinia phage vB_EamP-S6	S	1051675	17	2	1	NA	5	3	8	9	3	3	10	3	6	5	5	6	3	1	8	8	6	5	4	7	4	4	3	10	9	14	8	6	4	2	3	4	17	NA	10	2	3	12	5	2	4	2	4
Acinetobacter phage Presley	S	1406780	22	4	13	13	4	4	9	8	5	10	5	8	15	8	5	10	17	9	1	2	4	15	7	16	8	8	5	6	2	5	5	4	7	9	4	10	8	8	7	11	4	5	6	4	3	5	15
Achromobacter phage JWAlpha	S	1416009	19	3	15	2	13	10	14	13	6	4	5	5	9	11	5	6	10	3	12	13	2	6	9	13	3	10	19	16	9	15	17	2	9	9	6	8	4	2	12	7	12	6	14	15	7	6	15
Enterobacter phage IME11	S	1239384	17	5	8	2	10	2	8	7	2	8	10	6	5	3	5	5	11	12	9	7	8	1	4	3	2	9	17	9	5	NA	6	10	8	2	NA	2	2	2	17	3	3	3	5	3	1	4	6
Vibrio phage JA-1	S	1283071	10	NA	5	2	9	5	7	9	4	3	5	7	7	6	3	2	2	1	3	4	3	4	2	2	2	1	1	4	3	6	4	3	NA	1	6	5	3	5	5	5	1	2	4	2	4	1	9
Escherichia phage vB_EcoP_PhAPEC5	S	1395983	4	NA	1	NA	2	NA	2	3	NA	NA	2	NA	2	NA	2	4	3	1	1	NA	2	1	NA	NA	NA	NA	3	2	3	1	NA	NA	NA	2	NA	NA	NA	NA	3	1	2	NA	NA	1	NA	NA	NA
Achromobacter phage phiAxp-3	S	1664247	15	NA	1	4	8	2	6	5	4	2	1	NA	2	3	4	5	3	4	8	7	4	NA	2	4	1	5	7	5	11	13	4	4	5	6	5	1	6	6	9	6	5	6	2	5	3	9	15
Dinoroseobacter phage DFL12phi1	S	1477404	5	1	1	NA	1	NA	5	1	NA	2	1	3	2	NA	1	3	4	NA	4	3	NA	1	NA	NA	NA	NA	1	4	2	NA	NA	1	2	2	NA	NA	1	1	1	2	NA	NA	2	1	NA	2	NA
Pseudomonas phage LUZ7	S	655097	6	NA	3	2	5	2	NA	1	1	3	1	NA	1	1	1	2	NA	3	1	NA	1	1	2	2	2	3	1	5	NA	4	NA	1	2	NA	NA	6	1	NA	1	NA	1	NA	2	5	1	1	1
Vibrio phage VBP32	S	754072	5	2	NA	2	4	NA	3	2	NA	1	NA	NA	5	2	1	1	1	1	2	1	1	NA	3	3	2	NA	2	NA	2	NA	2	1	NA	1	1	5	NA	NA	2	1	2	NA	4	NA	5	5	4
Vibrio phage VBP47	S	754073	9	NA	2	2	1	3	4	2	1	5	9	1	3	3	NA	1	1	5	NA	NA	1	2	2	4	NA	1	3	2	1	4	1	1	2	5	2	4	NA	1	1	NA	2	NA	3	2	1	8	2
Enterobacter phage EcP1	S	942016	9	1	7	2	2	2	3	4	3	NA	7	5	NA	2	3	4	2	NA	4	2	1	5	1	NA	2	2	2	1	2	2	NA	5	2	3	2	1	3	NA	1	4	9	2	6	NA	2	2	1
Escherichia phage vB_EcoP_G7C	S	1054461	10	1	1	1	3	NA	NA	1	NA	NA	2	2	3	3	2	2	4	8	NA	NA	3	1	2	2	NA	2	2	1	1	NA	4	1	2	1	1	NA	2	NA	4	1	2	5	NA	6	NA	2	3
Escherichia phage vB_EcoP_PhAPEC7	S	1391223	8	1	NA	2	4	1	3	1	NA	3	1	3	3	1	4	1	8	3	1	3	1	NA	NA	NA	NA	3	1	1	NA	3	2	2	1	NA	1	NA	1	1	1	3	1	1	1	NA	NA	NA	1
Erwinia phage Ea9-2	S	1429767	12	2	4	1	9	1	8	2	3	3	1	3	3	1	2	1	7	6	4	12	3	NA	1	1	NA	2	5	5	9	5	1	5	1	1	6	2	1	1	7	2	1	2	1	3	3	2	3
Pseudomonas phage YH6	S	1566995	5	3	3	NA	NA	1	1	NA	1	1	NA	1	NA	NA	NA	1	1	NA	NA	1	NA	1	5	2	NA	2	NA	NA	1	NA	2	NA	1	NA	2	1	3	1	NA	NA	NA	NA	NA	4	NA	1	NA
Escherichia phage N4	S	10752	11	4	5	4	6	NA	11	1	1	2	NA	3	7	3	2	6	3	5	1	8	2	1	4	2	2	1	3	2	6	2	4	2	1	NA	NA	4	1	2	6	3	2	NA	5	4	4	5	6
Streptococcus phage Cp-1	S	10747	33	14	13	15	10	7	8	11	10	13	27	9	13	25	22	23	9	6	10	10	4	5	6	17	7	11	9	5	9	10	2	12	12	11	13	15	6	7	4	4	8	2	12	8	6	10	12
Clostridium phage phi24R	S	1128071	9	NA	4	1	2	1	3	6	4	1	2	1	NA	1	5	9	1	1	1	3	NA	2	5	NA	NA	3	NA	4	2	NA	1	NA	4	NA	NA	NA	1	NA	1	2	3	NA	NA	2	1	NA	5
Mycoplasma virus P1	S	35238	5	5	NA	1	NA	NA	1	NA	NA	4	NA	NA	NA	1	1	NA	1	1	NA	2	NA	1	NA	NA	NA	1	NA	NA	NA	NA	5	NA	NA	NA	1	2	NA	1	1	NA	1	NA	1	NA	1	NA	2
Staphylococcus phage SAP-2	S	470865	2	NA	1	NA	2	NA	1	1	1	NA	1	NA	NA	NA	NA	NA	NA	NA	NA	NA	NA	1	NA	1	NA	1	NA	2	NA	NA	NA	NA	NA	NA	2	NA	NA	NA	NA	NA	NA	NA	NA	NA	NA	1	NA
Staphylococcus phage GRCS	S	1453367	4	NA	2	1	3	NA	1	1	1	2	4	NA	1	NA	1	3	NA	NA	NA	1	1	NA	NA	NA	NA	1	NA	NA	2	NA	NA	NA	2	1	NA	NA	3	NA	NA	1	1	NA	3	1	NA	1	2
Staphylococcus phage 66	S	320832	4	1	1	NA	2	NA	NA	1	NA	3	1	2	1	2	NA	NA	1	NA	NA	4	1	NA	NA	3	2	1	NA	NA	NA	NA	NA	2	1	NA	NA	NA	NA	NA	1	4	1	NA	NA	NA	1	NA	1
Clostridium phage phiZP2	S	1162306	10	1	2	NA	NA	NA	2	2	NA	1	1	1	2	6	NA	3	NA	NA	NA	NA	NA	5	1	NA	2	2	NA	7	NA	NA	2	1	2	NA	1	1	2	NA	NA	1	3	2	NA	1	NA	3	1
Bacillus virus phi29	S	10756	3	NA	2	NA	1	NA	NA	NA	1	NA	NA	NA	NA	1	NA	NA	NA	NA	NA	NA	NA	3	2	1	1	NA	2	NA	NA	NA	NA	NA	NA	NA	2	NA	NA	1	1	NA	NA	NA	NA	NA	NA	3	NA
Bacillus virus GA1	S	12345	6	6	4	4	NA	3	NA	1	NA	1	NA	2	2	1	NA	NA	NA	NA	1	2	NA	1	1	1	1	NA	NA	1	NA	1	NA	1	1	NA	1	NA	2	NA	NA	NA	1	NA	NA	NA	NA	NA	2
Bordetella virus BPP1	S	194699	63	17	14	13	28	16	23	16	16	21	23	9	13	12	8	11	15	13	11	10	7	21	12	21	15	4	6	13	12	27	13	21	6	9	10	7	19	16	20	9	21	11	24	63	12	18	28
Burkholderia virus BcepC6B	S	279280	13	1	1	1	1	2	1	2	NA	4	4	7	9	3	3	3	5	6	5	1	1	2	3	9	5	3	10	5	2	8	6	5	3	5	2	3	2	NA	13	4	3	2	3	4	4	1	7
Lactococcus phage KSY1	S	388452	29	1	1	2	11	5	8	10	5	6	3	3	2	1	6	1	3	NA	4	6	2	NA	2	1	5	3	3	8	8	4	5	4	7	8	4	6	9	9	10	6	5	12	3	1	2	NA	16
Cellulophaga phage phi19:3	S	1327971	8	2	5	1	2	NA	2	NA	1	1	2	1	3	2	1	1	1	2	1	2	2	8	1	1	NA	7	NA	1	6	NA	NA	1	5	1	1	4	NA	2	NA	NA	3	NA	1	2	NA	1	4
Pseudomonas phage 119X	S	347326	3	NA	1	NA	1	1	3	NA	NA	NA	NA	NA	NA	NA	NA	NA	1	NA	NA	3	NA	NA	1	1	2	NA	NA	2	NA	NA	NA	NA	NA	NA	NA	NA	NA	NA	NA	NA	NA	NA	NA	NA	NA	NA	NA
Phormidium phage Pf-WMP4	S	400567	3	NA	NA	NA	1	NA	NA	1	NA	NA	NA	NA	1	1	NA	NA	NA	NA	NA	1	NA	NA	NA	NA	NA	NA	NA	1	NA	NA	NA	NA	NA	NA	NA	2	1	3	NA	NA	NA	NA	NA	1	NA	NA	NA
Burkholderia virus Bcep22	S	242527	20	4	10	11	4	5	10	10	3	5	16	12	6	5	5	9	12	10	5	11	3	3	7	20	7	6	6	7	15	11	11	10	4	3	6	6	12	8	12	6	14	13	6	8	11	12	11
Burkholderia virus Bcepil02	S	644524	10	5	3	8	3	1	1	4	3	1	4	NA	3	4	3	6	3	7	9	3	2	3	1	2	2	NA	6	3	2	4	2	4	5	NA	1	1	6	2	NA	10	10	1	4	7	2	6	2
Burkholderia virus Bcepmigl	S	1195073	16	2	2	4	1	5	3	4	1	3	10	2	5	5	3	3	6	3	12	9	1	6	1	12	2	6	2	3	10	5	6	6	2	3	2	3	1	1	2	3	NA	NA	3	2	5	2	4
Pseudomonas phage F116	S	280701	30	9	16	11	21	5	21	12	6	10	18	7	16	5	8	10	16	3	23	11	8	11	12	23	19	13	23	18	17	30	25	14	9	3	6	3	19	6	9	15	10	4	8	13	12	13	26
Escherichia phage phiV10	S	343516	10	1	2	1	3	1	2	1	2	1	NA	1	1	5	6	2	1	5	2	2	6	NA	3	2	2	4	8	3	3	9	6	7	NA	NA	4	5	6	2	5	2	4	NA	6	1	1	1	NA
Escherichia phage TL-2011b	S	1124654	14	2	4	3	5	2	8	3	6	2	6	NA	4	2	10	9	2	6	7	8	7	7	2	8	3	6	8	10	3	5	7	14	NA	2	NA	3	13	5	3	10	7	3	5	2	NA	3	1
Shigella phage Sf6	S	10761	7	1	NA	NA	NA	1	1	NA	3	NA	1	1	NA	4	4	1	4	NA	2	1	2	4	NA	NA	1	6	4	3	1	1	1	7	1	NA	NA	NA	2	4	4	3	3	NA	NA	NA	NA	NA	NA
Salmonella phage HK620	S	155148	7	3	NA	NA	1	2	2	NA	1	1	1	7	1	NA	1	NA	4	2	NA	1	3	3	1	1	NA	3	4	5	2	1	1	2	1	2	1	1	4	4	NA	3	2	NA	NA	NA	NA	NA	NA
Salmonella phage ST160	S	714583	5	NA	4	1	3	1	4	1	3	NA	1	1	NA	NA	1	NA	1	NA	1	NA	1	NA	NA	2	NA	NA	NA	NA	2	NA	1	3	1	NA	2	NA	2	NA	1	2	1	NA	NA	NA	1	1	2
Rhodobacter phage RcTitan	S	1662330	53	17	22	20	50	23	25	27	13	37	47	24	10	21	21	29	49	42	25	23	21	11	16	20	12	14	30	46	25	40	33	16	20	8	13	31	33	12	38	29	26	15	14	14	17	11	27
Prochlorococcus phage Syn33	S	444878	16	7	7	8	1	1	1	5	4	10	5	3	8	16	4	7	9	8	4	5	NA	13	3	7	4	4	10	3	6	4	6	2	2	7	5	2	3	NA	1	5	5	3	2	1	4	3	3
Providencia phage Redjac	S	1235559	6	2	3	1	6	2	NA	NA	2	NA	2	1	NA	2	3	6	1	NA	2	NA	NA	NA	NA	1	NA	NA	1	3	1	2	2	NA	2	2	1	NA	4	NA	6	NA	NA	NA	2	2	NA	NA	1
Prochlorococcus phage Syn1	S	444861	11	1	5	1	3	2	2	NA	1	2	4	3	4	NA	3	6	7	1	4	2	4	1	2	6	6	NA	NA	1	3	5	2	1	3	2	5	1	2	3	3	11	2	3	3	2	NA	2	NA
Pseudoalteromonas Phage H103	S	1636200	7	1	NA	NA	3	2	2	1	NA	NA	2	1	1	1	NA	NA	1	1	3	NA	NA	NA	NA	NA	1	NA	1	4	NA	NA	1	1	1	NA	NA	1	2	1	NA	1	2	NA	NA	NA	NA	1	2
Nitrincola phage 1M3-16	S	1472912	8	8	4	3	8	4	3	4	1	2	6	3	4	3	2	2	6	5	2	5	2	2	3	6	2	2	NA	1	7	6	3	2	1	3	5	4	3	2	2	5	4	5	3	3	2	2	NA
Aurantimonas phage AmM-1	S	1503929	18	1	NA	1	3	1	8	2	5	6	5	3	5	5	1	2	7	NA	2	11	1	14	12	6	9	1	5	10	7	10	18	9	5	9	3	6	4	6	9	5	4	1	4	3	3	3	4
Salmonella phage ST64B	S	175950	5	NA	NA	1	NA	NA	NA	1	NA	NA	1	NA	NA	NA	NA	1	NA	NA	NA	NA	NA	1	NA	2	NA	1	2	5	NA	1	NA	1	NA	NA	1	NA	NA	NA	NA	2	1	1	NA	NA	1	1	NA
Rhodobacter phage RcRhea	S	1662332	32	1	1	NA	4	1	2	4	1	2	1	1	1	4	1	3	1	6	6	3	1	3	1	7	1	3	3	5	4	8	4	1	1	3	NA	2	1	5	3	NA	1	6	1	NA	NA	3	2
Yoka poxvirus	S	1076255	54	16	20	16	35	15	20	28	19	39	54	25	39	29	20	29	23	10	14	16	14	25	26	40	13	14	11	22	24	19	22	24	21	8	27	18	26	11	21	20	16	15	26	17	11	8	24
Volepox virus	S	28874	79	15	13	16	16	17	17	16	10	12	18	17	35	23	16	33	31	19	17	26	27	14	18	35	19	26	40	37	31	42	28	39	22	15	39	50	64	46	78	45	79	51	20	8	10	5	10
Raccoonpox virus	S	10256	13	3	6	5	5	5	6	9	2	3	5	2	7	8	6	4	8	2	6	3	5	5	5	5	8	2	3	4	10	8	4	3	13	6	10	3	8	4	8	10	4	6	6	8	4	3	6
Skunkpox virus	S	160796	16	6	10	7	4	9	16	7	7	7	7	5	8	5	3	7	5	3	4	6	3	5	10	12	7	13	1	6	3	2	7	3	11	5	12	3	11	4	6	6	5	3	4	4	4	4	6
Vaccinia virus	S	10245	11	2	2	4	2	3	1	4	3	1	2	4	6	3	1	4	NA	3	NA	3	1	1	5	3	2	3	1	1	1	10	2	3	2	NA	6	3	11	6	5	8	2	2	NA	NA	2	1	3
Ectromelia virus	S	12643	7	NA	1	4	7	1	3	1	2	2	5	3	4	1	1	1	1	NA	2	4	2	1	3	2	2	1	1	NA	3	1	5	NA	6	3	1	3	2	2	2	3	3	NA	3	NA	3	2	2
Camelpox virus	S	28873	9	1	4	1	5	2	2	1	NA	4	1	2	1	4	2	NA	NA	1	2	NA	1	1	2	1	2	2	3	NA	2	4	2	2	1	1	NA	1	2	NA	1	3	1	1	2	1	1	2	9
Monkeypox virus	S	10244	6	2	NA	2	NA	1	3	1	3	NA	6	1	3	NA	NA	2	NA	1	1	NA	2	2	NA	1	NA	NA	NA	5	1	NA	NA	1	NA	1	1	1	1	NA	1	1	NA	1	1	NA	NA	NA	2
Canarypox virus	S	44088	28	18	26	11	27	18	10	24	25	18	26	15	18	10	21	16	11	11	11	17	17	10	15	16	11	12	14	21	11	15	8	17	28	10	9	15	17	8	11	13	12	22	9	8	11	5	18
Turkeypox virus	S	336486	18	8	9	7	13	13	12	8	3	12	15	7	6	10	3	5	5	1	6	15	1	7	NA	12	3	3	4	10	3	8	7	3	12	3	10	6	15	6	13	12	18	7	2	3	4	7	5
Pigeonpox virus	S	10264	15	6	5	5	14	5	10	12	11	7	6	5	7	6	10	9	4	7	5	15	5	2	10	15	3	11	2	13	5	8	6	9	9	6	6	7	15	7	7	10	12	7	3	5	NA	7	7
Penguinpox virus	S	648998	26	12	9	12	26	15	19	20	9	7	15	5	12	12	2	8	1	9	2	11	11	3	15	5	3	10	9	3	9	6	4	5	4	7	7	6	10	4	8	10	10	5	9	6	NA	10	10
Fowlpox virus	S	10261	16	6	9	7	12	3	9	9	9	6	10	12	7	6	9	8	8	6	4	6	1	11	13	9	6	9	9	12	7	9	4	8	9	8	3	5	9	10	5	6	16	5	9	2	2	14	9
Goatpox virus	S	186805	8	1	2	7	6	4	1	5	7	2	4	4	1	6	3	4	4	NA	3	5	3	1	3	6	2	1	4	6	2	4	5	3	6	NA	2	4	3	2	6	5	3	4	2	3	2	1	7
Sheeppox virus	S	10266	17	12	17	6	13	16	6	4	5	3	11	9	8	3	10	10	5	NA	2	6	9	5	12	11	2	5	10	5	6	11	5	5	4	10	4	8	7	4	7	10	6	11	5	2	2	6	7
Lumpy skin disease virus	S	59509	8	8	2	5	5	2	4	NA	1	4	3	1	1	3	3	NA	5	1	6	2	4	3	5	8	2	NA	3	5	4	1	3	4	3	2	5	4	4	2	3	6	3	1	NA	4	1	1	NA
Bovine papular stomatitis virus	S	129727	20	5	11	3	14	7	5	16	4	8	12	9	10	19	6	10	15	5	14	15	10	4	11	4	5	10	10	20	13	15	7	18	7	3	5	5	10	9	8	11	9	4	14	13	7	4	8
Orf virus	S	10258	13	3	4	NA	4	4	3	5	NA	10	5	3	4	3	1	3	5	4	9	4	6	4	4	7	5	NA	3	8	5	5	10	11	3	6	4	2	2	4	3	4	1	4	3	4	7	3	NA
Parapoxvirus red deer/HL953	S	1579460	15	1	6	1	8	6	12	3	6	7	7	10	4	14	2	2	2	4	8	5	3	7	NA	9	5	3	6	8	6	4	10	6	5	5	3	2	12	4	5	5	5	7	8	9	14	9	1
Pseudocowpox virus	S	129726	18	7	13	3	1	NA	9	1	2	7	5	4	3	12	1	5	10	7	4	10	5	10	14	11	2	3	3	9	10	7	7	6	9	8	7	2	7	3	2	5	7	1	12	12	6	8	3
Tanapox virus	S	99000	42	11	24	8	42	31	29	18	14	14	13	9	13	23	10	10	19	15	7	13	19	9	7	12	17	13	10	20	20	17	13	10	11	20	9	22	21	20	15	22	20	17	22	5	8	8	12
Yaba monkey tumor virus	S	38804	24	8	17	7	19	17	10	10	6	14	16	5	12	6	14	6	14	4	4	7	11	4	24	6	3	7	11	16	3	7	6	5	7	4	7	4	13	4	9	9	7	3	4	7	3	7	17
Deerpox virus W-848-83	S	305674	24	21	18	13	17	9	8	11	8	23	22	11	17	21	10	15	13	8	9	16	16	15	21	24	15	11	11	15	6	7	15	8	16	20	16	7	15	7	11	12	17	6	16	6	5	13	16
Molluscum contagiosum virus	S	10279	39	3	10	10	17	3	15	17	5	17	11	4	8	9	10	17	21	12	17	10	4	14	13	19	8	7	27	39	22	27	15	24	9	5	10	6	6	7	5	7	18	11	15	16	9	10	8
Nile crocodilepox virus	S	1285600	19	7	9	5	9	4	9	8	5	2	7	3	11	5	13	8	11	4	7	14	2	14	7	11	5	5	11	10	16	4	10	6	10	5	7	1	6	4	7	9	9	4	6	17	6	4	3
Rabbit fibroma virus	S	10271	30	15	9	7	29	16	30	24	11	11	20	5	9	7	11	8	16	11	10	7	10	4	10	6	4	7	14	16	8	15	18	13	10	5	12	16	24	10	16	20	22	17	8	6	3	6	15
Myxoma virus	S	10273	6	NA	1	NA	1	1	1	NA	1	3	2	2	NA	1	1	1	3	1	2	1	2	NA	6	1	NA	1	1	2	NA	1	NA	NA	1	1	NA	1	1	NA	NA	1	NA	NA	NA	NA	NA	NA	4
Squirrelpox virus	S	240426	19	3	7	6	14	4	13	4	1	8	11	7	5	8	2	12	6	14	9	14	5	5	11	14	5	3	8	15	6	14	11	8	3	2	3	7	12	3	5	4	5	4	13	9	10	9	2
Pteropox virus	S	1873698	15	12	15	7	7	8	13	10	4	4	7	3	13	4	7	5	8	6	6	12	3	6	14	11	9	3	13	3	5	4	4	6	10	6	11	12	9	4	12	8	7	7	4	12	5	2	8
Swinepox virus	S	10276	16	4	9	5	10	6	6	7	3	16	10	2	12	12	5	NA	NA	3	4	9	6	2	7	3	5	4	5	7	1	8	3	1	9	4	9	2	4	1	3	5	5	4	6	5	3	5	2
Mythimna separata entomopoxvirus 'L'	S	1293572	49	18	26	24	49	32	37	43	22	18	22	11	32	28	27	13	23	20	14	39	32	12	35	23	15	14	16	19	18	22	23	20	19	24	29	27	25	20	16	22	17	21	15	17	10	18	28
Adoxophyes honmai entomopoxvirus 'L'	S	1293540	65	30	34	25	65	47	55	47	43	35	32	29	21	33	40	53	30	18	5	23	39	23	30	39	17	35	29	40	24	27	22	38	28	16	17	33	47	18	23	30	39	29	24	13	10	15	47
Choristoneura rosaceana entomopoxvirus 'L'	S	1293539	59	15	23	13	59	32	26	22	16	24	15	11	18	17	17	13	19	13	14	20	10	11	22	18	10	10	14	24	15	17	14	16	10	10	11	15	17	8	15	16	22	15	15	7	3	4	18
Amsacta moorei entomopoxvirus	S	28321	138	48	55	48	138	91	87	68	54	56	64	36	39	48	55	60	66	46	40	50	48	23	26	27	15	34	32	71	50	42	50	44	26	32	29	60	82	48	55	63	66	63	33	27	30	31	66
Choristoneura biennis entomopoxvirus	S	10288	44	21	20	21	44	21	34	39	24	15	22	19	21	9	13	11	16	17	15	14	22	7	14	16	9	9	20	22	15	14	19	16	18	16	25	19	18	12	25	23	19	15	11	13	10	9	11
Melanoplus sanguinipes entomopoxvirus	S	83191	58	22	34	26	58	45	32	40	25	43	55	36	41	36	28	37	26	19	25	28	27	19	28	40	20	19	31	38	29	23	21	23	26	22	29	29	35	24	39	35	23	14	24	19	22	17	35
Anomala cuprea entomopoxvirus	S	62099	41	20	24	23	37	30	41	26	18	28	34	29	28	33	12	36	27	21	9	26	31	18	26	31	14	16	21	31	30	24	25	22	19	25	21	18	36	25	41	21	38	18	7	13	14	19	31
Cotia virus	S	39444	36	13	20	13	36	14	16	27	22	12	21	25	18	19	18	19	12	7	22	16	14	8	14	17	10	7	18	19	11	12	18	21	11	11	14	17	21	19	20	23	21	14	21	8	8	9	24
Salmon gill poxvirus	S	1680908	15	10	7	6	10	7	10	11	7	12	12	8	7	5	6	9	2	5	10	10	6	7	6	13	6	6	11	7	5	5	4	5	6	9	6	8	6	12	10	7	15	2	4	4	2	5	5
Moumouvirus	S	985782	365	166	182	134	365	245	331	291	246	192	240	123	168	175	146	154	214	148	117	192	169	99	180	180	122	133	203	335	180	200	203	176	189	152	141	211	274	173	297	239	231	174	141	96	92	105	165
Yellowstone lake mimivirus	S	1586712	16	7	3	10	8	4	2	6	1	4	16	2	6	5	2	NA	3	5	3	6	5	8	6	4	2	1	4	9	1	4	6	3	4	9	10	3	3	6	4	3	7	1	2	4	6	4	6
Acanthamoeba polyphaga mimivirus	S	212035	186	148	130	90	186	114	163	154	116	140	163	124	144	159	113	124	102	90	96	123	81	98	129	175	76	87	115	120	109	115	95	106	95	101	139	122	138	99	124	134	106	85	88	78	87	84	130
Cafeteria roenbergensis virus	S	1513235	200	131	138	97	194	146	129	118	144	155	200	117	123	133	115	131	114	93	83	122	114	116	112	120	67	99	103	127	128	129	97	95	114	99	97	128	153	86	147	143	149	88	81	84	58	102	134
Catopsilia pomona nucleopolyhedrovirus	S	1850906	21	6	11	7	21	15	10	11	6	5	11	5	10	4	6	7	8	4	7	7	3	10	6	9	4	4	5	10	7	5	7	6	7	6	6	5	5	5	13	9	8	7	4	4	3	2	10
Anticarsia gemmatalis nucleopolyhedrovirus	S	31507	10	6	2	7	7	8	1	4	4	7	8	3	3	4	1	8	3	NA	2	3	10	4	2	3	2	2	2	6	7	5	2	5	NA	5	4	4	6	2	6	5	5	NA	1	6	2	4	5
Apocheima cinerarium nucleopolyhedrovirus	S	307461	22	1	12	3	4	7	12	17	8	10	11	9	17	11	4	8	9	8	7	8	8	6	15	8	9	10	12	9	6	14	4	5	9	11	10	7	6	1	4	2	5	3	4	3	4	6	8
Orgyia leucostigma NPV	S	490711	12	5	11	5	12	8	4	4	8	7	11	4	9	12	4	NA	5	1	4	6	5	2	11	1	3	2	6	11	9	6	9	5	4	NA	3	8	5	4	7	7	5	5	NA	NA	7	2	4
Spodoptera litura nucleopolyhedrovirus II	S	566270	10	5	5	3	6	4	1	4	2	10	8	3	6	4	6	3	3	6	7	7	5	8	3	3	7	9	5	2	6	7	5	4	4	3	2	6	5	1	9	7	9	1	10	4	NA	5	5
Hemileuca sp. nucleopolyhedrovirus	S	1367203	7	3	4	3	5	3	4	NA	2	5	4	2	5	2	NA	3	2	2	3	2	2	5	2	1	3	NA	1	NA	3	6	3	3	2	1	2	1	6	6	5	2	1	NA	2	4	2	3	3
Lambdina fiscellaria nucleopolyhedrovirus	S	1642929	13	4	6	1	2	9	5	5	8	4	7	4	3	7	7	9	7	3	5	9	11	4	3	4	NA	10	11	9	5	8	8	6	5	2	13	7	5	9	6	5	8	7	5	1	NA	4	5
Adoxophyes orana nucleopolyhedrovirus	S	542343	6	2	2	1	NA	1	NA	NA	2	3	4	4	6	5	6	4	NA	2	6	NA	1	NA	3	1	3	1	1	NA	1	3	NA	2	2	NA	5	5	3	2	NA	4	NA	1	NA	NA	5	NA	1
Peridroma alphabaculovirus	S	1346829	17	9	13	3	7	5	4	6	3	14	10	5	8	6	5	8	6	NA	13	8	7	4	17	14	5	3	10	10	16	14	7	4	5	3	6	6	6	5	6	4	3	7	6	5	4	8	6
Choristoneura rosaceana alphabaculovirus	S	1367205	6	2	1	NA	NA	1	2	NA	NA	1	4	4	2	NA	NA	1	2	4	2	2	NA	NA	6	1	1	3	1	4	2	5	5	3	2	4	1	NA	NA	1	3	4	4	1	1	4	4	2	1
Condylorrhiza vestigialis MNPV	S	1592576	14	4	4	11	2	5	3	2	3	7	5	3	5	6	3	5	1	5	1	5	3	7	7	9	3	6	5	3	3	3	3	5	6	11	14	5	4	3	12	5	1	2	3	8	9	4	4
Lymantria xylina MNPV	S	745177	9	3	8	1	5	2	NA	4	NA	2	4	2	3	3	NA	4	3	6	NA	3	8	NA	1	6	7	4	2	4	3	5	3	3	1	5	6	9	1	3	1	5	2	4	4	2	1	1	2
Choristoneura murinana alphabaculovirus	S	1346828	8	1	2	NA	1	NA	1	1	NA	NA	3	2	3	NA	1	1	2	1	4	1	NA	1	NA	NA	NA	NA	1	6	4	2	3	3	1	NA	NA	1	1	2	4	3	4	4	2	1	1	1	3
Sucra jujuba nucleopolyhedrovirus	S	1563660	11	2	1	2	3	4	3	6	4	1	NA	5	8	6	NA	1	7	5	2	10	3	4	9	2	6	1	4	11	4	2	4	3	2	3	2	4	5	1	2	5	4	3	5	3	6	4	1
Agrotis segetum nucleopolyhedrovirus B	S	1580580	12	4	6	1	12	4	5	5	8	2	2	1	4	5	2	1	3	1	2	8	1	2	11	5	1	2	3	2	4	6	4	7	3	2	5	2	1	3	2	2	5	1	7	1	1	8	6
Clanis bilineata nucleopolyhedrovirus	S	1307957	20	2	2	6	19	7	6	13	3	7	15	4	9	6	10	9	5	7	6	9	6	4	11	20	6	12	7	6	4	3	2	10	6	9	6	9	7	2	7	1	11	3	9	8	4	7	10
Lymantria dispar multiple nucleopolyhedrovirus	S	10449	14	3	1	7	2	1	5	1	NA	3	6	2	4	4	9	2	4	6	10	6	4	4	5	10	2	4	3	7	3	7	6	8	2	1	7	1	3	6	4	2	4	1	5	1	NA	2	6
Thysanoplusia orichalcea nucleopolyhedrovirus	S	101850	8	3	3	NA	6	3	5	2	NA	NA	3	3	3	6	5	3	2	4	1	2	1	1	3	8	4	2	1	1	3	2	3	7	3	2	2	6	7	2	4	7	6	1	3	3	NA	3	1
Spodoptera exigua multiple nucleopolyhedrovirus	S	10454	21	7	15	1	2	NA	12	4	1	6	8	5	11	6	7	4	3	5	5	7	4	8	4	5	7	16	4	3	2	9	2	3	12	4	2	4	4	NA	7	3	4	5	21	5	NA	2	1
Spodoptera litura nucleopolyhedrovirus	S	46242	12	4	8	5	3	2	4	4	2	8	4	2	7	12	6	3	5	11	4	7	9	6	8	9	8	6	7	4	7	7	12	6	6	5	4	7	7	9	4	4	4	7	3	3	NA	6	4
Euproctis pseudoconspersa nucleopolyhedrovirus	S	307467	41	13	20	16	41	21	15	8	12	18	15	9	15	19	14	13	16	5	18	17	15	5	10	12	5	4	11	22	13	5	10	18	13	10	3	11	23	17	23	24	25	30	10	8	3	8	11
Ectropis obliqua nucleopolyhedrovirus	S	59376	11	3	1	3	5	2	5	8	6	5	3	1	2	10	3	3	4	NA	7	2	5	5	4	NA	3	4	NA	3	NA	5	4	6	3	1	4	5	11	4	5	7	9	2	3	NA	1	2	5
Autographa californica multiple nucleopolyhedrovirus	S	307456	7	1	3	1	6	5	5	7	4	NA	2	2	2	4	1	3	6	2	3	NA	5	3	3	6	2	3	2	3	4	2	NA	5	5	1	2	NA	5	2	5	1	3	3	4	1	3	NA	2
Chrysodeixis includens nucleopolyhedrovirus	S	1207438	12	2	3	5	3	6	3	NA	2	6	NA	4	5	2	7	4	5	4	7	6	5	6	4	6	6	4	11	5	5	5	5	5	6	4	3	8	7	2	12	9	4	NA	1	2	NA	3	2
Agrotis segetum nucleopolyhedrovirus	S	31508	13	5	3	1	3	10	4	2	NA	6	5	7	NA	7	NA	6	2	3	4	3	NA	8	8	13	3	NA	6	11	4	7	3	3	NA	3	4	2	5	1	2	NA	5	NA	1	3	5	2	5
Buzura suppressaria nucleopolyhedrovirus	S	74320	10	1	3	3	4	3	1	3	2	3	7	1	2	1	NA	4	3	1	3	3	3	NA	5	3	3	2	9	7	3	3	2	10	6	NA	4	5	10	4	4	1	4	NA	1	1	1	3	3
Agrotis ipsilon multiple nucleopolyhedrovirus	S	208013	8	5	2	NA	4	1	2	NA	NA	2	3	2	5	2	1	2	NA	5	1	1	2	1	5	3	NA	4	1	4	5	5	NA	1	1	NA	NA	1	1	1	NA	3	3	1	2	1	1	NA	1
Choristoneura fumiferana multiple nucleopolyhedrovirus	S	208973	10	NA	2	2	4	4	2	4	4	3	4	5	7	3	1	2	9	3	3	6	4	3	3	5	3	1	4	7	2	10	8	4	3	2	NA	3	8	2	3	1	5	1	1	10	3	2	3
Orgyia pseudotsugata multiple nucleopolyhedrovirus	S	262177	8	1	1	NA	1	4	2	2	NA	3	2	1	5	NA	4	5	5	2	6	3	2	2	NA	1	1	4	6	1	1	1	4	3	1	3	2	4	NA	NA	NA	NA	1	NA	1	NA	5	4	5
Choristoneura fumiferana DEF multiple nucleopolyhedrovirus	S	74660	7	1	5	1	4	2	3	NA	2	1	5	1	1	2	3	NA	1	4	2	5	5	1	3	1	1	4	4	3	2	2	6	7	2	4	2	1	NA	5	4	1	1	1	NA	2	1	NA	3
Mamestra configurata nucleopolyhedrovirus B	S	204440	13	3	2	5	3	2	13	8	8	2	2	NA	NA	NA	2	3	2	3	2	4	2	1	NA	1	1	1	3	1	NA	5	5	1	2	7	2	6	3	10	6	6	3	2	NA	1	2	NA	2
Chrysodeixis chalcites nucleopolyhedrovirus	S	320432	8	NA	3	6	6	8	6	8	NA	3	1	3	7	3	2	6	2	6	3	3	7	NA	1	6	2	3	4	6	5	2	2	3	6	3	5	2	4	NA	5	2	2	3	1	8	2	NA	5
Leucania separata nucleopolyhedrovirus	S	1307956	15	NA	1	2	3	2	5	1	1	3	10	5	4	2	NA	NA	5	1	1	7	2	9	1	3	6	5	6	15	5	6	2	4	7	2	NA	5	2	7	6	8	3	2	2	3	1	8	3
Spodoptera frugiperda multiple nucleopolyhedrovirus	S	10455	9	2	6	1	7	9	4	5	2	7	8	1	1	8	NA	2	3	4	3	4	NA	3	6	2	3	3	NA	4	3	2	2	3	3	2	NA	3	3	2	2	1	1	1	3	4	3	7	3
Hyphantria cunea nucleopolyhedrovirus	S	28288	7	NA	2	1	1	1	2	NA	NA	2	NA	NA	2	4	1	3	3	2	3	NA	4	NA	2	2	1	4	NA	3	4	1	1	4	4	NA	2	1	3	NA	1	2	2	NA	2	1	2	2	1
Helicoverpa armigera nucleopolyhedrovirus	S	51313	12	5	12	2	2	5	9	6	3	4	11	4	2	3	4	NA	2	1	4	3	2	5	2	3	3	4	2	4	3	4	3	NA	3	NA	6	6	1	2	1	2	4	4	1	1	3	2	6
Mamestra brassicae multiple nucleopolyhedrovirus	S	78219	3	1	1	NA	NA	1	NA	NA	1	NA	NA	NA	NA	NA	NA	1	NA	1	NA	1	NA	NA	NA	2	NA	NA	3	1	1	NA	NA	NA	NA	NA	1	NA	NA	NA	NA	NA	1	NA	NA	NA	NA	NA	NA
Antheraea pernyi nucleopolyhedrovirus	S	161494	8	2	6	4	NA	NA	1	2	1	3	1	4	NA	4	2	4	2	2	2	2	2	3	2	3	4	3	4	8	1	3	2	3	NA	4	1	2	1	NA	2	NA	NA	2	3	1	2	4	4
Mamestra configurata nucleopolyhedrovirus A	S	207830	8	5	2	1	4	2	NA	NA	NA	1	7	4	6	3	8	3	1	2	1	1	NA	4	6	4	NA	6	3	1	1	2	3	1	NA	2	3	4	1	NA	1	1	3	1	3	4	2	2	2
Adoxophyes honmai nucleopolyhedrovirus	S	224399	6	3	2	1	1	3	1	2	NA	2	6	4	1	1	3	2	5	1	3	5	2	1	3	3	3	1	6	2	NA	4	1	4	4	4	4	2	1	3	3	5	5	1	4	1	5	3	3
Spodoptera litura granulovirus	S	359919	13	4	5	8	4	3	1	3	5	7	9	8	7	5	1	4	1	2	6	4	5	6	9	5	4	3	6	2	8	4	3	4	1	8	8	8	9	2	NA	2	5	1	3	5	1	4	5
Diatraea saccharalis granulovirus	S	1675862	18	7	12	10	18	7	9	5	10	15	13	6	7	7	6	13	9	5	5	4	3	11	14	11	5	9	5	12	2	7	9	8	7	6	7	4	8	2	5	8	13	1	8	5	2	5	9
Mocis sp. granulovirus	S	1675863	14	8	3	3	9	6	5	7	8	5	10	4	11	6	3	9	9	5	12	7	6	14	3	10	2	4	10	1	NA	4	6	7	8	7	7	11	5	9	8	7	NA	5	NA	2	5	6	4
Agrotis segetum granulovirus	S	10464	12	6	8	8	10	8	11	6	8	5	8	6	10	5	2	6	6	4	2	9	3	1	7	5	NA	7	7	12	4	4	6	6	6	2	5	2	7	4	4	6	5	9	1	2	1	4	6
Pieris rapae granulovirus	S	252584	19	5	6	4	5	6	NA	2	2	2	6	4	2	5	2	4	7	3	3	2	2	2	5	3	4	4	1	2	2	5	4	3	4	1	3	3	8	2	2	6	7	NA	1	4	7	NA	NA
Clostera anachoreta granulovirus	S	283675	5	NA	3	2	3	5	NA	1	1	NA	1	NA	NA	NA	4	1	1	NA	3	1	NA	NA	1	NA	NA	2	2	NA	3	1	NA	2	NA	2	2	NA	2	3	1	NA	NA	NA	NA	1	NA	2	1
Cnaphalocrocis medinalis granulovirus	S	1750712	11	6	6	2	8	2	5	NA	2	7	1	3	2	NA	3	2	2	2	2	6	3	4	4	6	9	3	3	NA	1	1	7	5	7	3	5	3	NA	2	1	4	5	3	1	9	1	NA	4
Spodoptera frugiperda granulovirus	S	307454	6	NA	1	3	1	NA	1	1	2	6	1	2	4	3	NA	2	4	NA	1	3	NA	1	2	3	NA	1	1	3	1	1	NA	NA	4	NA	1	NA	NA	NA	NA	1	2	NA	NA	1	NA	3	1
Choristoneura occidentalis granulovirus	S	364745	33	4	12	6	7	7	10	16	4	9	13	4	4	8	3	6	15	12	12	33	7	18	18	21	12	7	13	19	22	26	18	30	8	5	6	4	7	3	7	7	13	18	7	14	9	10	10
Epinotia aporema granulovirus	S	166056	9	1	2	3	3	1	1	1	1	4	3	3	5	NA	2	5	2	5	1	4	9	1	5	3	3	3	5	7	4	6	5	1	2	4	1	4	2	1	1	1	3	1	3	2	2	5	4
Adoxophyes orana granulovirus	S	170617	18	8	8	11	4	2	11	10	9	10	17	15	9	6	5	8	7	6	3	7	7	11	12	17	15	4	5	8	14	9	6	5	18	6	11	4	4	1	7	6	1	6	5	8	13	13	6
Xestia c-nigrum granulovirus	S	51677	10	4	7	8	1	2	2	2	3	5	6	2	6	6	2	2	5	1	2	2	9	2	1	2	2	1	3	5	6	8	1	2	6	10	7	4	1	4	1	4	5	3	3	5	4	6	6
Plutella xylostella granulovirus	S	98383	7	NA	1	6	2	NA	1	3	4	2	3	NA	NA	NA	1	1	2	6	2	4	6	4	1	3	2	4	NA	2	1	3	2	1	1	NA	1	1	4	1	4	1	1	1	NA	5	2	1	NA
Helicoverpa armigera granulovirus	S	489830	12	4	2	1	4	1	3	3	1	4	6	3	3	2	1	1	5	4	1	1	4	12	9	7	2	NA	NA	2	2	3	7	3	4	3	5	3	3	9	1	1	2	NA	1	1	4	3	NA
Pseudaletia unipuncta granulovirus	S	36355	16	4	5	2	16	4	6	7	4	5	9	2	1	8	NA	6	8	3	4	4	2	8	9	4	4	1	3	3	1	5	11	1	5	4	5	5	6	7	6	12	5	3	8	2	4	4	4
Phthorimaea operculella granulovirus	S	192584	10	5	6	2	3	4	3	4	4	1	4	4	6	5	3	9	6	2	3	6	3	8	2	6	4	2	5	8	1	10	1	NA	5	4	5	5	4	4	5	3	3	3	4	2	NA	3	3
Cryptophlebia leucotreta granulovirus	S	35254	15	12	4	3	5	7	9	5	14	2	6	5	12	13	6	10	3	8	7	11	1	10	7	7	4	1	3	6	10	12	11	12	5	6	9	9	6	9	14	6	8	6	8	4	8	3	2
Cydia pomonella granulovirus	S	28289	7	NA	2	1	2	1	NA	NA	1	2	1	NA	1	2	NA	NA	NA	2	1	NA	NA	2	7	NA	4	2	1	1	2	4	NA	2	3	2	4	1	2	NA	NA	1	1	1	2	1	NA	1	NA
Urbanus proteus nucleopolyhedrovirus	S	1675866	168	41	50	24	168	105	75	73	60	52	59	18	29	41	37	42	56	45	30	39	48	15	22	30	12	25	36	52	45	44	44	54	21	10	25	46	55	29	79	56	54	56	29	22	13	27	63
Neodiprion lecontei nucleopolyhedrovirus	S	249151	9	1	5	3	6	NA	2	NA	NA	2	1	6	2	3	NA	NA	1	NA	1	3	1	2	6	1	1	5	1	3	2	2	1	9	1	1	3	1	2	NA	5	5	4	1	3	4	1	1	2
Culex nigripalpus nucleopolyhedrovirus	S	130556	7	NA	1	NA	4	1	1	NA	NA	1	1	1	1	2	1	7	1	NA	2	1	2	1	1	NA	NA	NA	NA	NA	NA	NA	5	1	1	NA	1	NA	2	NA	2	1	1	NA	2	NA	NA	NA	NA
Canid herpesvirus 1	S	170325	19	7	8	9	19	10	15	10	14	14	16	7	5	6	14	11	9	7	4	9	6	4	8	13	7	6	12	9	13	11	12	7	2	6	7	6	18	9	12	11	14	6	1	4	2	5	13
Suid herpesvirus 1	S	10345	24	7	6	8	1	6	12	12	3	10	7	2	10	7	5	11	9	7	12	14	1	6	9	18	4	8	6	14	7	13	7	17	6	5	2	5	6	3	4	7	11	3	8	10	8	6	6
Bovine herpesvirus 5	S	35244	25	14	12	3	11	10	13	3	5	6	16	3	7	3	9	7	12	7	14	12	8	11	14	9	7	8	9	19	15	12	14	14	2	8	7	2	6	6	9	12	10	3	9	5	11	15	12
Bovine herpesvirus 1	S	10320	20	3	1	6	2	1	5	2	1	6	5	NA	9	NA	1	3	6	2	9	7	3	2	4	9	3	4	6	5	3	10	5	8	1	1	7	1	1	2	5	7	7	4	6	4	NA	2	9
Human alphaherpesvirus 3	S	10335	6	NA	NA	NA	6	NA	NA	NA	1	NA	2	3	1	NA	2	1	NA	NA	2	NA	NA	NA	NA	NA	NA	2	NA	NA	NA	NA	NA	NA	1	2	1	2	1	1	1	1	NA	NA	NA	2	3	NA	NA
Equid herpesvirus 9	S	55744	7	3	NA	NA	1	NA	1	1	NA	1	2	NA	2	7	NA	3	3	NA	2	1	3	1	3	4	5	2	NA	NA	1	3	1	1	1	NA	NA	NA	NA	NA	1	NA	2	NA	1	NA	NA	NA	1
Cercopithecine herpesvirus 9	S	35246	12	2	6	3	4	3	9	4	2	2	6	4	6	11	9	11	4	3	7	11	6	3	9	2	7	10	3	5	6	6	7	5	5	6	3	9	6	5	5	4	12	11	5	6	NA	7	2
Equid herpesvirus 3	S	80341	13	9	7	4	NA	2	2	3	3	6	8	3	11	2	1	8	5	3	7	6	3	5	5	5	5	4	8	11	4	7	5	3	7	2	9	1	2	2	1	3	6	6	8	8	8	2	4
Equid herpesvirus 4	S	10331	5	1	2	2	3	3	3	4	3	3	3	1	2	2	2	5	4	2	1	5	NA	NA	NA	NA	1	2	2	NA	3	1	1	3	1	3	NA	2	1	1	3	NA	4	1	3	2	1	5	5
Cercopithecine herpesvirus 2	S	10317	24	7	3	4	4	8	3	8	5	10	10	15	3	3	3	10	4	11	18	17	2	7	7	10	5	2	5	17	10	24	17	8	9	6	7	5	5	9	9	5	3	6	10	8	8	10	3
Macacine herpesvirus 1	S	10325	14	7	11	4	1	5	3	2	2	8	11	7	6	4	1	5	2	9	4	12	NA	11	4	9	5	5	6	7	6	7	4	9	6	4	5	5	2	4	3	3	3	NA	6	6	5	6	4
Human herpesvirus 1	S	10298	13	8	10	1	2	6	NA	2	7	4	4	3	4	9	NA	2	4	4	3	3	2	6	9	8	4	1	9	1	1	7	3	4	3	1	5	2	6	3	1	1	4	6	6	12	2	6	1
Human herpesvirus 2	S	10310	12	1	4	2	1	3	2	NA	1	5	11	6	4	3	5	7	2	3	6	3	3	3	2	12	3	3	NA	4	2	6	5	3	1	3	3	3	2	1	2	2	1	NA	6	5	1	2	1
Fruit bat alphaherpesvirus 1	S	1343901	10	5	2	NA	2	1	3	NA	4	NA	3	3	1	NA	2	3	1	4	7	2	3	1	1	4	1	2	7	6	3	6	3	5	1	1	2	4	NA	3	2	10	2	6	3	2	3	2	3
Papiine herpesvirus 2	S	340907	22	NA	5	3	3	2	3	8	NA	2	1	4	4	1	1	NA	5	4	7	4	NA	8	5	8	NA	1	3	2	10	11	7	2	1	8	2	2	2	4	1	8	5	4	8	4	1	2	3
Leporid herpesvirus 4	S	481315	9	NA	1	NA	NA	1	2	1	1	5	3	NA	1	NA	2	6	3	1	3	5	6	6	1	1	3	NA	6	6	2	5	1	3	1	2	1	2	3	2	5	5	8	1	4	5	2	1	4
Falconid herpesvirus 1	S	1510155	10	6	2	6	7	3	4	1	NA	6	7	5	8	2	4	7	7	5	7	3	2	5	5	8	1	1	6	5	6	7	3	3	1	NA	2	1	3	3	6	8	8	2	3	2	4	6	9
Meleagrid herpesvirus 1	S	37108	7	1	1	6	7	3	NA	2	5	3	2	1	7	2	2	5	5	2	NA	4	4	NA	2	1	NA	3	5	2	6	2	2	7	7	3	1	2	5	1	4	5	4	5	3	3	2	5	2
Gallid herpesvirus 2	S	10390	5	1	2	1	3	1	1	3	NA	2	NA	1	1	NA	1	3	2	NA	5	3	2	2	2	3	2	4	2	4	2	NA	2	1	NA	2	2	1	NA	NA	NA	NA	1	1	1	2	NA	NA	NA
Gallid herpesvirus 1	S	10386	7	4	7	NA	5	4	5	2	6	5	1	NA	5	5	2	2	2	2	1	4	3	3	2	3	NA	3	3	5	5	3	NA	NA	NA	2	NA	3	6	5	3	5	4	2	NA	4	3	2	6
Psittacid herpesvirus 1	S	50294	11	4	1	NA	1	NA	3	NA	NA	NA	3	3	2	2	NA	1	1	NA	1	1	1	4	11	2	1	5	NA	1	1	5	2	1	3	5	2	NA	5	1	5	2	NA	1	1	8	1	2	1
Testudinid herpesvirus 3	S	1561226	11	4	NA	1	1	1	NA	NA	4	2	2	1	NA	1	NA	3	3	2	1	3	NA	2	3	4	1	3	3	1	1	4	2	1	2	2	5	11	2	7	4	4	2	4	2	2	NA	1	1
Elephant endotheliotropic herpesvirus 4	S	548914	96	25	18	19	10	15	29	29	18	32	25	25	24	15	31	60	45	29	28	31	40	14	13	22	10	34	23	49	29	45	28	35	18	14	11	21	23	21	46	39	23	96	17	27	11	13	20
Elephant endotheliotropic herpesvirus 5	S	768738	28	3	17	9	28	18	15	16	15	15	9	3	4	14	10	6	6	8	4	15	8	4	6	5	2	9	7	11	11	11	6	9	11	5	6	18	22	8	21	16	22	7	8	4	4	3	15
Elephantid herpesvirus 1	S	146015	11	9	3	3	11	10	5	10	9	5	7	4	3	6	4	7	8	8	2	5	2	4	2	3	9	2	2	5	5	2	7	NA	2	1	6	4	5	1	5	4	2	3	3	3	5	NA	6
Cercopithecine herpesvirus 5	S	50292	37	16	18	8	8	8	8	11	5	6	3	8	15	5	6	5	10	10	9	12	8	6	13	16	12	10	15	10	8	5	9	11	11	14	21	19	14	6	10	16	17	4	13	14	9	4	14
Panine herpesvirus 2	S	188763	17	8	6	2	5	1	10	5	4	14	8	11	5	4	4	10	6	4	9	17	11	7	8	16	6	2	6	5	10	10	8	15	10	3	10	2	2	8	9	13	3	3	14	16	7	9	14
Human herpesvirus 5	S	10359	11	1	5	9	2	2	2	1	1	6	3	7	4	10	5	4	2	7	4	4	NA	2	5	10	3	1	2	5	3	6	7	8	NA	5	3	6	3	6	1	2	4	3	3	2	5	2	1
Saimiriine herpesvirus 4	S	1535247	8	2	4	2	4	3	NA	NA	4	3	2	4	1	5	NA	3	2	4	1	3	2	2	3	NA	NA	7	5	3	2	2	4	NA	2	8	2	3	2	3	3	4	3	2	2	1	6	NA	3
Aotine herpesvirus 1	S	50290	11	4	6	4	2	3	1	3	1	2	3	3	NA	4	4	7	2	5	6	4	3	2	4	7	5	1	6	9	2	6	3	2	6	2	4	2	5	2	3	5	11	5	4	4	11	4	4
Murid herpesvirus 2	S	28304	23	3	9	6	7	9	11	6	10	5	8	7	11	4	7	6	9	8	16	18	6	4	10	8	5	10	5	23	14	17	10	8	4	4	4	3	4	4	8	8	10	7	8	8	7	8	9
Murid herpesvirus 1	S	10366	21	2	3	2	5	5	4	6	2	2	7	1	2	2	3	NA	8	5	3	3	3	4	7	8	6	7	4	5	10	9	4	11	6	2	10	2	3	3	7	4	5	2	6	12	3	4	7
Murid herpesvirus 8	S	1261657	7	NA	4	1	2	2	NA	4	1	7	5	4	2	2	6	6	4	NA	2	NA	2	NA	1	4	3	1	4	6	2	2	3	1	3	5	1	3	NA	NA	1	3	1	1	1	NA	2	NA	2
Human herpesvirus 7	S	10372	23	18	16	7	22	11	19	12	9	11	13	10	6	8	23	16	18	8	7	10	15	9	9	5	6	9	16	20	11	13	8	7	10	7	4	19	15	5	13	1	8	6	5	3	6	2	13
Human herpesvirus 6B	S	32604	6	2	5	NA	5	4	4	3	NA	2	5	2	5	6	1	1	NA	2	1	1	2	1	NA	4	3	1	NA	1	NA	2	2	1	NA	5	1	1	4	2	1	2	5	2	3	2	3	2	6
Human herpesvirus 6A	S	32603	5	1	NA	3	NA	NA	NA	NA	3	1	1	NA	NA	NA	1	1	NA	NA	2	NA	1	NA	3	1	1	NA	1	3	3	NA	NA	NA	3	1	NA	1	1	NA	3	NA	NA	3	NA	NA	5	NA	2
Tupaiid herpesvirus 1	S	10397	18	5	9	1	2	NA	10	3	3	3	5	4	6	4	9	5	7	3	8	12	6	8	3	9	4	1	5	18	8	8	8	14	1	6	2	3	6	5	3	5	11	11	8	7	8	5	10
Suid herpesvirus 2	S	1608255	7	2	4	1	6	3	3	3	2	6	4	3	2	2	4	1	3	2	2	3	1	2	1	1	1	4	NA	4	1	2	1	2	NA	1	4	5	7	1	2	2	NA	NA	1	2	NA	NA	3
Bovine herpesvirus 4	S	10385	18	4	5	9	4	3	3	9	3	11	16	7	10	7	3	4	8	1	1	3	4	2	5	11	6	4	1	NA	5	8	1	3	1	6	5	7	4	NA	3	5	NA	NA	3	7	5	15	10
Human herpesvirus 8	S	37296	9	3	4	6	3	1	NA	NA	NA	2	6	3	7	3	5	1	2	3	1	2	NA	NA	1	NA	4	9	7	1	1	1	1	4	NA	1	NA	1	2	1	2	2	2	NA	2	3	2	1	1
Saimiriine herpesvirus 2	S	10381	16	2	8	3	5	16	7	5	6	6	10	3	3	2	4	2	4	5	6	8	6	3	5	4	6	3	4	6	NA	2	4	3	4	5	3	5	2	2	6	7	12	2	4	3	4	3	13
Ateline herpesvirus 3	S	85618	4	3	2	NA	1	NA	NA	1	3	NA	3	NA	2	NA	3	3	2	NA	4	NA	NA	NA	3	NA	NA	1	1	1	3	2	2	3	2	1	2	1	1	NA	1	2	1	3	1	1	2	1	1
Murid herpesvirus 4	S	33708	8	NA	4	4	7	8	1	4	2	3	4	NA	2	2	NA	5	3	NA	NA	3	4	2	1	NA	NA	NA	2	2	1	NA	3	5	1	1	7	7	4	2	2	1	5	4	1	3	1	1	3
Macacine herpesvirus 5	S	154334	5	1	1	1	1	NA	1	NA	NA	2	NA	NA	5	5	NA	NA	NA	1	3	3	1	2	NA	1	NA	1	2	2	NA	1	NA	2	NA	NA	NA	NA	NA	NA	NA	NA	NA	1	NA	2	1	1	1
Cricetid herpesvirus 2	S	1605972	15	1	6	1	5	1	5	5	1	NA	3	2	2	1	7	7	5	2	7	4	2	4	2	3	1	1	2	15	3	5	4	4	2	1	1	NA	NA	1	4	NA	4	1	3	NA	1	NA	2
Equid herpesvirus 5	S	10371	13	6	7	4	6	7	8	1	4	6	11	7	4	11	2	1	9	5	1	3	5	3	10	5	7	8	7	10	4	4	5	7	1	8	9	3	4	3	2	10	5	4	7	6	12	13	7
Equid herpesvirus 2	S	12657	9	3	5	2	2	4	4	1	NA	1	2	1	7	2	1	NA	3	1	1	3	4	4	9	6	2	3	3	8	5	5	4	5	1	3	3	NA	1	3	2	3	4	2	4	6	4	1	3
Human herpesvirus 4	S	10376	8	1	2	2	NA	3	3	3	1	2	2	NA	4	NA	NA	NA	4	NA	3	1	1	6	8	7	1	2	NA	3	2	1	3	NA	4	5	NA	1	1	2	1	2	NA	3	2	1	2	NA	2
Macacine herpesvirus 4	S	45455	17	3	7	1	3	3	8	5	3	3	3	5	4	1	2	3	5	7	4	3	6	1	2	3	7	2	7	7	5	9	2	6	1	1	2	4	10	2	9	3	2	17	3	2	4	3	NA
Callitrichine herpesvirus 3	S	106331	4	1	NA	NA	1	2	NA	NA	NA	NA	NA	NA	2	NA	2	1	1	NA	1	NA	1	1	NA	4	NA	1	1	1	1	1	NA	2	1	NA	NA	NA	3	2	1	NA	3	1	NA	NA	1	1	NA
Felis catus gammaherpesvirus 1	S	1452540	6	1	NA	4	5	2	2	4	1	2	5	2	NA	5	4	3	NA	1	3	2	3	NA	1	NA	1	3	5	2	3	4	3	1	2	1	2	4	3	2	3	NA	NA	1	NA	NA	NA	5	5
Myotis gammaherpesvirus 8	S	1780507	6	1	4	1	NA	4	2	1	1	5	5	1	1	5	3	1	1	NA	1	3	1	6	4	2	3	3	1	5	NA	4	NA	2	3	2	4	NA	4	3	1	3	NA	NA	3	2	1	NA	1
Alcelaphine herpesvirus 2	S	138184	12	3	4	NA	2	2	2	NA	4	2	2	4	NA	2	6	1	5	3	NA	2	1	1	4	2	NA	2	1	2	3	1	NA	NA	6	3	5	1	6	3	2	NA	NA	3	7	2	12	1	5
Cyprinid herpesvirus 3	S	180230	26	11	19	3	7	14	8	11	5	20	17	6	14	13	7	7	18	11	17	11	5	13	11	20	11	9	18	26	22	17	25	17	12	6	10	5	13	11	15	10	16	8	7	11	17	8	6
Cyprinid herpesvirus 2	S	317878	18	8	11	6	7	6	1	10	2	5	10	2	NA	5	3	2	5	2	5	3	NA	5	18	8	5	3	10	6	5	6	4	2	3	2	8	1	4	3	2	7	7	1	4	1	4	1	2
Anguillid herpesvirus 1	S	150286	10	3	1	4	1	10	4	2	NA	2	3	3	3	5	1	5	NA	1	1	2	1	2	3	2	1	6	NA	4	5	5	6	7	NA	4	5	1	2	5	1	2	2	2	2	2	NA	2	3
Cyprinid herpesvirus 1	S	317858	6	2	3	1	3	NA	2	NA	NA	2	3	2	1	5	3	3	1	NA	3	6	2	NA	6	6	4	4	3	3	3	3	3	1	NA	1	1	NA	4	2	1	4	2	1	3	2	4	NA	2
Ranid herpesvirus 2	S	389214	14	2	NA	1	NA	2	2	5	1	14	14	5	10	3	9	3	4	7	4	8	5	2	6	7	2	1	5	9	8	NA	1	1	1	2	2	5	2	NA	3	2	5	1	2	2	4	4	5
Ranid herpesvirus 1	S	85655	11	1	6	3	3	4	NA	4	7	4	4	3	NA	1	8	5	5	3	11	8	6	3	3	1	1	2	6	11	3	4	7	7	4	2	NA	2	6	2	4	1	9	NA	5	2	NA	2	4
Ostreid herpesvirus 1	S	261939	11	3	5	2	6	1	5	1	4	3	11	NA	5	3	1	7	3	1	2	NA	5	1	8	9	5	5	4	7	3	10	6	2	3	7	3	3	1	5	NA	6	3	3	4	6	4	1	3
Chrysochromulina ericina virus	S	455364	129	80	78	58	129	105	117	100	64	78	110	62	68	62	64	83	78	44	52	70	70	39	68	79	40	52	65	92	54	64	59	78	85	56	61	68	90	43	93	81	63	70	57	48	44	39	84
Aureococcus anophagefferens virus	S	1474867	110	65	54	60	110	87	97	75	60	63	86	46	50	64	62	73	82	41	28	78	46	52	55	42	28	55	23	71	52	46	55	51	43	57	55	50	68	43	57	64	59	26	42	44	24	40	79
Yellowstone lake phycodnavirus 2	S	1586714	13	3	8	7	5	7	2	2	2	2	4	3	7	5	NA	13	5	4	3	7	3	7	8	2	6	3	9	7	7	8	2	1	1	4	5	3	7	1	6	7	4	4	7	4	5	5	4
Yellowstone lake phycodnavirus 1	S	1586713	9	NA	6	1	3	4	2	5	1	2	2	2	4	3	6	5	2	1	5	2	4	4	4	4	3	2	3	1	1	4	NA	3	4	3	NA	3	2	NA	2	7	5	5	3	5	1	1	NA
Yellowstone lake phycodnavirus 3	S	1586715	10	5	5	3	10	2	6	5	1	3	3	2	1	6	9	4	1	2	8	7	4	2	6	9	3	4	3	8	2	5	2	3	2	2	2	2	3	NA	2	4	1	NA	5	6	3	6	4
Bathycoccus sp. RCC1105 virus BpV	S	933845	23	5	6	12	9	11	18	23	7	8	11	6	6	12	6	2	9	8	4	11	6	6	4	8	5	11	6	4	12	16	10	13	7	8	8	10	15	13	12	17	7	7	6	6	5	7	10
Micromonas sp. RCC1109 virus MpV1	S	880161	18	5	12	6	14	14	11	13	4	14	13	10	15	8	8	8	8	7	6	14	9	13	11	8	4	7	8	11	13	6	6	5	3	8	9	12	9	5	7	17	12	11	9	8	4	10	18
Ostreococcus mediterraneus virus 1	S	1663210	32	9	5	9	4	8	3	NA	4	NA	6	7	5	7	1	14	6	4	2	6	6	2	4	11	3	5	5	10	7	7	8	8	16	13	12	16	26	25	13	32	15	17	8	2	3	3	8
Ostreococcus lucimarinus virus 2	S	1663208	12	2	2	4	1	7	8	NA	5	6	3	1	7	3	5	9	5	3	4	4	1	3	2	NA	1	3	3	5	3	2	6	12	2	4	3	1	3	1	NA	4	2	3	4	NA	6	1	3
Ostreococcus lucimarinus virus 1	S	880162	8	2	2	2	2	1	1	2	NA	2	8	NA	2	2	1	1	NA	2	1	1	2	1	7	3	NA	NA	NA	NA	2	NA	1	2	1	1	2	NA	2	1	2	1	2	2	1	2	1	1	3
Ostreococcus tauri virus OtV5	S	1785753	6	NA	1	NA	NA	NA	2	3	2	NA	NA	NA	2	2	3	4	1	1	2	1	3	NA	NA	3	1	3	4	6	1	NA	3	1	2	NA	2	NA	4	NA	2	5	1	2	2	NA	NA	1	1
Phaeocystis globosa virus	S	251749	32	22	24	15	17	16	22	30	15	14	18	14	14	20	30	22	11	11	12	26	6	16	32	19	10	19	14	30	20	25	11	24	21	20	22	16	21	6	17	19	16	11	11	8	13	5	4
Paramecium bursaria Chlorella virus NY2A	S	46021	12	6	2	4	4	1	4	8	3	4	1	3	11	5	3	8	6	3	1	12	4	NA	2	8	3	2	5	7	3	9	3	2	6	3	1	1	5	NA	9	11	2	1	7	1	2	2	2
Paramecium bursaria Chlorella virus 1	S	10506	18	5	8	4	4	2	5	6	NA	18	4	4	6	7	6	6	1	NA	4	10	2	4	13	8	5	7	7	16	5	2	3	4	5	2	6	9	5	4	4	8	7	2	2	5	3	9	2
Paramecium bursaria Chlorella virus A1	S	381899	16	9	6	7	8	10	11	13	9	11	15	7	12	12	3	3	11	2	6	9	9	2	8	10	6	6	12	9	6	4	8	2	12	5	5	12	10	13	8	13	7	4	3	7	6	2	5
Paramecium bursaria Chlorella virus AR158	S	380598	8	4	6	2	7	5	5	3	3	1	1	NA	3	3	NA	NA	4	1	3	4	5	5	5	1	2	7	8	3	7	3	3	5	2	3	4	7	2	2	4	5	4	NA	3	3	NA	5	4
Emiliania huxleyi virus 86	S	181082	15	6	4	6	9	7	7	1	3	9	13	7	7	9	9	4	8	7	8	15	2	10	8	12	8	7	10	9	5	12	5	13	12	7	6	4	5	7	11	12	8	5	10	8	5	6	5
Ectocarpus siliculosus virus 1	S	37665	19	7	15	6	14	4	3	1	2	17	14	5	2	15	19	5	4	2	10	4	4	5	5	6	6	11	11	10	4	5	5	5	5	4	2	3	2	1	2	4	4	3	3	7	1	6	13
Feldmannia species virus	S	39420	7	NA	3	NA	1	2	3	1	NA	4	2	NA	NA	NA	1	2	2	NA	NA	7	2	2	2	1	2	NA	1	1	4	1	2	NA	3	1	1	NA	2	3	2	1	1	NA	2	NA	1	NA	1
Pandoravirus salinus	S	1349410	154	72	69	40	51	62	68	80	42	57	82	55	68	60	31	60	94	75	72	85	51	79	99	124	60	73	88	151	69	121	84	68	60	64	60	45	55	66	65	74	87	41	84	62	53	91	56
Pandoravirus dulcis	S	1349409	174	58	73	54	53	63	65	53	38	79	113	69	94	86	55	75	114	89	142	134	40	96	93	142	80	75	90	147	126	141	117	115	89	66	90	53	66	52	78	92	78	55	101	92	94	94	57
Halorubrum phage HF2	S	33771	5	NA	NA	1	NA	NA	1	NA	1	1	NA	2	1	5	NA	1	NA	1	2	NA	NA	NA	2	NA	NA	NA	NA	1	3	3	NA	NA	2	1	NA	NA	NA	NA	1	NA	NA	NA	NA	NA	2	1	NA
Halovirus HCTV-2	S	1273747	11	1	7	3	NA	3	6	7	2	7	10	1	5	6	4	4	2	7	7	2	2	6	3	7	6	NA	7	2	5	5	3	3	1	2	3	1	9	4	7	3	5	4	7	3	5	9	5
Halovirus HCTV-1	S	1273746	7	5	2	2	7	5	1	NA	1	4	2	3	2	6	NA	3	4	3	1	4	1	3	NA	7	NA	3	7	NA	1	2	NA	1	1	1	NA	1	1	4	1	NA	NA	1	1	6	3	2	2
Halovirus HHTV-1	S	1273750	6	NA	NA	1	2	3	1	NA	NA	NA	NA	1	1	NA	1	3	NA	1	NA	6	NA	NA	NA	NA	1	NA	3	NA	1	1	1	NA	1	NA	3	1	NA	1	NA	NA	NA	NA	1	NA	1	NA	NA
Halovirus HHTV-2	S	1273751	11	NA	NA	NA	NA	NA	NA	NA	NA	NA	2	NA	NA	1	NA	NA	NA	NA	3	1	2	1	11	1	NA	NA	NA	NA	NA	NA	NA	1	NA	NA	2	NA	NA	1	1	1	NA	NA	1	NA	1	2	NA
Halovirus HRTV-7	S	1273754	2	NA	NA	NA	NA	NA	NA	NA	NA	NA	NA	NA	NA	NA	NA	NA	NA	NA	NA	1	NA	NA	NA	NA	NA	NA	NA	1	NA	NA	NA	NA	NA	NA	NA	NA	NA	NA	NA	1	NA	NA	NA	1	NA	NA	NA
Halovirus HVTV-1	S	1262528	5	NA	NA	NA	NA	1	2	NA	NA	1	NA	1	NA	2	NA	2	5	2	1	4	NA	NA	1	1	NA	1	1	2	4	1	5	NA	5	NA	NA	NA	1	NA	NA	1	NA	NA	3	NA	NA	1	4
Halovirus HCTV-5	S	1273748	7	7	3	NA	NA	1	NA	NA	1	1	NA	1	3	NA	1	3	1	2	2	1	3	NA	6	1	1	2	1	3	1	1	NA	2	3	NA	1	2	3	NA	2	3	1	NA	1	5	1	1	NA
Halovirus HGTV-1	S	1273749	6	1	2	NA	1	NA	NA	NA	2	2	2	NA	4	NA	1	2	NA	1	3	NA	2	NA	2	3	1	NA	NA	2	NA	4	1	1	3	2	2	1	1	NA	NA	1	NA	NA	NA	NA	2	NA	3
Pithovirus sibericum	S	1450746	49	26	36	14	49	30	15	21	13	24	32	19	22	34	25	32	22	18	19	41	16	16	31	24	18	35	32	37	24	21	12	25	16	19	16	27	37	16	22	26	22	18	16	23	14	13	23
Mavirus	S	993034	7	6	1	3	NA	NA	1	1	NA	1	NA	NA	2	2	NA	NA	2	NA	NA	3	NA	1	NA	1	NA	1	NA	1	1	1	NA	2	1	NA	4	1	2	1	1	1	1	NA	1	NA	NA	NA	1
Dunaliella viridis virus SI2	S	754069	8	1	2	2	2	1	NA	2	3	4	3	2	2	1	1	NA	1	2	4	7	2	NA	4	NA	1	1	4	8	8	1	2	4	NA	1	NA	4	2	NA	2	2	1	NA	1	1	NA	4	NA
Ostreococcus lucimarinus virus OlV5	S	754064	9	4	4	4	4	3	4	4	2	4	5	2	3	1	4	NA	8	1	3	5	2	3	2	9	3	6	4	1	3	5	NA	2	2	2	3	3	6	NA	2	3	1	2	1	NA	3	2	3
Abalone shriveling syndrome-associated virus	S	491893	12	2	5	1	2	NA	NA	NA	4	5	12	3	4	7	6	2	1	2	3	2	NA	2	NA	2	2	1	1	2	1	NA	NA	2	2	2	2	3	3	3	2	5	3	NA	1	NA	NA	NA	NA
Micromonas pusilla virus 12T	S	755272	15	2	2	1	13	2	2	2	7	7	15	8	7	8	2	7	2	4	4	9	6	6	4	7	3	4	3	6	6	3	7	7	6	5	3	5	3	NA	1	5	2	3	12	NA	3	5	5
Hyperthermophilic Archaeal Virus 1	S	762905	2	NA	NA	NA	1	NA	NA	NA	NA	NA	2	NA	NA	NA	NA	NA	NA	NA	NA	NA	NA	NA	NA	NA	NA	2	NA	NA	NA	NA	NA	1	NA	NA	1	NA	NA	2	NA	NA	NA	NA	NA	NA	NA	NA	NA
Sulfolobus monocaudavirus SMV1	S	1351702	6	2	4	2	4	2	3	4	NA	2	NA	1	5	NA	NA	NA	1	NA	NA	5	2	NA	1	6	1	NA	2	2	2	2	5	2	1	2	2	2	1	NA	NA	1	1	1	2	2	1	NA	NA
Sulfolobus monocaudavirus SMV2	S	1580591	6	1	NA	NA	1	2	NA	1	NA	1	1	2	NA	3	1	NA	NA	1	1	1	NA	1	1	NA	NA	NA	NA	1	NA	NA	NA	1	3	NA	NA	1	NA	2	NA	NA	NA	NA	NA	NA	NA	NA	NA
Sulfolobus monocaudavirus SMV3	S	1732177	3	NA	2	NA	NA	NA	NA	NA	NA	NA	2	1	3	NA	NA	3	3	NA	2	3	NA	2	1	3	2	NA	2	3	2	2	NA	1	NA	3	NA	3	1	1	3	2	3	NA	2	NA	1	NA	NA
Invertebrate iridescent virus 9	S	345195	52	23	23	16	52	29	43	35	13	26	38	25	23	29	19	26	20	15	17	26	22	24	36	33	18	18	28	30	15	37	13	19	25	13	29	13	27	15	31	33	26	16	18	19	12	26	35
Invertebrate iridescent virus 30	S	345585	42	18	21	10	42	33	16	31	36	17	32	21	21	14	19	18	19	13	10	16	26	13	17	19	14	11	9	22	16	26	18	12	15	21	10	11	25	14	29	22	14	10	7	8	15	9	28
Invertebrate iridovirus 25	S	1301280	25	15	10	5	11	25	9	23	5	13	6	8	12	9	3	10	6	12	4	14	6	7	13	9	7	1	9	14	8	10	9	12	9	11	7	9	18	15	8	9	6	9	6	7	7	5	13
Invertebrate iridescent virus 31	S	345199	16	13	12	6	10	8	12	6	8	12	9	7	8	13	9	11	6	13	6	10	11	3	9	5	2	7	3	7	8	16	6	6	9	9	7	12	10	4	10	13	10	6	11	7	7	3	10
Invertebrate iridescent virus 22	S	345198	9	7	3	4	4	6	3	9	9	5	8	5	7	7	7	3	3	1	3	7	7	1	7	1	4	NA	2	6	2	3	4	6	4	3	1	3	6	3	4	1	6	5	5	7	1	3	2
Invertebrate iridovirus 22	S	1301279	9	2	4	2	5	1	2	1	2	2	3	3	4	4	5	2	6	NA	NA	2	5	4	6	1	3	2	NA	NA	NA	3	2	2	3	2	5	5	8	8	8	NA	8	4	4	NA	1	4	4
Invertebrate iridescent virus 6	S	176652	74	33	37	28	74	42	53	39	47	40	48	25	47	28	31	34	43	23	14	45	38	11	29	29	16	25	22	54	37	39	48	26	24	29	13	24	66	34	38	50	41	34	14	19	13	21	40
Lymphocystis disease virus - isolate China	S	256729	57	17	24	28	57	27	32	27	26	33	38	22	19	30	31	21	24	11	20	36	18	21	22	30	15	31	15	35	18	21	28	16	14	27	26	36	35	21	27	28	21	10	10	15	15	20	24
Lymphocystis disease virus 1	S	36363	14	6	9	5	10	5	2	7	4	8	14	3	8	4	3	3	8	5	6	12	4	3	12	9	2	7	5	7	2	1	2	2	3	3	1	3	6	3	6	7	8	7	4	5	4	6	7
Singapore grouper iridovirus	S	262968	8	2	2	4	1	3	5	8	2	4	7	1	4	3	2	NA	3	NA	2	1	1	8	1	8	4	2	5	1	1	2	4	1	3	1	1	2	3	3	3	4	NA	1	3	1	NA	NA	3
Short-finned eel ranavirus	S	638660	5	1	1	4	1	NA	1	1	3	NA	1	NA	NA	NA	NA	1	2	1	5	2	2	NA	NA	2	2	4	4	2	5	1	2	1	2	1	1	4	4	3	4	NA	2	3	1	2	1	NA	2
Frog virus 3	S	10493	5	1	NA	NA	NA	1	3	NA	NA	NA	1	NA	NA	1	NA	NA	2	1	1	NA	4	NA	NA	NA	2	NA	NA	2	NA	1	NA	NA	NA	2	NA	NA	2	NA	NA	NA	NA	1	NA	1	NA	NA	1
Anopheles minimus irodovirus	S	1465751	12	12	9	3	10	11	4	10	8	4	10	2	4	4	6	6	6	6	NA	5	10	5	6	5	5	2	4	9	5	9	4	3	6	10	10	8	7	4	6	6	5	10	7	5	1	6	9
Scale drop disease virus	S	1697349	12	2	7	2	2	5	3	4	4	9	3	4	2	2	3	3	3	1	6	1	6	6	9	8	4	2	3	1	2	4	2	1	6	2	3	3	5	3	3	6	4	NA	5	7	3	1	3
Cod iridovirus	S	1887316	2	NA	NA	1	NA	NA	NA	NA	1	NA	NA	NA	NA	NA	NA	NA	2	NA	2	NA	NA	NA	NA	NA	NA	1	NA	NA	NA	NA	NA	NA	NA	NA	NA	NA	1	1	NA	NA	NA	NA	NA	NA	NA	NA	1
Invertebrate iridescent virus 3	S	345201	14	5	3	5	1	1	2	1	NA	4	6	5	8	3	1	2	5	NA	6	1	1	9	8	14	8	5	1	3	5	5	1	2	NA	4	9	1	4	7	1	NA	1	2	4	6	2	8	NA
Infectious spleen and kidney necrosis virus	S	180170	6	3	1	NA	NA	1	NA	NA	NA	2	2	NA	1	1	2	NA	1	4	1	1	1	2	6	1	1	1	3	3	4	4	NA	3	NA	1	NA	NA	1	1	1	2	NA	NA	NA	2	4	2	NA
Cyanophage KBS-P-1A	S	889951	88	13	34	15	88	48	46	26	40	34	44	26	22	15	25	38	34	26	14	33	35	17	21	12	3	24	17	45	31	45	31	27	24	8	4	32	29	20	37	37	46	20	33	19	9	24	74
Salicola phage CGphi29	S	754067	15	2	1	2	2	NA	2	NA	2	NA	2	1	3	4	1	NA	4	NA	NA	3	NA	NA	1	6	NA	NA	2	9	NA	1	1	2	1	NA	1	NA	1	NA	1	2	NA	4	1	4	NA	NA	1
Cyanophage Syn30	S	536474	14	1	10	3	3	2	5	1	2	12	5	NA	5	4	3	4	5	10	6	2	4	4	8	14	4	5	7	3	2	5	2	6	2	5	4	3	4	2	1	2	2	NA	4	5	2	2	1
Vibrio phage pYD38-A	S	754051	25	4	11	3	3	4	12	10	5	10	4	8	9	20	19	18	15	20	11	23	19	14	12	4	4	6	13	23	16	9	10	14	10	1	9	15	15	10	25	14	7	16	7	3	8	12	6
Flavobacterium phage 6H	S	1325731	13	3	3	7	NA	3	1	7	1	1	2	7	7	3	1	1	NA	7	NA	2	3	7	3	4	3	1	3	1	4	2	4	1	1	5	13	2	NA	NA	NA	4	3	3	2	3	5	6	8
Prochlorococcus phage P-SSP3	S	382273	6	2	1	NA	2	1	NA	6	1	1	2	2	2	NA	NA	NA	NA	NA	1	2	NA	1	NA	4	NA	NA	2	3	3	4	1	NA	2	1	NA	NA	NA	4	2	1	2	1	NA	1	NA	1	2
Vibrio phage helene 12B3	S	573173	15	NA	3	2	4	1	5	8	2	1	7	3	5	6	1	2	NA	5	5	2	4	1	5	1	3	3	2	5	7	4	4	2	7	3	5	4	3	3	6	3	5	NA	2	2	3	NA	4
Clostridium phage phiCT9441A	S	1567014	6	4	3	1	2	NA	2	NA	4	5	NA	3	3	2	1	NA	NA	1	3	NA	NA	4	2	4	6	3	NA	NA	1	1	1	4	1	2	1	NA	NA	1	1	2	NA	2	2	2	2	NA	1
Vibrio phage PWH3a-P1	S	754058	14	5	6	5	4	4	6	3	4	4	8	7	5	3	6	8	5	2	1	4	5	1	7	8	2	3	3	6	3	5	4	3	7	5	6	12	5	6	14	4	3	4	1	1	NA	5	5
Synechococcus phage S-CBP2	S	756277	6	1	3	3	1	2	1	2	NA	3	NA	5	4	5	1	2	2	1	NA	5	NA	NA	NA	1	1	5	3	NA	3	2	NA	4	NA	NA	1	NA	NA	1	NA	NA	1	NA	2	2	NA	NA	3
Rhodobacter phage RcapNL	S	1131316	15	4	2	4	NA	3	5	3	1	5	10	3	3	5	NA	7	NA	1	6	5	2	7	3	6	2	3	2	2	8	9	4	2	5	1	1	4	1	3	9	5	7	3	NA	3	5	4	5
Clostridium phage phiCT19406C	S	1567011	14	1	12	2	12	3	4	11	4	6	5	9	5	5	3	3	11	6	5	4	4	2	5	5	5	2	5	1	4	2	9	5	3	3	2	14	6	6	8	9	8	4	8	2	10	2	8
Bacillus phage BalMu-1	S	1567487	4	NA	2	NA	1	2	NA	NA	NA	1	4	2	NA	NA	NA	NA	1	2	1	4	NA	NA	NA	3	1	NA	NA	NA	1	3	NA	NA	4	NA	1	NA	2	NA	1	3	NA	NA	1	1	NA	NA	1
Prochlorococcus phage P-GSP1	S	382262	2	NA	1	1	NA	NA	2	NA	NA	1	1	2	NA	NA	1	NA	NA	NA	1	NA	2	1	2	2	2	NA	NA	NA	NA	NA	NA	2	1	NA	1	2	NA	NA	NA	1	2	NA	NA	NA	NA	1	NA
Vibrio phage douglas 12A4	S	573171	6	NA	NA	1	1	NA	2	1	NA	4	3	3	NA	6	2	5	NA	2	3	2	2	1	1	3	NA	3	2	2	NA	1	NA	NA	NA	1	2	2	5	NA	3	1	3	NA	2	2	1	1	3
Vibrio phage eugene 12A10	S	573172	7	2	2	2	NA	2	1	2	3	3	3	2	2	NA	1	NA	2	1	1	2	NA	1	NA	1	NA	NA	2	1	3	4	2	2	NA	NA	1	2	3	4	1	NA	NA	3	3	2	NA	NA	2
Sulfitobacter phage pCB2047-C	S	754043	12	4	4	1	NA	NA	NA	NA	NA	NA	6	1	1	1	1	1	2	NA	NA	NA	NA	1	4	6	2	1	2	1	NA	3	1	1	2	5	3	NA	1	1	NA	NA	NA	NA	11	12	12	6	NA
Pseudomonas phage vB_PaeP_Tr60_Ab31	S	1449437	9	NA	NA	NA	3	1	3	3	3	3	4	NA	1	1	1	1	1	NA	1	1	NA	2	2	1	NA	5	5	5	3	7	5	NA	1	NA	1	2	1	3	NA	1	1	4	3	1	1	2	NA
Vibrio phage henriette 12B8	S	573174	3	1	2	NA	1	NA	NA	NA	2	NA	NA	NA	NA	NA	NA	3	1	NA	NA	2	1	NA	NA	2	NA	NA	NA	NA	NA	NA	NA	2	NA	3	NA	1	2	NA	NA	NA	2	NA	NA	NA	NA	NA	NA
Synechococcus phage S-CBP3	S	756276	7	NA	1	1	2	NA	4	4	1	NA	NA	NA	NA	3	NA	3	NA	NA	NA	4	NA	1	NA	NA	1	NA	NA	NA	NA	1	1	1	1	NA	1	1	NA	1	1	NA	NA	NA	1	1	1	2	5
Oenococcus phage phiS11	S	1432847	3	NA	NA	NA	1	NA	NA	1	NA	NA	NA	NA	NA	NA	NA	NA	3	NA	1	NA	NA	NA	NA	1	NA	1	2	1	1	NA	NA	NA	NA	NA	NA	NA	NA	NA	NA	NA	NA	NA	NA	2	NA	NA	NA
Sulfitobacter phage NYA-2014a	S	1526550	3	NA	1	NA	NA	NA	NA	NA	NA	NA	1	NA	2	NA	2	2	NA	NA	NA	NA	NA	NA	1	NA	NA	NA	NA	NA	NA	NA	2	NA	NA	3	NA	1	NA	NA	NA	1	1	NA	3	NA	1	NA	NA
Idiomarinaceae phage 1N2-2	S	1536592	5	NA	3	NA	2	NA	NA	2	NA	3	3	1	NA	4	1	4	5	2	1	1	NA	3	2	2	2	2	NA	NA	1	2	2	3	NA	NA	NA	2	1	NA	4	NA	NA	NA	1	2	NA	1	NA
Tokyovirus A1	S	1826170	24	10	7	15	21	22	10	16	13	14	16	10	11	13	11	15	18	17	8	11	7	8	16	11	6	16	12	18	14	10	4	12	12	2	11	11	11	9	9	19	12	12	8	6	8	14	15
Golden mussel marseillevirus	S	1725342	21	11	14	6	18	2	8	1	6	10	17	6	3	14	14	6	7	5	2	13	5	10	15	21	20	8	10	9	4	6	2	10	10	2	3	10	15	1	7	11	9	2	11	7	4	5	7
Melbournevirus	S	1560514	14	5	3	1	6	4	5	6	3	4	10	3	5	3	NA	5	4	1	6	5	3	4	2	7	4	2	NA	NA	NA	6	5	4	5	6	1	5	9	3	14	4	4	NA	2	3	1	2	3
Lausannevirus	S	999883	50	29	32	13	50	37	26	23	25	22	41	14	21	17	23	24	17	30	12	24	24	9	25	20	6	16	20	17	23	18	16	25	19	12	23	42	36	19	27	33	30	29	30	16	11	19	25
Brazilian marseillevirus	S	1813599	23	16	17	15	7	4	8	5	1	11	23	10	13	15	20	4	13	12	10	12	13	11	14	17	5	10	7	10	4	9	6	11	4	12	16	23	22	18	10	17	20	8	11	4	12	5	3
Marseillevirus marseillevirus	S	694581	6	5	1	NA	6	2	4	2	4	NA	1	2	1	2	NA	NA	NA	NA	NA	1	NA	NA	1	3	NA	1	1	4	NA	2	NA	NA	3	2	NA	2	2	2	1	NA	NA	NA	1	3	6	2	1
Human mastadenovirus F	S	130309	43	6	17	1	27	1	26	25	4	5	9	14	1	3	5	3	3	NA	43	12	4	1	7	1	1	30	37	21	5	3	7	12	1	1	3	3	9	NA	3	4	NA	5	NA	NA	NA	NA	4
Bat mastadenovirus WIV13	S	1788435	7	1	6	4	7	6	2	1	1	3	3	6	4	2	1	1	NA	1	2	3	1	3	NA	3	1	NA	1	2	2	1	1	1	NA	1	4	2	7	NA	1	1	2	1	6	1	NA	3	5
unidentified adenovirus	S	10535	4	NA	3	NA	NA	1	NA	NA	1	NA	NA	1	NA	NA	2	NA	NA	NA	2	1	NA	1	1	3	2	NA	NA	NA	1	1	NA	2	2	1	NA	NA	2	1	NA	2	2	NA	3	NA	NA	NA	NA
California sea lion adenovirus 1	S	943083	6	NA	1	NA	2	1	NA	NA	1	2	3	1	1	NA	6	2	1	1	2	1	2	3	5	1	1	5	3	2	1	1	NA	5	1	NA	NA	4	1	1	1	NA	NA	NA	NA	NA	1	NA	1
Bat mastadenovirus WIV12	S	1788434	6	2	NA	NA	6	2	2	3	4	NA	NA	3	NA	5	NA	3	1	2	1	1	NA	2	2	1	NA	4	2	6	1	5	3	4	1	3	1	4	1	2	4	5	2	1	NA	NA	NA	NA	2
Simian adenovirus 18	S	909210	7	1	4	2	NA	NA	2	NA	NA	NA	1	4	3	2	NA	NA	1	1	4	3	4	1	NA	NA	3	2	NA	4	1	3	2	1	NA	NA	NA	2	NA	NA	1	NA	NA	1	NA	2	1	1	1
Simian adenovirus 16	S	1715778	7	2	1	NA	NA	2	2	1	1	NA	NA	NA	NA	1	2	2	2	5	NA	2	NA	4	NA	3	NA	2	2	2	3	5	2	5	1	NA	1	NA	1	2	NA	1	1	1	NA	3	1	NA	2
Simian adenovirus B	S	1165908	7	NA	1	1	2	NA	1	2	NA	NA	2	NA	NA	4	NA	2	NA	NA	2	NA	NA	NA	2	NA	NA	1	2	NA	2	NA	2	4	3	2	1	2	1	NA	NA	NA	NA	1	7	1	NA	NA	2
Human mastadenovirus D	S	130310	7	2	NA	2	1	NA	NA	NA	NA	2	5	2	NA	NA	1	4	7	2	4	NA	2	1	2	5	1	1	NA	2	1	4	3	5	NA	1	1	4	1	2	NA	1	1	1	NA	2	3	2	1
Human mastadenovirus B	S	108098	5	1	NA	NA	2	NA	2	1	NA	1	1	1	2	2	NA	NA	NA	1	3	1	NA	1	NA	NA	2	1	3	1	2	1	4	NA	NA	1	NA	2	2	NA	1	2	2	1	1	2	NA	1	NA
Murine mastadenovirus B	S	1146873	5	NA	2	NA	1	NA	1	1	NA	1	3	2	NA	1	NA	1	1	2	NA	NA	NA	1	4	2	NA	2	1	2	1	NA	3	1	1	1	NA	NA	NA	NA	1	NA	NA	NA	1	1	1	1	3
Tree shrew adenovirus A	S	242710	3	NA	1	NA	1	NA	NA	NA	2	1	NA	1	NA	2	NA	NA	1	NA	NA	NA	NA	NA	2	NA	NA	NA	NA	1	NA	NA	1	NA	NA	NA	NA	NA	NA	2	NA	1	NA	NA	NA	1	3	1	1
Simian mastadenovirus A	S	298334	4	NA	1	1	3	NA	NA	NA	1	2	2	1	2	NA	1	NA	1	NA	1	2	NA	NA	1	NA	1	NA	1	4	2	NA	2	NA	NA	NA	NA	NA	NA	1	1	1	NA	NA	NA	3	1	NA	NA
Murine mastadenovirus C	S	696859	3	2	NA	3	NA	1	NA	NA	NA	2	NA	NA	NA	NA	NA	NA	NA	NA	NA	NA	NA	NA	NA	NA	NA	NA	NA	1	NA	1	NA	NA	NA	NA	NA	NA	NA	NA	NA	NA	NA	NA	NA	NA	1	NA	NA
Fowl aviadenovirus C	S	190063	4	NA	1	NA	NA	NA	2	1	2	NA	NA	2	NA	1	1	NA	1	1	1	NA	NA	1	NA	2	NA	NA	1	NA	NA	1	NA	1	1	NA	NA	1	NA	NA	2	NA	2	NA	1	1	NA	NA	NA
Turkey aviadenovirus 4	S	1408257	3	1	NA	NA	NA	NA	1	NA	NA	NA	3	NA	NA	NA	1	3	NA	NA	2	NA	1	NA	3	1	NA	NA	3	1	NA	NA	NA	NA	NA	NA	NA	1	1	NA	1	1	NA	3	NA	1	NA	1	NA
Ovine adenovirus D	S	130327	10	2	4	2	10	2	NA	1	1	4	3	1	2	2	1	2	3	1	1	2	3	4	5	NA	NA	1	4	1	NA	2	3	4	1	1	2	3	NA	1	NA	NA	2	1	1	1	3	4	1
Psittacine adenovirus 3	S	1580497	1	NA	NA	NA	NA	NA	NA	NA	NA	NA	NA	NA	NA	NA	NA	NA	NA	NA	NA	NA	NA	1	NA	NA	NA	1	1	NA	NA	NA	NA	1	NA	NA	NA	NA	NA	NA	NA	NA	NA	NA	NA	NA	NA	NA	NA
Raptor siadenovirus A	S	691961	4	NA	NA	NA	1	NA	NA	NA	NA	NA	NA	NA	NA	NA	NA	NA	NA	NA	NA	NA	NA	NA	1	4	NA	NA	NA	NA	NA	2	NA	NA	NA	NA	NA	NA	NA	NA	NA	NA	NA	NA	1	NA	1	NA	NA
Skua siadenovirus A	S	886980	5	NA	1	1	4	NA	NA	5	1	NA	2	1	2	NA	NA	1	2	1	3	NA	1	1	NA	NA	NA	2	1	1	1	2	2	1	1	1	1	NA	2	1	2	1	1	1	1	NA	1	3	2
Titi monkey adenovirus ECC-2011	S	994672	6	NA	NA	NA	NA	NA	NA	NA	NA	NA	NA	NA	5	1	NA	NA	NA	NA	2	NA	NA	2	2	NA	6	1	NA	1	NA	2	1	1	NA	NA	NA	NA	NA	NA	NA	NA	3	NA	NA	NA	1	NA	NA
Cotesia congregata bracovirus	S	39640	31	15	21	12	19	14	18	13	9	25	30	20	23	19	13	22	27	12	12	15	8	19	20	31	13	12	20	14	13	18	17	8	9	10	12	18	24	14	21	19	10	15	19	13	14	12	9
Microplitis demolitor bracovirus	S	53988	8	5	1	6	5	5	8	7	2	2	7	6	5	7	6	8	2	5	1	1	3	6	5	7	2	3	4	2	4	1	3	4	1	1	2	1	6	3	1	2	2	NA	4	5	NA	1	4
Glypta fumiferanae ichnovirus	S	419435	14	5	6	7	6	4	NA	2	1	3	4	4	6	NA	3	14	2	1	3	6	2	5	7	7	6	1	4	5	8	6	1	9	4	2	3	3	6	4	NA	1	NA	4	4	2	2	2	7
Hyposoter fugitivus ichnovirus	S	265522	8	7	1	2	5	8	4	6	5	5	5	1	1	5	3	4	3	3	6	NA	2	7	3	8	2	6	1	3	3	1	2	2	8	1	5	4	3	2	2	6	6	NA	6	1	6	3	6
Tipula oleracea nudivirus	S	1546257	33	7	31	7	33	25	18	22	16	16	22	10	19	9	28	16	18	12	10	17	28	9	11	9	5	6	17	21	15	15	13	10	6	8	11	21	14	11	20	14	15	8	9	8	8	9	16
Penaeus monodon nudivirus	S	1529056	13	3	7	6	1	3	3	1	3	7	8	5	4	1	6	8	4	3	1	5	3	8	3	13	5	5	6	10	8	6	8	4	5	2	2	4	7	6	2	4	8	NA	2	5	3	2	8
Gryllus bimaculatus nudivirus	S	432587	34	15	12	5	34	12	14	14	7	8	16	9	9	16	17	21	18	8	4	7	11	3	9	11	6	9	11	22	8	10	11	19	4	2	5	10	12	2	14	16	4	8	8	6	7	6	10
Oryctes rhinoceros nudivirus	S	92521	7	1	5	NA	2	NA	NA	NA	2	1	1	3	2	5	3	1	3	1	2	7	2	2	NA	5	2	1	5	2	1	3	4	4	1	2	1	1	3	2	1	NA	1	NA	NA	NA	2	3	NA
Heliothis zea nudivirus	S	29250	18	3	6	5	10	5	9	2	NA	10	6	2	2	7	6	12	6	18	7	8	8	4	8	8	4	9	2	13	9	6	12	10	7	NA	2	3	11	13	7	10	13	9	7	6	3	4	8
Gammapapillomavirus 4	S	333930	4	4	1	1	4	1	NA	1	NA	1	NA	2	3	NA	NA	NA	NA	NA	NA	NA	NA	NA	3	1	4	1	2	NA	NA	1	NA	1	4	2	2	2	1	2	3	1	NA	NA	1	NA	2	NA	2
Human papillomavirus type 178	S	1478160	2	NA	NA	NA	NA	NA	NA	NA	NA	NA	NA	NA	1	NA	NA	NA	NA	NA	NA	NA	NA	NA	1	1	NA	NA	NA	1	NA	NA	NA	NA	NA	NA	NA	NA	NA	NA	NA	NA	2	NA	NA	NA	NA	NA	NA
Human papillomavirus type 201	S	1682340	2	NA	NA	NA	NA	NA	NA	NA	NA	NA	2	1	NA	1	NA	NA	NA	NA	NA	NA	NA	NA	NA	NA	NA	NA	NA	NA	NA	NA	NA	1	NA	NA	NA	NA	1	NA	NA	NA	NA	NA	NA	NA	NA	NA	NA
Gammapapillomavirus 2	S	333928	2	NA	NA	NA	NA	NA	NA	2	NA	NA	NA	NA	NA	NA	1	1	NA	NA	NA	NA	NA	NA	NA	1	NA	NA	1	NA	NA	NA	NA	NA	NA	NA	NA	NA	NA	NA	NA	NA	NA	NA	NA	NA	NA	NA	NA
Gammapapillomavirus 14	S	1513259	4	NA	1	NA	1	1	1	1	NA	NA	1	NA	NA	NA	NA	NA	NA	NA	NA	NA	NA	NA	NA	4	NA	NA	NA	NA	NA	NA	NA	NA	NA	NA	NA	NA	NA	NA	NA	1	NA	NA	NA	NA	NA	NA	NA
Gammapapillomavirus 16	S	1513261	5	NA	NA	NA	2	NA	NA	NA	1	NA	NA	NA	NA	NA	NA	NA	NA	NA	5	NA	NA	NA	NA	NA	NA	NA	NA	NA	NA	NA	NA	NA	NA	NA	NA	NA	NA	NA	NA	NA	NA	NA	NA	NA	1	1	NA
Canine papillomavirus 16	S	1619253	3	NA	NA	NA	NA	NA	NA	NA	NA	NA	NA	NA	NA	NA	NA	NA	NA	NA	NA	NA	NA	NA	NA	NA	NA	NA	NA	NA	NA	NA	NA	NA	NA	NA	NA	NA	NA	NA	NA	NA	NA	NA	NA	NA	NA	NA	NA
Equus ferus caballus papillomavirus type 7	S	1235430	1	NA	NA	NA	NA	NA	NA	NA	NA	NA	NA	NA	NA	NA	NA	NA	NA	NA	NA	NA	NA	NA	NA	NA	NA	NA	NA	NA	NA	NA	NA	NA	NA	NA	NA	NA	NA	NA	NA	NA	NA	NA	NA	NA	NA	NA	NA
Human papillomavirus	S	10566	2	NA	2	NA	NA	NA	NA	NA	NA	NA	NA	NA	1	NA	NA	NA	NA	NA	1	NA	NA	NA	NA	NA	NA	NA	NA	NA	NA	NA	NA	NA	NA	NA	NA	NA	NA	NA	NA	NA	NA	NA	NA	NA	NA	NA	NA
Sparus aurata papillomavirus 1	S	1885928	4	NA	4	NA	2	1	NA	NA	NA	NA	NA	NA	4	1	2	1	1	NA	2	NA	NA	2	2	NA	NA	2	2	1	NA	NA	1	NA	2	NA	1	2	1	NA	NA	NA	1	NA	NA	1	NA	4	NA
Chipapillomavirus 2	S	1177759	8	3	1	NA	2	3	2	1	4	1	1	1	NA	1	NA	NA	3	NA	2	3	1	3	1	2	2	NA	3	NA	NA	1	2	NA	NA	NA	NA	NA	NA	1	1	NA	2	2	4	NA	2	2	3
Xipapillomavirus 1	S	10561	1	NA	NA	NA	1	NA	1	NA	NA	NA	NA	NA	NA	NA	1	NA	NA	NA	NA	NA	NA	NA	NA	NA	1	NA	NA	NA	NA	NA	NA	NA	1	NA	1	NA	NA	NA	NA	NA	NA	NA	NA	NA	NA	NA	NA
Betapapillomavirus 5	S	334209	1	NA	NA	NA	NA	NA	NA	NA	NA	NA	NA	NA	NA	NA	NA	NA	NA	NA	NA	NA	NA	NA	NA	1	NA	NA	NA	NA	NA	NA	NA	NA	NA	NA	NA	1	NA	1	NA	NA	NA	NA	NA	NA	NA	NA	NA
Trichoplusia ni ascovirus 2c	S	328615	9	9	4	4	NA	3	1	3	3	4	5	3	5	3	8	2	7	1	3	9	3	4	7	5	6	7	4	7	NA	2	3	9	NA	3	5	6	1	NA	NA	7	5	2	3	1	1	4	1
Heliothis virescens ascovirus 3a	S	113366	6	1	2	3	NA	NA	NA	3	NA	NA	2	NA	2	2	NA	1	1	1	NA	5	1	1	NA	4	NA	2	1	6	3	1	NA	NA	3	2	1	NA	4	NA	NA	NA	2	NA	1	1	1	1	2
Diadromus pulchellus ascovirus 4a	S	158683	8	2	3	NA	3	1	1	3	1	7	8	1	4	1	3	7	4	NA	1	3	3	6	2	2	2	2	NA	5	6	NA	6	1	2	2	3	2	NA	1	NA	1	2	1	2	2	3	1	2
Acidianus filamentous virus 7	S	346883	15	3	3	2	15	13	11	2	3	2	5	3	1	4	4	7	4	5	1	8	6	1	2	4	3	4	6	6	7	7	3	4	2	2	NA	4	6	3	5	4	8	9	2	6	NA	4	5
Sulfolobus islandicus filamentous virus	S	176106	4	NA	NA	1	NA	NA	NA	NA	1	NA	1	NA	NA	NA	2	2	NA	1	NA	NA	NA	1	2	2	NA	NA	2	4	NA	3	1	2	NA	1	NA	1	NA	NA	NA	NA	NA	NA	1	NA	NA	1	NA
Acidianus filamentous virus 6	S	346882	3	NA	NA	NA	2	NA	NA	1	NA	3	NA	NA	NA	NA	NA	NA	2	NA	1	3	3	NA	NA	1	NA	NA	NA	NA	NA	1	1	NA	NA	NA	2	NA	NA	NA	NA	NA	NA	1	1	NA	NA	2	3
Acidianus filamentous virus 8	S	346884	4	2	2	NA	NA	NA	NA	2	NA	NA	1	NA	NA	NA	NA	NA	2	NA	NA	NA	NA	NA	NA	NA	3	1	NA	4	1	2	NA	NA	NA	2	2	NA	2	NA	NA	1	1	NA	NA	1	NA	NA	1
Stygiolobus rod-shaped virus	S	537009	4	2	2	4	2	2	2	1	1	3	3	NA	2	1	2	NA	NA	NA	2	2	1	NA	3	NA	2	NA	1	3	1	NA	NA	1	2	3	NA	NA	1	3	2	4	NA	2	3	1	NA	1	1
Sulfolobus islandicus rudivirus 3	S	1895333	4	2	1	NA	2	1	4	NA	NA	NA	NA	2	2	1	NA	NA	4	NA	4	2	2	1	1	NA	1	NA	NA	1	2	2	1	1	NA	NA	1	NA	NA	2	2	1	3	NA	1	NA	NA	2	1
Sulfolobus virus STSV1	S	285013	9	NA	1	2	5	7	2	1	4	2	6	1	NA	5	NA	1	4	3	2	4	4	3	2	2	1	3	2	5	4	1	3	2	1	NA	4	2	3	1	2	1	3	3	NA	3	NA	1	3
Acidianus tailed spindle virus	S	1797140	5	NA	1	NA	NA	NA	1	2	NA	NA	NA	5	3	1	1	3	2	2	1	3	1	2	NA	1	1	4	NA	1	3	2	1	3	1	NA	NA	NA	NA	1	1	3	1	NA	NA	2	2	1	NA
Sulfolobus virus STSV2	S	1123964	6	6	4	1	2	1	5	2	1	4	1	NA	2	NA	2	NA	NA	2	2	4	NA	1	2	1	3	NA	NA	NA	3	3	2	1	NA	3	4	2	4	2	4	NA	NA	1	1	2	1	3	3
Acidianus two-tailed virus	S	315953	9	1	NA	2	NA	NA	NA	NA	1	NA	6	1	1	2	NA	2	5	2	4	3	3	1	1	NA	2	1	2	NA	1	NA	1	3	1	1	NA	NA	9	NA	5	1	4	NA	1	2	NA	4	1
Merkel cell polyomavirus	S	493803	4	3	NA	1	NA	NA	1	NA	2	1	1	NA	NA	NA	1	NA	NA	1	NA	NA	NA	1	1	4	NA	NA	NA	1	1	2	1	1	NA	1	NA	NA	NA	NA	NA	NA	NA	NA	2	NA	NA	1	2
California sea lion polyomavirus 1	S	715223	2	NA	NA	NA	NA	NA	NA	NA	NA	NA	NA	NA	NA	NA	NA	1	NA	NA	NA	NA	NA	NA	NA	NA	NA	NA	NA	NA	NA	NA	NA	NA	NA	NA	NA	NA	NA	NA	NA	NA	NA	NA	NA	2	NA	NA	NA
Bank vole polyomavirus	S	1737522	3	NA	NA	NA	NA	NA	NA	NA	2	NA	NA	NA	NA	NA	NA	1	NA	NA	NA	1	NA	NA	NA	NA	1	NA	NA	NA	NA	1	NA	1	NA	1	NA	NA	NA	1	1	NA	NA	NA	NA	1	NA	NA	NA
Piliocolobus rufomitratus polyomavirus 1	S	1236407	4	NA	2	NA	NA	NA	4	1	1	NA	NA	2	NA	NA	NA	NA	NA	NA	NA	NA	4	1	2	2	NA	1	NA	NA	3	NA	NA	NA	1	1	1	NA	NA	2	NA	NA	NA	1	1	1	NA	NA	NA
White spot syndrome virus	S	342409	17	7	13	2	8	7	2	8	5	15	15	10	9	16	15	6	8	8	5	8	8	4	17	9	12	9	16	7	5	10	3	9	4	8	4	13	10	8	7	5	2	4	7	2	4	8	9
Bacillus phage Wip1	S	663237	13	1	NA	1	4	3	2	3	2	4	3	2	4	5	13	2	1	4	2	1	2	NA	3	1	NA	2	8	3	4	3	2	2	1	1	1	1	1	NA	1	2	4	NA	2	1	NA	NA	1
Bacillus phage Bam35	S	341938	2	NA	NA	NA	NA	NA	NA	NA	NA	NA	NA	NA	NA	NA	NA	NA	2	NA	1	NA	NA	NA	NA	1	NA	1	NA	2	NA	NA	NA	NA	NA	NA	2	NA	NA	NA	2	NA	NA	NA	NA	1	NA	NA	NA
African swine fever virus	S	10497	13	2	10	5	3	NA	4	2	6	3	5	5	2	5	3	5	1	1	2	2	2	9	13	4	6	4	4	3	1	3	1	2	3	4	4	3	4	1	2	1	2	3	2	1	NA	5	1
Acidianus spindle-shaped virus 1	S	693629	3	2	NA	NA	NA	NA	NA	NA	NA	1	NA	1	NA	NA	NA	2	2	NA	NA	3	3	NA	NA	1	NA	1	1	NA	1	NA	NA	1	1	NA	NA	NA	NA	1	NA	3	NA	NA	NA	NA	2	NA	NA
Acholeplasma phage L2	S	46014	4	NA	NA	NA	NA	1	NA	1	NA	2	1	3	1	NA	NA	2	NA	3	1	NA	1	NA	NA	NA	NA	NA	4	NA	1	NA	NA	NA	NA	1	2	2	NA	1	NA	1	NA	NA	NA	NA	1	NA	NA
Drosophila C virus	S	64279	24	7	4	5	2	4	7	7	3	1	4	4	13	10	4	5	8	4	2	6	4	3	8	12	9	3	5	4	5	5	1	5	3	5	3	4	3	3	10	2	NA	NA	1	2	6	2	4
Triatoma virus	S	103442	2	NA	NA	NA	NA	NA	NA	NA	NA	NA	NA	NA	NA	NA	NA	NA	NA	NA	NA	NA	NA	NA	NA	NA	NA	NA	NA	NA	NA	NA	NA	NA	NA	NA	NA	NA	NA	NA	NA	NA	NA	NA	NA	NA	NA	NA	NA
Cricket paralysis virus	S	12136	2	NA	NA	NA	NA	1	NA	NA	NA	NA	NA	NA	NA	NA	NA	NA	NA	NA	NA	NA	NA	1	NA	1	NA	1	NA	NA	NA	1	NA	NA	NA	NA	1	NA	NA	NA	NA	NA	NA	NA	NA	NA	NA	1	NA
Plautia stali intestine virus	S	64698	1	NA	NA	NA	NA	NA	NA	NA	NA	NA	NA	NA	NA	NA	NA	NA	NA	NA	1	NA	NA	NA	NA	NA	NA	1	NA	NA	NA	NA	NA	1	NA	NA	1	NA	NA	NA	NA	NA	1	NA	NA	NA	NA	NA	NA
Cripavirus NB-1/2011/HUN	S	1541211	5	NA	NA	NA	2	NA	3	NA	1	NA	NA	2	NA	2	NA	2	5	NA	NA	3	NA	NA	NA	1	NA	2	NA	NA	NA	1	1	2	1	4	2	1	1	4	NA	NA	NA	1	NA	NA	NA	NA	2
Solenopsis invicta virus-1	S	294369	4	2	2	1	2	1	1	4	2	NA	NA	NA	NA	2	NA	NA	1	NA	NA	1	3	NA	1	1	NA	1	NA	NA	1	NA	NA	1	NA	NA	2	NA	3	NA	NA	1	NA	NA	NA	NA	1	NA	1
Acute bee paralysis virus	S	92444	5	NA	NA	NA	NA	NA	NA	NA	NA	NA	1	NA	5	NA	NA	NA	NA	NA	NA	NA	1	NA	1	1	NA	1	NA	NA	NA	NA	1	NA	NA	NA	NA	1	1	NA	1	NA	1	NA	NA	NA	NA	NA	NA
Opsiphanes invirae iflavirus 1	S	1675864	28	7	13	9	28	16	10	9	20	13	14	9	12	14	12	12	8	9	6	11	11	12	15	3	5	8	4	16	8	8	11	6	13	7	4	7	8	7	13	4	13	6	7	4	4	8	19
Thaumetopoea pityocampa iflavirus 1	S	1591444	5	NA	1	3	NA	NA	NA	NA	1	NA	NA	NA	2	NA	NA	NA	NA	NA	NA	5	NA	NA	NA	1	1	NA	NA	1	NA	NA	NA	NA	NA	NA	3	NA	NA	NA	NA	1	2	NA	NA	NA	1	NA	NA
Brevicoryne brassicae picorna-like virus	S	436447	1	NA	NA	NA	1	NA	NA	NA	NA	NA	NA	NA	NA	NA	NA	NA	NA	NA	NA	NA	NA	NA	NA	NA	NA	NA	NA	1	NA	NA	NA	NA	NA	NA	NA	NA	NA	1	NA	NA	NA	NA	NA	NA	NA	NA	NA
Heliconius erato iflavirus	S	1487185	4	1	3	NA	NA	NA	1	NA	NA	NA	NA	NA	NA	NA	NA	NA	NA	NA	NA	NA	NA	NA	NA	NA	NA	1	NA	NA	NA	1	NA	NA	NA	2	NA	NA	NA	NA	1	1	NA	NA	NA	NA	1	NA	NA
Hedgehog hepatovirus	S	1745249	3	NA	NA	NA	NA	NA	NA	NA	3	NA	NA	NA	NA	NA	NA	NA	NA	NA	NA	NA	NA	NA	NA	NA	NA	3	NA	NA	1	1	NA	1	NA	NA	1	NA	NA	NA	NA	1	NA	NA	NA	1	NA	NA	NA
Rodent hepatovirus	S	1745247	6	1	1	NA	1	NA	NA	1	NA	6	4	2	1	NA	NA	2	NA	NA	NA	1	2	NA	NA	1	NA	NA	NA	NA	NA	3	1	NA	NA	2	NA	NA	NA	1	NA	NA	NA	NA	2	NA	NA	NA	NA
Equine rhinitis A virus	S	47000	6	NA	1	NA	1	1	NA	NA	1	3	6	1	NA	1	1	NA	1	NA	NA	2	NA	NA	NA	NA	NA	2	2	NA	NA	NA	NA	2	NA	NA	3	3	NA	NA	NA	3	NA	NA	1	NA	NA	NA	NA
Duck picornavirus GL/12	S	1482734	4	1	1	NA	NA	NA	NA	2	NA	1	NA	1	NA	NA	1	2	NA	NA	1	NA	NA	NA	NA	NA	1	1	NA	NA	3	1	4	NA	NA	NA	NA	1	NA	NA	NA	2	NA	NA	1	NA	NA	1	1
Tobacco ringspot virus	S	12282	2	NA	NA	NA	NA	NA	NA	NA	NA	NA	NA	NA	1	NA	NA	NA	NA	NA	NA	NA	NA	NA	NA	NA	2	NA	NA	NA	NA	NA	1	NA	NA	NA	1	NA	NA	NA	NA	NA	NA	NA	NA	NA	NA	1	NA
Grapevine deformation virus	S	233784	7	NA	1	1	2	NA	1	1	3	NA	3	NA	NA	NA	4	2	6	1	NA	2	NA	NA	3	NA	1	NA	2	3	3	4	1	2	1	NA	NA	1	NA	NA	7	2	1	1	2	NA	NA	NA	NA
Radish mosaic virus	S	328061	3	NA	NA	NA	NA	NA	NA	NA	NA	NA	NA	NA	NA	NA	NA	NA	1	NA	NA	NA	NA	NA	NA	NA	NA	NA	1	1	NA	NA	NA	NA	NA	NA	NA	NA	1	NA	NA	1	NA	NA	NA	NA	NA	NA	1
Turnip ringspot virus	S	392504	2	1	1	NA	1	1	1	2	NA	1	1	NA	2	NA	1	NA	1	NA	NA	NA	NA	NA	2	1	1	1	NA	NA	NA	NA	NA	NA	NA	NA	NA	NA	NA	1	NA	NA	1	1	NA	NA	NA	NA	NA
Parsnip yellow fleck virus	S	12777	2	2	NA	NA	NA	NA	NA	NA	NA	NA	NA	NA	NA	NA	NA	NA	NA	NA	NA	NA	NA	NA	2	1	NA	NA	NA	NA	NA	NA	NA	NA	NA	NA	NA	NA	NA	NA	NA	1	NA	NA	NA	NA	NA	NA	NA
Picornavirales Bu-3	S	1813613	3	1	1	NA	1	NA	2	2	NA	2	NA	2	NA	NA	NA	1	NA	1	NA	2	1	NA	NA	NA	3	NA	NA	NA	NA	1	1	NA	2	NA	2	NA	NA	NA	NA	NA	NA	1	NA	NA	NA	NA	NA
Pepper severe mosaic virus	S	12210	58	14	19	NA	58	49	28	26	37	19	20	12	27	13	18	24	32	14	8	16	39	10	6	15	5	5	4	23	11	21	20	14	12	9	6	25	28	12	23	26	21	17	14	4	7	4	47
Sweet potato feathery mottle virus	S	12844	2	NA	NA	NA	NA	NA	NA	NA	NA	NA	NA	NA	NA	NA	1	NA	NA	NA	NA	NA	NA	NA	NA	NA	NA	1	NA	NA	NA	NA	NA	NA	NA	NA	NA	NA	NA	NA	NA	NA	NA	NA	NA	NA	NA	NA	1
Panax virus Y	S	796352	2	NA	NA	NA	NA	NA	NA	NA	NA	NA	NA	NA	2	NA	NA	NA	NA	NA	NA	NA	NA	NA	NA	NA	NA	NA	NA	1	NA	NA	NA	NA	NA	NA	NA	NA	1	NA	NA	NA	NA	NA	1	NA	NA	NA	NA
Tamarillo leaf malformation virus	S	945960	4	NA	NA	NA	1	NA	NA	NA	1	NA	NA	4	1	NA	2	NA	NA	NA	NA	NA	NA	NA	NA	NA	NA	2	1	1	NA	3	1	NA	NA	NA	NA	NA	NA	NA	NA	NA	NA	NA	NA	NA	NA	NA	2
Potato virus Y	S	12216	3	NA	NA	NA	NA	NA	NA	NA	NA	NA	NA	NA	NA	NA	NA	1	3	NA	NA	NA	NA	NA	NA	NA	NA	NA	NA	NA	NA	NA	NA	NA	NA	NA	NA	NA	NA	NA	1	1	NA	NA	NA	NA	NA	NA	NA
Iris severe mosaic virus	S	32620	2	NA	NA	NA	NA	NA	NA	NA	NA	NA	NA	NA	NA	NA	NA	NA	NA	NA	NA	NA	NA	NA	NA	NA	NA	NA	NA	NA	NA	NA	NA	NA	NA	NA	NA	NA	NA	NA	NA	NA	NA	NA	NA	NA	NA	NA	NA
Onion yellow dwarf virus	S	43130	5	3	NA	NA	NA	NA	NA	NA	NA	NA	1	NA	1	NA	1	5	1	NA	1	2	1	NA	NA	4	NA	NA	1	NA	1	1	NA	NA	NA	1	NA	NA	NA	NA	NA	NA	1	NA	NA	NA	NA	NA	1
Colombian datura virus	S	91613	6	1	NA	NA	NA	NA	NA	1	NA	NA	NA	5	3	NA	NA	1	NA	4	2	NA	3	1	NA	2	NA	2	1	NA	4	NA	NA	NA	4	3	NA	2	2	NA	2	NA	5	1	1	NA	NA	1	1
Celery mosaic virus	S	112436	2	NA	NA	NA	NA	NA	1	NA	NA	NA	NA	NA	NA	NA	NA	NA	NA	NA	NA	NA	NA	NA	NA	NA	NA	NA	NA	1	NA	NA	NA	NA	NA	NA	NA	NA	NA	NA	NA	NA	NA	NA	NA	NA	NA	NA	NA
Peru tomato mosaic virus	S	187978	3	NA	NA	NA	NA	NA	NA	NA	NA	NA	NA	NA	NA	NA	1	NA	NA	NA	NA	NA	1	NA	NA	NA	NA	1	NA	NA	NA	NA	NA	NA	NA	NA	NA	NA	NA	NA	NA	NA	NA	NA	NA	1	NA	NA	NA
Basella rugose mosaic virus	S	373398	3	1	NA	NA	1	NA	NA	NA	1	NA	1	NA	NA	NA	NA	NA	NA	NA	NA	NA	2	3	NA	1	NA	NA	NA	1	NA	NA	NA	NA	NA	NA	NA	NA	NA	NA	1	NA	NA	1	NA	NA	NA	NA	1
Telosma mosaic virus	S	400394	1	NA	NA	NA	1	NA	NA	NA	NA	NA	NA	NA	NA	NA	NA	1	NA	NA	NA	NA	NA	NA	NA	NA	NA	NA	1	NA	1	NA	NA	NA	NA	NA	NA	NA	NA	NA	NA	NA	NA	NA	NA	NA	NA	NA	NA
Caladenia virus A	S	1198147	6	NA	1	NA	NA	NA	NA	NA	NA	NA	NA	1	NA	2	NA	NA	2	NA	NA	NA	NA	1	NA	NA	NA	NA	NA	NA	NA	NA	NA	NA	1	6	4	1	NA	1	NA	2	NA	NA	NA	2	NA	1	1
Swine enteric coronavirus	S	1766554	5	1	NA	NA	1	NA	1	2	1	1	3	3	NA	3	2	3	2	1	NA	1	4	NA	1	1	1	1	3	3	NA	NA	NA	2	4	5	NA	4	NA	NA	NA	1	1	NA	NA	1	3	2	3
Ferret coronavirus	S	1264898	5	NA	1	1	5	2	1	1	NA	NA	1	4	1	1	NA	1	NA	2	NA	2	NA	NA	3	NA	1	1	NA	3	1	1	1	NA	NA	NA	NA	2	2	1	NA	2	1	1	NA	NA	NA	1	1
Mink coronavirus 1	S	1913642	3	NA	NA	NA	2	1	NA	NA	NA	NA	NA	2	2	NA	NA	2	NA	NA	NA	NA	NA	NA	NA	NA	NA	1	NA	NA	NA	NA	NA	NA	NA	NA	2	NA	2	NA	NA	3	1	NA	2	NA	NA	NA	NA
Bat coronavirus HKU10	S	1244203	3	NA	NA	1	NA	NA	NA	NA	3	NA	NA	1	NA	NA	NA	NA	NA	NA	NA	NA	NA	NA	NA	NA	2	NA	NA	2	1	NA	NA	NA	NA	NA	2	NA	NA	NA	NA	NA	NA	NA	NA	NA	NA	NA	NA
Bat coronavirus CDPHE15	S	1913643	3	NA	1	NA	NA	NA	NA	NA	NA	NA	NA	NA	NA	NA	NA	NA	NA	NA	NA	NA	NA	NA	NA	NA	NA	NA	NA	NA	NA	NA	NA	NA	NA	NA	NA	NA	NA	NA	NA	NA	NA	NA	NA	NA	NA	NA	NA
Rabbit coronavirus HKU14	S	1160968	4	NA	1	NA	NA	NA	NA	NA	1	NA	NA	NA	NA	NA	NA	NA	NA	1	NA	NA	NA	NA	2	NA	NA	NA	2	NA	1	NA	NA	NA	NA	NA	NA	NA	NA	NA	NA	NA	NA	NA	NA	4	NA	NA	NA
Bat Hp-betacoronavirus/Zhejiang2013	S	1541205	4	1	2	NA	NA	2	1	1	NA	NA	3	1	NA	4	NA	2	NA	NA	NA	3	1	1	2	2	2	NA	3	1	NA	1	NA	1	NA	1	4	NA	1	NA	NA	1	NA	NA	NA	1	2	NA	1
Betacoronavirus HKU24	S	1590370	4	1	NA	NA	NA	2	NA	NA	NA	NA	NA	NA	4	NA	1	NA	NA	NA	NA	NA	NA	NA	NA	NA	NA	NA	NA	3	1	NA	1	NA	NA	1	NA	NA	NA	2	NA	NA	NA	1	1	1	3	NA	NA
Betacoronavirus 1	S	694003	3	1	2	NA	1	NA	NA	NA	NA	NA	NA	NA	NA	NA	NA	NA	3	NA	NA	NA	NA	NA	NA	1	NA	1	NA	NA	NA	2	2	1	NA	NA	NA	NA	NA	2	NA	1	NA	NA	NA	NA	NA	NA	NA
Avian coronavirus	S	694014	20	5	2	7	9	8	16	20	7	5	11	6	5	14	7	10	7	5	3	12	4	3	2	5	2	9	3	9	2	3	3	8	4	12	10	5	6	11	11	13	9	4	3	4	5	NA	7
White-eye coronavirus HKU16	S	1159907	5	5	1	NA	2	NA	NA	2	NA	2	1	NA	4	NA	NA	NA	NA	NA	NA	NA	1	4	2	1	NA	NA	NA	NA	2	NA	2	NA	3	NA	NA	1	NA	NA	2	5	NA	1	NA	NA	1	NA	NA
Porcine torovirus	S	237020	3	NA	NA	NA	1	2	NA	1	1	NA	2	NA	NA	NA	NA	NA	1	NA	NA	2	NA	NA	NA	NA	NA	NA	NA	3	NA	1	1	NA	NA	NA	1	1	NA	NA	NA	NA	1	1	NA	1	NA	2	1
Meno virus	S	1286141	2	NA	NA	NA	NA	NA	1	NA	NA	NA	NA	NA	NA	NA	NA	NA	NA	NA	NA	1	NA	NA	NA	NA	NA	NA	NA	NA	NA	NA	NA	1	NA	1	NA	NA	1	NA	NA	NA	NA	NA	NA	1	NA	NA	NA
Potato yellow vein virus	S	103881	32	15	4	11	8	2	NA	4	6	3	2	12	8	12	5	6	13	5	2	4	9	12	15	9	4	13	5	2	9	3	4	3	17	9	10	9	31	15	26	26	32	14	4	8	12	5	1
Bean yellow disorder virus	S	267970	4	1	1	1	NA	NA	NA	2	NA	NA	NA	1	NA	1	1	1	1	NA	NA	NA	NA	2	2	1	NA	NA	1	NA	NA	NA	2	NA	3	3	NA	NA	NA	NA	NA	1	NA	2	1	1	1	NA	NA
Lettuce infectious yellows virus	S	31713	14	2	2	2	1	2	1	6	NA	3	NA	3	NA	1	2	1	6	2	2	4	1	NA	NA	5	1	2	4	1	3	1	5	6	1	2	5	1	2	NA	3	7	3	3	NA	1	2	5	5
Cucurbit chlorotic yellows virus	S	558690	2	NA	1	1	NA	NA	NA	1	NA	NA	NA	NA	NA	NA	NA	NA	1	NA	NA	NA	NA	NA	NA	NA	NA	NA	NA	NA	NA	1	1	NA	1	NA	NA	NA	NA	NA	NA	NA	NA	NA	NA	NA	NA	NA	NA
Lettuce chlorosis virus	S	642478	4	NA	1	NA	NA	NA	3	NA	4	1	NA	2	NA	NA	NA	NA	NA	2	NA	NA	1	NA	NA	1	NA	NA	1	1	1	NA	NA	NA	NA	NA	2	NA	3	1	3	NA	2	NA	NA	NA	NA	NA	NA
Areca palm velarivirus 1	S	1654603	9	1	2	5	2	4	2	1	3	1	2	3	5	2	NA	3	2	1	3	9	5	3	7	5	7	2	2	NA	6	5	5	3	2	1	2	1	4	2	3	2	1	1	3	2	1	4	5
Grapevine leafroll-associated virus 1	S	47985	3	NA	1	NA	1	2	NA	NA	NA	2	NA	1	NA	NA	NA	1	1	1	NA	NA	NA	NA	1	2	NA	NA	NA	NA	NA	1	NA	NA	NA	NA	NA	NA	NA	NA	NA	NA	1	NA	NA	1	NA	NA	NA
Persimmon virus B	S	1493829	2	NA	1	NA	NA	NA	NA	NA	NA	NA	NA	NA	NA	1	NA	NA	NA	1	NA	NA	NA	NA	1	NA	NA	NA	NA	NA	NA	NA	NA	NA	NA	NA	1	NA	NA	NA	NA	1	NA	NA	NA	NA	NA	NA	NA
Rubus canadensis virus 1	S	1243178	10	1	4	1	NA	1	NA	1	NA	1	NA	NA	2	4	NA	NA	NA	1	1	NA	NA	6	6	10	2	NA	NA	NA	1	NA	NA	NA	NA	3	9	NA	NA	1	NA	2	1	NA	2	1	2	NA	NA
Apple stem pitting virus	S	35350	2	NA	NA	NA	NA	NA	NA	1	NA	NA	NA	NA	NA	NA	NA	NA	NA	NA	NA	NA	NA	NA	NA	NA	NA	NA	1	NA	1	NA	NA	NA	NA	NA	NA	1	NA	NA	NA	NA	NA	NA	NA	NA	NA	NA	NA
Aconitum latent virus	S	101764	1	NA	NA	NA	NA	NA	NA	NA	NA	NA	NA	NA	NA	NA	NA	NA	NA	NA	NA	NA	NA	NA	NA	NA	NA	NA	NA	NA	NA	NA	NA	NA	NA	NA	NA	NA	NA	NA	1	NA	NA	NA	NA	NA	NA	NA	NA
Carrot Ch virus 1	S	1425363	4	3	NA	1	NA	1	1	3	1	3	1	4	2	NA	1	2	NA	1	2	1	1	NA	1	NA	NA	NA	NA	3	NA	NA	NA	NA	1	NA	NA	NA	2	NA	1	NA	NA	NA	NA	NA	NA	1	NA
Diuris virus B	S	1247116	3	NA	1	NA	NA	NA	1	1	NA	NA	NA	NA	2	NA	NA	NA	NA	NA	NA	NA	1	NA	2	NA	1	NA	NA	NA	NA	NA	1	NA	NA	NA	NA	2	1	1	3	NA	2	NA	NA	2	1	NA	NA
Okra mosaic virus	S	70822	5	NA	NA	NA	1	NA	1	1	NA	1	NA	NA	NA	NA	1	NA	NA	NA	NA	NA	1	NA	NA	NA	NA	NA	NA	1	1	NA	1	4	NA	NA	NA	NA	NA	NA	NA	1	NA	4	1	NA	NA	1	NA
Poinsettia mosaic virus	S	113553	2	1	NA	1	NA	NA	NA	NA	NA	NA	NA	NA	NA	NA	NA	NA	NA	1	NA	NA	NA	NA	NA	NA	NA	NA	NA	NA	NA	1	NA	NA	NA	NA	NA	NA	NA	NA	NA	NA	1	NA	NA	NA	NA	2	NA
Alstroemeria virus x	S	316983	3	1	NA	NA	NA	NA	NA	NA	NA	NA	NA	1	NA	NA	NA	NA	NA	NA	NA	NA	NA	NA	NA	NA	NA	NA	NA	NA	NA	NA	NA	1	2	3	NA	NA	NA	NA	NA	NA	NA	NA	NA	NA	NA	1	NA
Murray Valley encephalitis virus	S	11079	3	NA	1	NA	1	1	NA	NA	NA	NA	NA	NA	NA	2	NA	NA	NA	NA	NA	1	NA	NA	NA	NA	NA	NA	3	NA	NA	NA	1	NA	1	NA	NA	NA	NA	NA	NA	1	NA	NA	NA	1	NA	NA	NA
Parramatta River virus	S	1708654	14	NA	NA	2	NA	NA	4	1	1	NA	1	NA	NA	NA	1	NA	2	4	2	3	1	NA	NA	6	5	1	NA	2	1	NA	NA	NA	1	8	4	1	1	6	2	4	5	NA	NA	NA	1	2	3
Montana myotis leukoencephalitis virus	S	64312	5	NA	1	1	NA	2	NA	NA	1	5	2	NA	1	2	4	1	1	NA	1	1	NA	NA	NA	NA	4	2	NA	NA	NA	NA	NA	1	NA	NA	1	NA	NA	NA	1	NA	NA	NA	1	NA	2	NA	1
Dengue virus	S	12637	5	NA	NA	NA	NA	NA	1	NA	NA	NA	1	1	1	NA	NA	2	NA	NA	NA	1	NA	2	NA	1	NA	2	1	NA	NA	NA	1	NA	NA	NA	NA	NA	NA	NA	NA	5	NA	NA	NA	NA	NA	NA	NA
Kyasanur forest disease virus	S	33743	1	NA	NA	NA	NA	NA	NA	NA	NA	NA	NA	NA	1	NA	NA	NA	NA	NA	NA	NA	NA	NA	NA	NA	NA	NA	NA	NA	NA	NA	NA	NA	NA	NA	NA	NA	NA	NA	NA	NA	NA	NA	NA	NA	NA	NA	NA
Wesselsbron virus	S	164416	2	2	NA	NA	NA	NA	NA	NA	NA	NA	NA	NA	1	NA	NA	NA	NA	NA	1	NA	1	NA	NA	NA	NA	1	1	NA	NA	NA	NA	NA	NA	NA	NA	1	NA	NA	2	NA	NA	NA	NA	NA	NA	NA	NA
Ilomantsi virus	S	1445557	1	NA	NA	NA	NA	NA	NA	1	NA	1	NA	NA	NA	NA	NA	NA	NA	NA	NA	NA	NA	NA	NA	NA	1	NA	NA	NA	NA	NA	NA	NA	NA	NA	NA	NA	NA	NA	NA	NA	NA	NA	NA	NA	NA	NA	NA
Drosophila subobscura Nora virus	S	1500865	2	NA	NA	NA	NA	NA	NA	NA	NA	NA	NA	NA	NA	1	1	2	NA	NA	1	NA	2	NA	NA	NA	1	NA	NA	NA	NA	2	NA	1	NA	NA	NA	NA	NA	NA	NA	NA	2	NA	NA	NA	NA	NA	NA
Shayang fly virus 4	S	1746061	2	NA	NA	NA	NA	NA	NA	NA	NA	NA	NA	NA	NA	NA	NA	NA	1	NA	NA	NA	NA	NA	NA	NA	NA	NA	1	NA	NA	NA	NA	NA	NA	NA	NA	NA	NA	NA	NA	NA	NA	NA	NA	NA	NA	NA	NA
Acyrthosiphon pisum virus	S	340187	3	NA	NA	NA	NA	NA	NA	NA	NA	NA	1	1	2	1	NA	1	1	NA	1	NA	NA	NA	NA	1	NA	NA	NA	NA	NA	NA	NA	NA	NA	NA	NA	NA	NA	NA	1	NA	NA	NA	1	2	NA	NA	NA
Solenopsis invicta virus 3	S	631345	5	NA	1	NA	3	1	1	1	NA	1	4	1	2	NA	4	2	NA	NA	NA	5	4	3	1	1	NA	2	NA	1	1	NA	1	4	NA	NA	NA	1	1	NA	5	NA	3	2	NA	2	NA	2	4
Shuangao lacewing virus 2	S	1746064	2	NA	NA	NA	NA	NA	1	1	NA	1	NA	NA	NA	NA	NA	NA	NA	NA	NA	NA	NA	NA	NA	NA	NA	NA	NA	NA	NA	NA	NA	NA	1	NA	NA	1	1	NA	NA	NA	NA	NA	NA	NA	NA	NA	NA
Burkina Faso astrovirus	S	1518574	3	NA	NA	NA	NA	1	NA	NA	NA	NA	1	NA	1	2	1	NA	NA	1	NA	1	1	NA	NA	3	NA	NA	NA	NA	1	3	NA	NA	NA	NA	NA	1	NA	NA	NA	1	NA	NA	NA	NA	1	1	NA
Bovine astrovirus B18/HK	S	1027245	5	NA	NA	NA	5	NA	NA	NA	NA	1	NA	NA	NA	NA	NA	NA	NA	NA	NA	NA	NA	NA	NA	NA	1	NA	NA	NA	NA	NA	1	NA	NA	NA	NA	NA	1	NA	NA	NA	NA	NA	NA	NA	NA	NA	NA
Porcine astrovirus 4	S	1105379	2	NA	NA	NA	NA	NA	NA	NA	NA	NA	NA	1	NA	NA	NA	NA	2	NA	NA	NA	NA	NA	NA	NA	NA	1	NA	NA	NA	NA	NA	NA	NA	NA	NA	NA	NA	NA	NA	NA	NA	NA	1	NA	NA	NA	NA
Duck astrovirus GII.A	S	905828	3	NA	2	NA	3	NA	NA	3	2	NA	NA	NA	NA	NA	1	1	NA	NA	NA	NA	3	NA	NA	2	1	NA	1	NA	1	NA	NA	NA	3	1	NA	3	3	1	1	NA	NA	1	2	1	NA	NA	NA
Citrus variegation virus	S	37127	6	1	NA	NA	NA	3	NA	NA	1	NA	5	NA	1	3	NA	3	2	1	3	2	1	2	3	4	1	3	3	3	1	3	3	1	NA	NA	2	3	4	1	1	2	1	NA	NA	NA	1	1	3
Botrytis cinerea mitovirus 3	S	1629666	2	NA	NA	1	NA	NA	NA	NA	NA	1	NA	NA	NA	NA	2	NA	NA	NA	NA	1	NA	NA	NA	NA	1	NA	NA	NA	NA	NA	1	NA	NA	NA	NA	NA	NA	NA	NA	NA	NA	NA	NA	2	NA	NA	1
Botrytis cinerea mitovirus 4	S	1629667	2	1	NA	NA	NA	NA	2	NA	NA	NA	1	1	NA	NA	NA	NA	NA	NA	NA	NA	NA	NA	NA	NA	NA	NA	1	NA	NA	NA	NA	NA	NA	NA	NA	NA	NA	1	NA	NA	NA	2	NA	NA	NA	NA	NA
Ophiostoma mitovirus 5	S	88388	4	NA	1	NA	4	NA	2	NA	4	NA	NA	NA	1	NA	NA	NA	2	NA	NA	NA	1	1	NA	1	NA	NA	1	NA	NA	1	NA	3	3	1	NA	NA	1	4	NA	3	NA	1	2	2	NA	2	NA
Turnip vein-clearing virus	S	29272	1	NA	NA	NA	NA	NA	NA	NA	NA	NA	NA	NA	NA	NA	NA	NA	NA	NA	NA	NA	NA	NA	NA	NA	NA	NA	NA	NA	NA	NA	NA	NA	NA	NA	NA	NA	NA	NA	NA	NA	NA	NA	NA	NA	NA	NA	NA
Passion fruit mosaic virus	S	1032457	3	1	NA	NA	NA	NA	NA	NA	NA	NA	NA	NA	NA	NA	NA	3	NA	NA	NA	NA	NA	NA	NA	NA	NA	NA	NA	NA	NA	NA	1	NA	NA	NA	NA	NA	2	NA	NA	NA	NA	NA	NA	NA	NA	NA	NA
Rattail cactus necrosis-associated virus	S	1123754	3	NA	NA	NA	NA	NA	3	NA	NA	NA	NA	NA	NA	NA	NA	NA	NA	NA	NA	NA	NA	NA	NA	NA	NA	NA	NA	NA	NA	NA	NA	NA	1	NA	NA	NA	NA	NA	NA	NA	1	NA	NA	NA	NA	NA	NA
Venezuelan equine encephalitis virus	S	11036	3	1	NA	NA	NA	NA	NA	NA	NA	NA	NA	NA	NA	NA	NA	NA	NA	NA	2	NA	NA	NA	NA	NA	NA	NA	2	NA	NA	1	2	2	1	NA	NA	NA	NA	NA	NA	NA	NA	NA	NA	NA	NA	NA	NA
Barfin flounder nervous necrosis virus	S	43761	5	NA	NA	1	4	1	2	4	5	NA	1	NA	NA	2	1	1	1	1	NA	NA	1	NA	2	NA	NA	NA	2	NA	1	NA	NA	NA	1	NA	NA	NA	NA	NA	NA	5	NA	5	NA	NA	1	NA	2
Bean leafroll virus	S	12041	1	NA	NA	1	NA	NA	NA	NA	NA	NA	NA	NA	NA	NA	NA	NA	NA	NA	NA	NA	NA	1	NA	NA	NA	NA	NA	NA	NA	NA	NA	NA	NA	NA	NA	NA	NA	NA	NA	NA	NA	NA	NA	NA	NA	NA	NA
Burdock mottle virus	S	1324959	2	2	NA	1	1	NA	NA	NA	NA	1	NA	NA	NA	NA	2	NA	NA	NA	NA	2	NA	1	NA	NA	NA	NA	NA	NA	NA	NA	NA	1	NA	NA	NA	1	NA	NA	NA	NA	NA	NA	1	NA	NA	NA	NA
Inhangapi virus	S	1620892	20	6	2	11	1	5	1	7	2	6	11	6	10	13	NA	3	1	2	7	5	4	7	20	7	4	2	2	2	5	9	3	3	6	2	5	4	4	5	5	4	2	NA	4	6	6	9	5
Almpiwar virus	S	318843	5	3	NA	2	NA	2	NA	NA	2	NA	NA	1	1	3	4	NA	3	1	1	2	1	NA	NA	1	1	1	NA	2	3	1	3	3	NA	1	1	3	2	NA	2	2	3	NA	NA	NA	NA	NA	5
Xiburema virus	S	1272959	1	1	NA	NA	NA	NA	NA	NA	NA	NA	NA	NA	1	NA	NA	NA	NA	NA	NA	NA	NA	NA	NA	NA	NA	NA	NA	NA	NA	NA	NA	NA	NA	NA	NA	NA	NA	NA	NA	NA	NA	NA	NA	NA	NA	NA	NA
Arboretum virus	S	1479612	4	NA	NA	NA	NA	1	NA	NA	NA	1	NA	1	NA	1	NA	1	NA	NA	NA	NA	2	NA	1	NA	NA	NA	2	NA	1	NA	NA	1	NA	NA	NA	NA	4	NA	2	NA	1	NA	NA	NA	NA	NA	NA
Walkabout Creek virus	S	1569258	1	NA	NA	NA	NA	NA	NA	NA	NA	NA	NA	NA	NA	NA	NA	NA	NA	NA	NA	NA	NA	NA	NA	NA	NA	NA	NA	NA	NA	NA	NA	1	1	NA	NA	1	NA	1	NA	NA	NA	NA	NA	NA	NA	NA	NA
Wuhan Louse Fly Virus 10	S	1608114	5	NA	NA	NA	NA	1	1	1	NA	NA	NA	NA	NA	1	NA	NA	NA	NA	NA	NA	1	NA	NA	5	NA	NA	NA	NA	NA	NA	NA	NA	NA	NA	2	NA	NA	NA	1	NA	NA	NA	NA	NA	NA	NA	NA
Wuhan Insect virus 4	S	1608109	5	NA	NA	1	5	NA	1	2	2	4	5	5	1	3	1	NA	NA	1	NA	NA	3	NA	NA	NA	1	1	1	4	2	NA	1	2	NA	NA	NA	NA	NA	NA	2	2	2	NA	NA	NA	NA	NA	2
Vesicular stomatitis Alagoas virus	S	198833	10	NA	2	NA	6	10	10	7	6	2	5	1	NA	3	2	2	2	2	2	1	2	2	4	2	4	1	2	2	4	4	2	4	4	1	4	1	8	4	4	1	1	5	1	NA	5	NA	2
Berrimah virus	S	318834	4	2	NA	1	2	NA	NA	NA	1	NA	NA	2	1	1	NA	NA	1	3	1	2	1	1	NA	2	NA	2	1	NA	NA	3	1	NA	1	NA	NA	NA	2	3	1	1	NA	4	NA	NA	1	NA	1
Kotonkan virus	S	318836	2	NA	1	NA	NA	NA	NA	NA	NA	NA	NA	NA	NA	NA	NA	NA	2	NA	NA	NA	1	NA	NA	1	NA	NA	NA	NA	NA	NA	NA	NA	NA	NA	NA	NA	NA	NA	NA	NA	NA	NA	NA	NA	NA	NA	NA
Flanders virus	S	200400	2	NA	NA	1	NA	NA	NA	NA	NA	1	2	1	NA	NA	NA	NA	1	NA	NA	1	NA	1	NA	NA	NA	NA	2	NA	NA	NA	1	1	NA	NA	NA	NA	NA	NA	NA	1	NA	NA	NA	NA	NA	NA	1
Ikoma lyssavirus	S	1167696	2	NA	NA	NA	NA	NA	NA	NA	NA	1	NA	NA	2	NA	NA	NA	NA	1	NA	NA	NA	NA	NA	NA	NA	NA	NA	NA	NA	NA	NA	NA	NA	NA	NA	NA	NA	NA	NA	NA	NA	NA	NA	NA	1	NA	NA
Maize fine streak virus	S	209854	1	NA	NA	NA	NA	NA	NA	1	NA	NA	NA	NA	NA	NA	NA	NA	NA	NA	NA	NA	NA	NA	NA	NA	NA	NA	NA	NA	NA	NA	1	NA	NA	NA	NA	NA	NA	NA	NA	NA	NA	NA	NA	NA	NA	NA	NA
Viral hemorrhagic septicemia virus	S	11287	2	NA	NA	NA	NA	NA	NA	NA	NA	NA	NA	NA	NA	NA	NA	NA	NA	NA	NA	NA	NA	1	NA	NA	NA	NA	NA	NA	NA	NA	NA	NA	NA	NA	NA	NA	NA	NA	NA	NA	NA	NA	NA	NA	NA	NA	NA
Human parainfluenza virus 4	S	11203	4	NA	NA	NA	NA	NA	NA	NA	NA	1	NA	NA	NA	NA	NA	1	NA	NA	NA	1	NA	NA	1	NA	NA	NA	NA	2	NA	NA	NA	NA	NA	NA	NA	1	1	NA	NA	NA	NA	NA	NA	NA	1	1	NA
Bovine parainfluenza virus 3	S	11215	6	NA	1	NA	2	1	4	6	NA	1	3	1	NA	NA	1	3	NA	NA	NA	NA	NA	2	NA	NA	2	2	NA	1	1	NA	1	NA	NA	NA	1	NA	2	2	1	3	1	1	1	1	NA	NA	NA
Human parainfluenza virus 1	S	12730	4	NA	NA	NA	NA	NA	4	NA	NA	NA	2	1	1	1	1	1	1	NA	2	3	NA	2	NA	NA	3	1	NA	NA	NA	2	NA	NA	NA	NA	NA	NA	1	NA	NA	NA	NA	1	NA	NA	NA	NA	NA
Salem virus	S	120499	5	NA	NA	NA	NA	NA	NA	1	NA	NA	NA	NA	5	NA	1	1	2	NA	NA	1	2	NA	NA	1	NA	NA	1	1	2	1	3	2	3	NA	NA	NA	NA	1	NA	NA	NA	1	NA	1	NA	NA	NA
J-virus	S	322067	2	2	NA	1	1	NA	NA	1	NA	NA	1	1	NA	1	1	NA	NA	2	NA	1	1	1	2	2	NA	NA	NA	2	NA	NA	NA	NA	1	NA	1	NA	NA	NA	NA	NA	1	NA	NA	NA	NA	NA	1
Measles virus	S	11234	7	NA	4	1	NA	3	7	2	3	1	NA	NA	1	NA	1	NA	NA	NA	3	3	2	1	2	2	NA	1	2	1	NA	3	3	2	NA	NA	NA	1	NA	1	2	1	1	2	NA	1	2	NA	3
Avian paramyxovirus 4	S	28274	4	NA	1	NA	NA	NA	NA	NA	1	2	1	NA	1	1	3	3	NA	NA	NA	NA	1	3	1	1	1	2	NA	3	NA	4	NA	NA	NA	NA	NA	1	NA	NA	NA	NA	2	1	NA	1	NA	NA	NA
Sudan ebolavirus	S	186540	5	NA	1	NA	NA	1	NA	1	NA	NA	NA	1	1	1	1	NA	1	3	NA	NA	NA	NA	2	1	2	1	4	NA	NA	1	NA	1	2	1	2	5	5	NA	1	1	2	NA	NA	NA	NA	1	NA
Human metapneumovirus	S	162145	2	NA	NA	1	NA	NA	NA	1	NA	NA	NA	NA	NA	2	1	1	2	NA	NA	NA	NA	2	NA	NA	1	NA	NA	NA	NA	NA	2	NA	NA	1	NA	NA	NA	NA	NA	NA	NA	1	NA	NA	NA	NA	1
Bovine respiratory syncytial virus	S	11246	2	NA	NA	NA	NA	NA	NA	NA	NA	NA	NA	NA	NA	NA	NA	NA	NA	NA	NA	NA	NA	2	NA	NA	NA	1	NA	NA	NA	NA	1	NA	NA	NA	NA	NA	NA	NA	NA	NA	NA	NA	1	NA	NA	NA	NA
Borna disease virus	S	12455	1	NA	NA	NA	NA	NA	NA	NA	NA	NA	NA	NA	NA	NA	NA	NA	NA	NA	NA	NA	NA	NA	NA	NA	NA	NA	NA	NA	1	NA	NA	NA	NA	NA	NA	NA	NA	NA	NA	NA	NA	NA	NA	NA	NA	NA	1
Avian bornavirus	S	675389	5	1	NA	1	NA	NA	NA	NA	NA	1	NA	NA	NA	NA	NA	NA	NA	NA	1	1	NA	3	5	1	NA	NA	NA	NA	NA	NA	NA	NA	NA	1	NA	NA	NA	NA	NA	1	NA	NA	1	1	NA	NA	NA
Sclerotinia sclerotiorum negative-stranded RNA virus 3	S	1435457	8	5	4	1	NA	3	1	2	2	8	4	1	3	3	3	4	NA	NA	1	NA	2	3	1	NA	NA	2	1	NA	NA	2	NA	NA	NA	NA	NA	1	2	NA	NA	NA	NA	NA	1	NA	NA	1	2
Tomato zonate spot virus	S	460926	15	6	8	2	12	2	NA	NA	2	5	7	3	3	10	15	12	4	3	1	2	3	7	4	7	1	5	5	NA	NA	2	2	3	7	NA	3	2	4	1	NA	1	1	2	8	2	1	5	5
Capsicum chlorosis virus	S	163325	5	4	NA	4	NA	NA	NA	4	NA	4	3	2	2	2	NA	4	2	1	NA	1	1	2	1	3	NA	NA	1	2	NA	NA	1	1	1	1	2	2	NA	NA	2	NA	NA	NA	1	2	NA	5	2
Bean necrotic mosaic virus	S	1033976	2	1	NA	NA	NA	1	1	NA	NA	NA	NA	1	NA	NA	NA	1	NA	NA	NA	2	NA	NA	NA	NA	NA	NA	NA	1	2	1	NA	1	1	NA	1	NA	NA	NA	NA	NA	NA	NA	NA	2	NA	NA	NA
Tomato spotted wilt virus	S	11613	4	NA	NA	1	NA	NA	NA	NA	NA	NA	1	4	2	NA	NA	NA	1	NA	NA	1	NA	1	NA	2	NA	NA	NA	2	NA	NA	NA	1	1	NA	NA	1	NA	NA	NA	1	1	NA	NA	NA	NA	NA	NA
Wenzhou Tick Virus	S	1608094	23	2	5	6	23	5	7	8	12	5	8	1	NA	4	4	5	11	1	NA	1	4	NA	2	NA	4	1	2	9	7	7	9	2	3	NA	2	1	9	4	9	6	6	6	2	3	1	4	9
Lone Star virus	S	1219465	1	NA	NA	NA	NA	NA	NA	NA	NA	NA	NA	NA	NA	NA	NA	NA	NA	NA	NA	NA	NA	NA	NA	NA	NA	NA	NA	NA	NA	NA	NA	NA	NA	NA	NA	NA	NA	NA	NA	1	NA	NA	NA	NA	NA	NA	NA
Huangpi Tick Virus 1	S	1608047	4	NA	1	2	1	NA	NA	NA	1	1	1	2	1	1	1	NA	1	NA	NA	3	1	NA	1	NA	NA	NA	1	1	NA	3	1	NA	1	NA	NA	4	1	NA	NA	1	NA	NA	NA	1	1	NA	1
Wuhan Fly Virus 1	S	1608101	1	NA	NA	NA	NA	NA	NA	NA	NA	NA	NA	NA	NA	1	NA	NA	NA	NA	NA	NA	NA	NA	NA	NA	NA	NA	NA	NA	NA	NA	NA	NA	NA	NA	NA	NA	NA	NA	NA	NA	NA	NA	NA	NA	NA	NA	NA
Shuni virus	S	159148	3	NA	NA	1	1	3	NA	NA	2	NA	1	NA	NA	3	NA	1	2	NA	NA	1	NA	NA	NA	NA	NA	3	1	2	2	1	NA	NA	2	NA	NA	2	1	2	1	NA	1	NA	NA	NA	NA	NA	1
Bunyamwera virus	S	35304	2	NA	NA	NA	NA	NA	NA	NA	NA	NA	NA	NA	NA	NA	2	NA	NA	NA	NA	NA	NA	NA	NA	NA	NA	NA	NA	NA	NA	1	NA	NA	NA	NA	NA	NA	NA	NA	2	NA	NA	NA	NA	NA	1	NA	NA
Murrumbidgee virus	S	1406134	3	NA	NA	NA	NA	1	NA	1	NA	NA	1	NA	NA	NA	NA	NA	NA	NA	NA	NA	NA	NA	3	2	NA	NA	NA	2	NA	NA	2	NA	NA	NA	NA	NA	1	NA	NA	NA	NA	NA	NA	NA	NA	NA	1
Sandfly fever Sicilian virus	S	28292	1	NA	NA	NA	NA	NA	NA	NA	NA	NA	NA	NA	NA	NA	NA	NA	NA	NA	NA	NA	NA	NA	NA	NA	NA	NA	NA	NA	NA	NA	NA	NA	NA	NA	NA	NA	NA	NA	NA	NA	NA	NA	NA	NA	NA	NA	NA
Toros virus	S	1764085	3	NA	NA	NA	NA	NA	NA	NA	NA	NA	NA	NA	NA	NA	NA	NA	NA	NA	NA	NA	NA	NA	NA	NA	NA	NA	NA	NA	NA	NA	NA	NA	NA	NA	NA	NA	NA	1	NA	NA	NA	NA	NA	NA	NA	NA	NA
Candiru virus	S	629725	9	2	1	NA	NA	NA	NA	NA	NA	2	3	NA	3	NA	NA	NA	NA	NA	1	1	NA	1	2	9	NA	NA	NA	NA	1	1	NA	1	1	1	NA	NA	1	NA	NA	NA	2	NA	2	1	1	NA	1
Crimean-Congo hemorrhagic fever nairovirus	S	11593	2	NA	1	NA	NA	NA	NA	NA	NA	NA	NA	NA	NA	NA	NA	NA	NA	NA	NA	NA	NA	NA	NA	NA	NA	NA	NA	NA	NA	NA	NA	NA	1	NA	NA	NA	NA	NA	NA	NA	NA	NA	NA	NA	NA	NA	NA
Mobala mammarenavirus	S	55097	7	NA	NA	NA	NA	NA	NA	NA	NA	1	2	4	1	1	NA	2	NA	NA	1	NA	NA	NA	2	4	3	2	NA	NA	NA	1	2	NA	NA	6	3	NA	NA	NA	NA	2	NA	NA	NA	NA	NA	NA	1
Tacaribe mammarenavirus	S	11631	2	NA	NA	NA	NA	NA	NA	2	NA	NA	NA	NA	NA	NA	NA	NA	NA	1	NA	NA	NA	NA	NA	NA	NA	NA	NA	NA	NA	NA	1	1	NA	1	1	NA	2	NA	NA	NA	NA	NA	NA	NA	NA	NA	NA
Sabia mammarenavirus	S	45709	1	NA	NA	NA	NA	NA	NA	NA	NA	NA	NA	NA	NA	NA	NA	NA	NA	NA	NA	NA	NA	NA	NA	NA	NA	NA	NA	NA	NA	NA	NA	NA	NA	NA	NA	NA	NA	NA	NA	1	NA	NA	NA	NA	NA	NA	NA
Lujo mammarenavirus	S	649188	2	1	NA	NA	NA	NA	NA	NA	NA	NA	2	NA	1	NA	1	2	NA	NA	NA	NA	1	NA	1	1	2	NA	NA	NA	NA	NA	1	NA	NA	NA	NA	NA	NA	NA	NA	NA	NA	NA	1	NA	NA	NA	NA
Rice stripe virus	S	12331	2	NA	1	NA	NA	NA	NA	NA	NA	NA	1	NA	1	NA	NA	NA	NA	NA	NA	NA	NA	NA	NA	NA	NA	NA	1	1	NA	NA	NA	NA	1	NA	NA	NA	NA	NA	NA	NA	NA	1	NA	NA	NA	NA	NA
Pigeon pea sterility mosaic virus	S	191288	4	NA	NA	NA	3	1	4	NA	1	1	1	NA	NA	NA	1	NA	NA	NA	NA	1	NA	1	NA	NA	NA	NA	NA	3	NA	1	NA	NA	NA	NA	NA	NA	NA	NA	NA	1	NA	NA	NA	1	1	NA	1
European mountain ash ringspot-associated virus	S	267407	4	1	NA	NA	NA	NA	NA	NA	NA	NA	2	1	NA	NA	NA	NA	1	2	2	NA	NA	NA	1	NA	NA	NA	NA	NA	1	2	NA	2	2	1	1	1	NA	1	2	NA	4	3	1	NA	NA	NA	NA
Thogoto virus	S	11569	3	NA	NA	NA	NA	NA	NA	NA	1	NA	1	NA	NA	NA	NA	NA	1	NA	1	1	NA	NA	NA	NA	NA	1	NA	NA	NA	NA	2	3	NA	NA	NA	1	NA	NA	NA	1	NA	NA	NA	NA	NA	NA	NA
Sanxia Water Strider Virus 4	S	1608063	2	1	1	NA	NA	NA	NA	NA	NA	NA	1	NA	1	NA	NA	NA	2	NA	NA	NA	NA	NA	NA	NA	NA	NA	NA	NA	NA	NA	NA	NA	NA	NA	NA	NA	NA	NA	NA	1	NA	NA	NA	NA	NA	NA	NA
Penicillium aurantiogriseum fusarivirus 1	S	1755752	1	NA	NA	NA	NA	NA	NA	NA	NA	NA	NA	NA	1	NA	NA	NA	NA	NA	NA	NA	NA	1	NA	NA	NA	NA	NA	NA	NA	NA	NA	NA	NA	NA	NA	NA	NA	NA	NA	NA	NA	NA	NA	NA	NA	NA	NA
Honeysuckle yellow vein virus	S	240865	17	8	6	2	8	10	NA	2	2	13	16	6	12	11	17	5	4	1	4	4	4	6	5	5	4	10	5	NA	NA	3	NA	5	10	3	NA	5	5	1	1	1	9	NA	6	9	4	5	9
Okra mottle virus	S	619599	9	3	3	3	5	4	NA	1	1	4	1	4	2	9	6	4	NA	1	2	NA	NA	3	1	1	NA	4	NA	NA	1	3	NA	NA	2	1	NA	3	NA	NA	1	1	4	NA	3	NA	2	1	NA
African cassava mosaic virus	S	10817	3	NA	1	NA	NA	NA	NA	NA	1	NA	1	NA	NA	NA	NA	NA	NA	NA	NA	3	NA	NA	NA	NA	NA	NA	NA	NA	NA	NA	NA	NA	NA	1	NA	NA	NA	NA	NA	1	NA	1	NA	NA	NA	NA	NA
Tomato mottle virus	S	10835	1	NA	NA	NA	1	NA	NA	NA	NA	NA	NA	NA	NA	NA	NA	NA	NA	NA	NA	NA	NA	NA	NA	NA	NA	NA	NA	NA	1	NA	NA	NA	NA	1	NA	NA	NA	NA	NA	NA	NA	NA	NA	NA	NA	NA	NA
Tomato yellow leaf curl Sardinia virus	S	123735	2	NA	NA	NA	1	NA	1	NA	NA	NA	NA	NA	NA	NA	NA	NA	NA	1	2	NA	NA	2	NA	NA	NA	NA	NA	NA	1	1	1	NA	1	NA	NA	2	1	NA	1	1	NA	NA	NA	NA	NA	NA	NA
Tomato leaf curl Gujarat virus	S	219299	3	NA	NA	NA	NA	NA	NA	NA	NA	NA	NA	NA	NA	NA	NA	NA	NA	NA	NA	1	NA	3	NA	NA	NA	NA	NA	NA	NA	1	1	NA	NA	NA	NA	NA	1	NA	NA	NA	NA	NA	NA	NA	NA	NA	1
Dolichos yellow mosaic virus	S	333968	2	1	NA	1	NA	NA	NA	NA	NA	NA	NA	1	NA	1	NA	NA	NA	NA	NA	NA	NA	NA	NA	NA	NA	NA	NA	NA	NA	NA	NA	NA	NA	2	1	NA	NA	NA	1	NA	NA	2	NA	NA	NA	1	NA
Corchorus golden mosaic virus	S	390436	4	NA	NA	NA	2	NA	1	NA	NA	4	2	NA	NA	NA	NA	NA	NA	NA	NA	NA	1	NA	NA	NA	NA	NA	1	NA	NA	1	1	NA	2	NA	NA	3	1	NA	NA	NA	NA	NA	NA	NA	NA	NA	1
Tobacco leaf curl Pusa virus	S	905054	2	NA	NA	NA	NA	NA	NA	NA	NA	NA	NA	NA	NA	NA	NA	NA	NA	2	NA	NA	NA	NA	NA	NA	NA	NA	NA	NA	NA	NA	1	NA	1	NA	NA	1	1	NA	NA	1	NA	NA	NA	2	NA	NA	NA
Beet curly top Iran virus	S	391228	1	NA	NA	NA	NA	NA	NA	NA	NA	NA	NA	NA	NA	NA	NA	NA	NA	NA	NA	NA	NA	NA	NA	NA	NA	NA	1	NA	NA	NA	NA	NA	NA	NA	NA	NA	NA	NA	NA	NA	NA	NA	NA	NA	NA	NA	NA
Circovirus-like genome DCCV-13	S	1788441	4	NA	NA	NA	NA	1	NA	NA	NA	NA	NA	NA	NA	NA	NA	NA	NA	NA	NA	NA	NA	NA	NA	NA	NA	2	1	1	4	1	NA	1	NA	2	NA	NA	NA	NA	NA	NA	2	NA	NA	NA	NA	NA	NA
Cyclovirus ZM36a	S	1506568	1	NA	NA	NA	NA	NA	NA	NA	1	NA	NA	NA	NA	NA	NA	NA	NA	NA	NA	NA	NA	NA	NA	NA	NA	NA	NA	NA	NA	NA	NA	NA	NA	NA	NA	NA	NA	1	NA	NA	NA	NA	NA	1	NA	NA	NA
Avon-Heathcote Estuary associated circular virus 29	S	1618253	5	NA	3	3	5	3	2	1	5	3	2	NA	2	1	NA	2	NA	1	NA	2	2	1	NA	NA	1	NA	NA	NA	1	NA	1	NA	1	4	NA	3	3	4	4	2	NA	1	1	1	NA	NA	3
Circovirus-like genome DCCV-2	S	1788442	2	NA	NA	NA	NA	1	NA	NA	NA	NA	NA	NA	1	NA	NA	NA	NA	NA	NA	NA	2	NA	NA	NA	NA	NA	NA	NA	NA	NA	NA	NA	NA	NA	NA	NA	NA	NA	NA	NA	NA	NA	NA	NA	NA	NA	NA
Circoviridae LDMD-2013b	S	1576598	2	NA	NA	NA	NA	NA	NA	NA	NA	NA	NA	NA	NA	NA	NA	NA	NA	NA	NA	NA	NA	NA	NA	NA	NA	NA	NA	NA	NA	NA	NA	NA	NA	NA	NA	NA	NA	NA	NA	NA	NA	NA	NA	NA	NA	1	NA
Circoviridae 8 LDMD-2013	S	1379712	2	NA	NA	NA	1	NA	NA	NA	NA	NA	NA	NA	NA	NA	1	NA	NA	2	1	NA	2	NA	NA	1	NA	NA	1	NA	NA	NA	NA	1	NA	NA	NA	NA	NA	NA	NA	2	NA	NA	NA	NA	1	NA	NA
Parabacteroides phage YZ-2015b	S	1655645	20	6	8	5	12	13	10	3	5	10	14	3	5	4	12	6	12	6	15	17	8	3	2	5	2	12	8	12	8	3	6	7	4	5	5	11	4	1	12	20	5	2	4	6	3	2	9
Microviridae IME-16	S	1544364	2	NA	NA	NA	NA	NA	NA	NA	1	NA	NA	NA	NA	2	NA	NA	NA	NA	2	NA	2	NA	NA	1	NA	NA	NA	NA	NA	NA	NA	NA	2	1	NA	NA	NA	1	NA	1	NA	1	NA	NA	NA	NA	NA
Eel River basin pequenovirus	S	1609634	3	NA	NA	NA	NA	NA	NA	NA	NA	NA	NA	NA	NA	NA	NA	3	NA	NA	NA	NA	NA	NA	NA	NA	1	NA	2	NA	NA	NA	NA	NA	1	NA	NA	NA	NA	NA	NA	NA	1	NA	NA	NA	NA	NA	3
Spiroplasma phage 4	S	10855	6	NA	NA	1	1	1	1	NA	1	1	3	NA	2	1	5	NA	2	1	1	NA	NA	NA	4	6	1	2	3	4	NA	1	NA	NA	NA	1	1	1	1	2	4	2	NA	NA	NA	NA	NA	NA	NA
Enterobacteria phage alpha3	S	10849	2	NA	NA	NA	NA	NA	NA	NA	NA	NA	NA	NA	NA	1	NA	NA	NA	NA	NA	NA	NA	NA	NA	NA	NA	1	NA	NA	NA	1	NA	NA	NA	NA	NA	NA	NA	NA	NA	NA	NA	NA	NA	NA	NA	NA	NA
Diaphorina citri densovirus	S	1776153	2	NA	1	NA	NA	NA	NA	1	NA	NA	1	NA	NA	NA	NA	1	NA	NA	NA	NA	NA	NA	NA	NA	NA	NA	2	1	NA	2	NA	NA	NA	2	NA	NA	NA	NA	NA	1	1	NA	NA	1	NA	NA	NA
Blattodean ambidensovirus 1	S	1513184	7	1	1	1	1	2	NA	NA	2	NA	NA	NA	NA	NA	1	1	NA	NA	NA	NA	2	NA	1	NA	NA	NA	1	4	NA	1	NA	7	2	NA	1	3	NA	1	NA	1	2	NA	1	NA	3	1	NA
Dipteran brevidensovirus 1	S	1513193	2	NA	NA	NA	NA	NA	NA	1	NA	NA	NA	NA	NA	NA	2	NA	1	NA	NA	NA	NA	NA	NA	1	NA	NA	NA	NA	NA	NA	NA	NA	NA	NA	NA	NA	NA	NA	NA	NA	NA	NA	NA	NA	NA	NA	NA
Acheta domesticus mini ambidensovirus	S	1404345	4	NA	1	NA	4	2	NA	NA	NA	NA	3	1	NA	1	1	1	1	NA	NA	1	NA	NA	NA	NA	NA	NA	NA	NA	NA	1	NA	NA	NA	1	3	1	1	NA	NA	NA	NA	NA	NA	NA	NA	NA	NA
Ungulate copiparvovirus 2	S	1511890	2	NA	NA	NA	NA	NA	NA	1	NA	NA	NA	1	NA	1	NA	NA	NA	NA	NA	NA	1	NA	NA	NA	NA	NA	NA	NA	1	NA	NA	NA	NA	NA	NA	NA	NA	NA	NA	NA	NA	NA	NA	NA	NA	NA	NA
Porcine parvovirus 5	S	1241957	3	NA	NA	1	NA	NA	NA	NA	NA	NA	NA	NA	NA	NA	NA	NA	NA	NA	NA	NA	NA	NA	NA	NA	NA	NA	NA	NA	NA	1	1	NA	NA	NA	NA	NA	1	NA	NA	NA	NA	NA	NA	1	NA	NA	NA
Circovirus-like genome RW-E	S	642255	2	1	NA	NA	NA	NA	NA	NA	NA	NA	NA	NA	NA	NA	NA	NA	NA	NA	NA	NA	1	NA	NA	NA	NA	NA	NA	NA	NA	1	NA	NA	NA	NA	NA	NA	NA	NA	NA	NA	NA	NA	NA	NA	NA	NA	NA
Cellulophaga phage phi48:2	S	1327968	5	3	2	2	1	3	NA	2	NA	4	NA	2	NA	1	5	NA	NA	3	NA	2	1	NA	NA	1	NA	2	1	NA	3	1	1	1	NA	1	NA	1	1	NA	NA	NA	2	NA	NA	2	2	NA	3
Porcine stool-associated circular virus 8	S	1537167	2	NA	NA	NA	NA	NA	NA	NA	NA	NA	NA	NA	NA	NA	NA	NA	NA	NA	NA	NA	NA	NA	NA	NA	NA	NA	1	1	NA	NA	NA	NA	NA	NA	NA	NA	NA	NA	NA	NA	NA	NA	NA	NA	NA	NA	NA
Sewage-associated circular DNA virus-28	S	1592095	2	1	NA	NA	NA	NA	1	NA	NA	NA	NA	NA	NA	NA	NA	NA	NA	NA	NA	NA	NA	NA	NA	NA	NA	NA	NA	NA	NA	NA	NA	NA	NA	NA	NA	NA	NA	NA	NA	NA	NA	NA	NA	NA	NA	NA	NA
Enterobacteria phage If1	S	10868	8	1	NA	NA	NA	2	1	2	1	1	NA	NA	NA	3	2	5	2	1	1	3	2	NA	1	5	NA	2	1	6	2	6	1	4	1	1	NA	1	NA	2	2	NA	4	3	NA	NA	1	NA	NA
Spiroplasma phage 1-R8A2B	S	10854	2	NA	NA	NA	NA	NA	NA	NA	NA	NA	NA	1	NA	NA	NA	NA	NA	NA	NA	NA	NA	NA	NA	NA	NA	NA	NA	NA	NA	2	NA	NA	NA	NA	NA	NA	NA	NA	NA	NA	1	NA	NA	NA	NA	NA	NA
Spiroplasma phage 1-C74	S	185959	2	NA	1	NA	NA	NA	NA	NA	NA	1	1	NA	NA	NA	NA	NA	NA	NA	NA	NA	NA	NA	NA	NA	NA	NA	NA	NA	NA	2	NA	1	NA	NA	NA	NA	NA	NA	NA	NA	NA	NA	NA	NA	1	NA	NA
Torque teno mini virus 7	S	687375	2	1	NA	NA	NA	NA	1	NA	NA	NA	1	NA	NA	NA	NA	NA	NA	NA	NA	2	NA	NA	1	NA	NA	NA	NA	NA	NA	NA	NA	NA	NA	NA	NA	NA	NA	NA	NA	1	NA	NA	NA	NA	NA	NA	NA
Torque teno virus 19	S	687358	2	NA	NA	1	NA	NA	NA	NA	NA	1	NA	NA	NA	2	NA	NA	NA	NA	1	NA	NA	NA	NA	NA	NA	NA	1	1	NA	1	NA	1	NA	NA	NA	NA	NA	NA	2	2	1	NA	NA	NA	NA	NA	NA
Pea yellow stunt virus	S	1436892	5	2	1	NA	4	2	3	1	NA	5	1	2	2	NA	NA	2	NA	1	NA	NA	NA	2	NA	NA	1	2	1	2	NA	NA	NA	NA	NA	1	1	1	NA	NA	2	1	NA	NA	NA	NA	1	1	NA
Aedes pseudoscutellaris reovirus	S	341721	32	8	23	7	32	26	11	7	9	8	16	1	7	6	16	7	13	6	7	2	7	2	8	7	5	4	6	15	9	6	11	6	3	3	NA	7	20	7	10	20	14	12	7	7	5	8	13
Cypovirus 15	S	205910	2	1	NA	NA	NA	NA	NA	NA	1	NA	NA	NA	NA	NA	2	NA	NA	NA	NA	1	NA	NA	NA	NA	NA	1	NA	NA	NA	NA	NA	NA	NA	2	NA	NA	NA	NA	NA	NA	NA	NA	NA	NA	NA	1	NA
Cypovirus 5	S	205899	4	1	NA	3	NA	1	1	4	NA	NA	3	NA	NA	NA	NA	1	NA	1	NA	NA	NA	NA	NA	NA	1	NA	NA	3	NA	NA	NA	1	NA	NA	NA	NA	NA	NA	NA	1	NA	NA	NA	NA	NA	1	NA
Fiji disease virus	S	77698	4	1	NA	NA	1	1	3	1	NA	1	2	NA	2	1	4	NA	NA	NA	1	1	1	NA	NA	1	2	2	NA	NA	NA	1	NA	1	NA	NA	NA	NA	2	2	NA	1	NA	2	NA	NA	4	NA	NA
Rice ragged stunt virus	S	42475	9	3	NA	1	4	9	5	NA	2	1	2	1	NA	2	2	1	9	1	3	NA	2	NA	2	1	NA	NA	1	3	2	1	NA	3	2	1	NA	NA	1	2	4	5	2	3	3	2	1	NA	2
Bush viper reovirus	S	1462685	5	NA	NA	NA	NA	5	NA	1	NA	NA	1	NA	1	2	NA	NA	NA	2	1	NA	NA	NA	NA	1	NA	NA	NA	NA	2	NA	2	NA	NA	1	NA	3	NA	NA	NA	1	1	1	NA	NA	NA	NA	NA
Colorado tick fever virus	S	46839	4	1	1	NA	NA	1	NA	1	1	NA	1	1	2	NA	NA	NA	NA	1	NA	NA	NA	NA	1	1	NA	NA	4	2	2	1	2	1	2	NA	2	NA	4	2	1	2	NA	1	NA	NA	NA	NA	1
Mycoreovirus 1	S	311228	2	NA	NA	NA	NA	NA	NA	NA	NA	NA	1	NA	2	1	NA	NA	NA	NA	NA	NA	NA	1	NA	NA	NA	NA	NA	NA	1	1	NA	1	NA	NA	NA	NA	NA	NA	NA	NA	NA	1	NA	2	NA	NA	NA
Yunnan orbivirus	S	306276	5	NA	NA	1	NA	NA	NA	NA	NA	1	2	NA	1	NA	NA	NA	NA	NA	NA	1	NA	1	2	3	2	NA	1	NA	1	NA	NA	3	NA	2	NA	1	NA	NA	NA	NA	NA	NA	2	NA	NA	1	NA
Peruvian horse sickness virus	S	356862	5	3	3	NA	NA	NA	3	5	NA	NA	1	NA	1	3	1	NA	2	NA	1	1	NA	NA	1	1	NA	3	NA	1	1	1	NA	NA	2	NA	1	2	2	NA	3	1	NA	2	1	NA	NA	1	NA
Rotavirus I	S	1637496	2	NA	1	NA	NA	NA	1	NA	NA	NA	NA	NA	NA	1	NA	1	NA	NA	NA	NA	NA	NA	1	NA	NA	1	NA	1	NA	NA	NA	1	NA	NA	NA	NA	NA	1	NA	NA	NA	NA	NA	NA	NA	NA	1
Rotavirus A	S	28875	2	NA	2	1	NA	NA	NA	NA	NA	NA	NA	NA	NA	NA	NA	NA	NA	NA	NA	1	NA	NA	NA	NA	NA	NA	NA	NA	NA	NA	NA	NA	NA	NA	NA	NA	NA	NA	NA	NA	NA	NA	NA	1	NA	NA	1
Rice gall dwarf virus	S	10986	4	NA	NA	1	NA	NA	NA	NA	NA	NA	NA	NA	NA	1	NA	1	NA	NA	NA	2	1	NA	NA	NA	1	1	NA	NA	NA	NA	NA	NA	2	NA	3	NA	4	NA	NA	1	NA	NA	1	NA	NA	1	1
Cucumis melo endornavirus	S	1776177	7	2	1	1	1	NA	NA	NA	NA	7	NA	1	1	1	1	3	1	1	1	1	1	2	NA	NA	2	4	4	NA	3	5	2	2	1	1	2	2	1	4	2	5	1	1	1	NA	2	3	1
Yerba mate endornavirus	S	1514896	4	NA	NA	NA	NA	NA	NA	NA	NA	NA	1	NA	NA	NA	NA	NA	1	NA	NA	NA	NA	NA	1	NA	NA	4	1	NA	NA	NA	NA	NA	NA	NA	NA	NA	1	NA	NA	NA	NA	NA	NA	NA	1	NA	NA
Alternaria brassicicola endornavirus	S	1580606	1	NA	NA	NA	NA	NA	NA	NA	NA	NA	NA	NA	NA	NA	NA	NA	NA	1	NA	NA	NA	NA	NA	NA	NA	NA	NA	NA	1	NA	NA	NA	NA	NA	NA	NA	NA	NA	NA	NA	NA	NA	NA	NA	NA	NA	NA
Botrytis cinerea endornavirus 1	S	1914154	4	NA	NA	NA	1	NA	2	NA	1	NA	NA	NA	3	NA	NA	NA	NA	1	1	NA	NA	NA	NA	NA	NA	NA	NA	NA	NA	NA	NA	NA	NA	1	1	4	NA	1	NA	NA	3	NA	NA	NA	NA	NA	NA
Oryza rufipogon endornavirus	S	362692	6	1	1	2	NA	1	1	NA	NA	NA	NA	1	NA	NA	NA	2	6	4	NA	1	3	NA	2	2	NA	NA	3	NA	1	NA	NA	NA	3	1	2	1	NA	1	NA	2	2	NA	NA	NA	2	1	2
Helicobasidium mompa endornavirus 1	S	675833	1	NA	NA	NA	NA	NA	NA	NA	NA	NA	NA	NA	NA	NA	NA	NA	NA	NA	NA	NA	NA	NA	NA	NA	NA	1	NA	NA	NA	NA	NA	NA	NA	NA	NA	NA	NA	NA	NA	NA	NA	NA	NA	NA	NA	NA	NA
Discula destructiva virus 1	S	148880	5	3	NA	1	NA	1	NA	2	1	5	3	2	3	2	1	NA	1	2	1	1	1	1	NA	NA	1	NA	1	NA	1	NA	NA	2	2	3	2	2	1	NA	2	NA	2	NA	2	5	1	2	1
White clover cryptic virus 1	S	292052	2	NA	NA	NA	NA	NA	NA	NA	NA	NA	NA	NA	NA	NA	1	NA	1	NA	NA	NA	1	NA	NA	NA	NA	NA	NA	NA	2	NA	NA	NA	NA	NA	NA	NA	1	NA	NA	NA	NA	NA	NA	1	NA	NA	1
Rhizoctonia solani virus 717	S	46618	3	NA	NA	NA	NA	NA	NA	NA	NA	NA	NA	NA	NA	NA	NA	NA	NA	NA	NA	NA	NA	NA	NA	NA	NA	NA	NA	NA	NA	1	2	NA	NA	NA	NA	NA	NA	1	NA	NA	NA	3	NA	NA	2	NA	NA
Blotched snakehead virus	S	311176	2	NA	NA	NA	NA	NA	NA	NA	NA	NA	NA	NA	NA	NA	NA	NA	NA	NA	2	1	NA	NA	NA	NA	NA	NA	NA	NA	NA	NA	NA	NA	NA	NA	NA	NA	NA	NA	NA	NA	NA	NA	NA	NA	NA	NA	NA
Camponotus yamaokai virus	S	1608533	2	NA	NA	NA	NA	NA	NA	NA	NA	NA	NA	NA	NA	NA	NA	NA	NA	NA	NA	NA	NA	NA	NA	NA	NA	NA	NA	NA	NA	NA	NA	NA	NA	NA	NA	NA	NA	NA	NA	1	NA	NA	NA	NA	NA	NA	NA
Dracaena mottle virus	S	380669	5	NA	NA	1	NA	NA	NA	4	1	1	1	NA	NA	1	NA	1	NA	NA	2	3	NA	2	NA	1	NA	NA	1	1	1	1	5	1	NA	NA	NA	3	2	NA	4	NA	3	3	NA	1	1	NA	3
Blackberry Virus F	S	1490026	5	2	4	1	NA	1	1	NA	1	1	NA	NA	1	1	1	NA	1	NA	NA	NA	NA	1	1	NA	1	NA	2	NA	2	NA	NA	NA	1	NA	1	NA	NA	NA	NA	2	3	5	2	1	NA	NA	2
Soybean chlorotic mottle virus	S	10651	4	NA	1	3	NA	NA	NA	NA	1	NA	2	4	NA	NA	NA	NA	NA	1	2	NA	NA	NA	1	1	NA	NA	2	NA	NA	NA	NA	1	NA	NA	NA	NA	NA	NA	NA	NA	NA	NA	NA	NA	1	NA	NA
Peanut chlorotic streak virus	S	35593	3	1	2	NA	1	1	1	1	NA	1	NA	NA	NA	NA	2	NA	NA	1	NA	NA	1	NA	NA	3	NA	NA	NA	NA	NA	NA	1	NA	NA	NA	NA	NA	2	NA	NA	1	NA	2	1	NA	NA	1	3
Blueberry red ringspot virus	S	172220	3	NA	NA	NA	NA	NA	NA	1	NA	NA	NA	NA	NA	1	3	NA	NA	1	NA	NA	NA	NA	NA	NA	NA	NA	NA	1	1	NA	NA	NA	2	NA	NA	NA	NA	NA	NA	1	NA	NA	1	NA	NA	NA	1
Carnation etched ring virus	S	10640	5	NA	NA	2	NA	3	4	NA	1	1	NA	1	NA	NA	NA	2	1	2	NA	2	NA	NA	1	NA	NA	1	NA	NA	1	1	NA	2	NA	NA	NA	1	4	NA	2	3	5	1	NA	1	2	NA	2
Sweet potato vein clearing virus	S	995049	2	NA	NA	NA	NA	NA	NA	1	NA	NA	NA	NA	NA	NA	NA	1	NA	NA	NA	NA	NA	NA	NA	2	1	NA	NA	NA	2	NA	NA	NA	NA	NA	NA	1	NA	NA	NA	NA	NA	NA	1	NA	NA	NA	NA
Cassava vein mosaic virus	S	38062	4	2	2	1	2	3	2	3	1	1	1	NA	NA	NA	NA	NA	3	NA	1	NA	NA	1	NA	4	NA	1	NA	NA	NA	NA	NA	3	1	NA	NA	2	2	1	1	NA	1	1	1	NA	1	NA	NA
Rice tungro bacilliform virus	S	10654	3	NA	1	NA	3	3	NA	NA	1	NA	NA	NA	NA	1	2	NA	NA	NA	1	2	NA	NA	NA	NA	NA	NA	NA	NA	NA	NA	NA	NA	NA	NA	1	NA	NA	NA	NA	NA	NA	NA	NA	NA	NA	NA	NA
Rose yellow vein virus	S	1213588	1	NA	NA	NA	NA	NA	NA	NA	NA	NA	NA	NA	NA	NA	NA	NA	NA	NA	NA	NA	1	NA	NA	NA	NA	NA	NA	NA	NA	NA	NA	NA	NA	NA	NA	NA	NA	NA	NA	NA	NA	NA	NA	NA	NA	NA	1
Squirrel monkey retrovirus	S	11856	11	NA	NA	4	6	5	7	6	3	NA	2	1	NA	2	NA	1	8	5	1	4	1	1	3	4	2	2	5	2	3	1	NA	NA	NA	NA	NA	NA	3	NA	2	NA	NA	2	4	NA	5	2	3
Bovine retrovirus CH15	S	1822365	2	NA	1	NA	NA	2	NA	1	NA	NA	NA	NA	NA	NA	NA	NA	NA	NA	NA	1	NA	NA	NA	NA	NA	NA	NA	NA	NA	NA	NA	NA	NA	NA	NA	NA	NA	NA	NA	NA	NA	NA	NA	NA	NA	NA	NA
Caprine arthritis encephalitis virus	S	11660	2	2	NA	NA	NA	NA	NA	NA	NA	NA	NA	NA	NA	NA	NA	NA	NA	NA	NA	1	NA	NA	NA	2	NA	NA	NA	NA	NA	NA	NA	NA	NA	NA	NA	NA	NA	NA	NA	NA	NA	NA	NA	NA	NA	NA	NA
Snakehead retrovirus	S	40270	3	NA	NA	NA	1	NA	NA	NA	NA	NA	1	NA	NA	NA	NA	NA	NA	1	1	NA	NA	NA	NA	1	NA	NA	1	NA	NA	NA	NA	NA	NA	NA	NA	2	NA	NA	NA	NA	3	NA	NA	NA	1	NA	NA
Simian foamy virus	S	11642	2	NA	NA	NA	NA	2	NA	NA	NA	NA	NA	NA	NA	NA	NA	1	NA	NA	NA	1	NA	NA	NA	NA	NA	NA	NA	NA	NA	NA	NA	NA	NA	NA	NA	NA	NA	NA	NA	NA	NA	NA	NA	NA	NA	NA	NA
Woodchuck hepatitis virus	S	35269	5	2	1	NA	NA	NA	1	1	NA	1	4	NA	1	1	NA	NA	NA	NA	NA	NA	1	NA	NA	NA	NA	NA	NA	1	NA	NA	NA	NA	NA	1	NA	NA	NA	NA	3	NA	NA	NA	NA	NA	NA	NA	5
Erwinia phage vB_EamM_Caitlin	S	1883379	67	6	9	18	56	31	51	47	27	18	26	17	24	9	19	30	58	30	49	56	24	13	12	31	9	24	30	45	28	60	51	36	16	17	15	43	38	30	67	47	42	52	33	20	20	20	40
Streptococcus phage phiBHN167	S	1267169	26	3	4	2	26	13	6	8	11	6	3	5	3	7	9	4	4	9	3	5	6	2	2	4	NA	2	11	5	3	4	12	13	5	4	4	12	11	6	7	5	6	8	6	2	NA	6	9
Enterococcus phage EF62phi	S	977801	10	1	2	4	1	2	7	5	NA	3	6	8	6	3	2	5	1	NA	4	10	4	NA	4	NA	2	4	2	1	2	3	2	2	3	1	2	4	3	1	3	4	4	1	NA	6	NA	3	5
Mycoplasma phage phiMFV1	S	280702	5	NA	NA	2	1	5	NA	1	1	1	NA	3	1	1	NA	1	5	1	1	2	NA	NA	NA	1	NA	4	NA	NA	1	NA	NA	1	4	NA	1	NA	NA	NA	NA	NA	NA	NA	NA	1	2	NA	NA
Enterobacteria phage YYZ-2008	S	564886	2	NA	NA	NA	NA	NA	NA	NA	NA	NA	NA	NA	NA	NA	2	NA	NA	NA	NA	NA	NA	NA	NA	NA	NA	NA	NA	1	NA	NA	NA	1	NA	NA	NA	NA	NA	NA	NA	NA	1	1	NA	NA	NA	NA	NA
Streptococcus phage 20617	S	1392231	6	1	4	NA	NA	NA	1	3	3	1	3	NA	1	1	NA	NA	NA	NA	3	3	1	1	1	1	1	1	2	6	4	2	3	2	NA	1	1	NA	NA	NA	NA	3	NA	1	1	1	1	NA	NA
Streptococcus phage K13	S	1448274	3	NA	NA	NA	2	NA	NA	NA	NA	NA	1	NA	NA	1	NA	NA	2	NA	1	3	NA	NA	2	1	1	NA	1	NA	NA	NA	NA	NA	NA	NA	NA	NA	NA	1	NA	NA	1	NA	1	NA	NA	1	1
Mollivirus sibericum	S	1678078	42	6	7	9	12	13	12	5	4	20	13	18	7	19	11	13	25	7	21	25	4	20	30	42	8	15	18	28	20	31	14	24	16	9	17	14	13	10	16	11	14	6	18	21	20	20	11
Burke-Gilman virus	S	1916647	4	NA	NA	NA	NA	NA	NA	NA	NA	NA	1	1	NA	NA	NA	1	1	1	1	NA	1	1	3	NA	NA	NA	3	3	1	2	NA	4	NA	NA	NA	NA	NA	1	1	NA	1	1	NA	NA	NA	NA	1
Tanay virus	S	1489714	2	NA	NA	NA	NA	NA	1	NA	NA	NA	NA	NA	NA	NA	NA	NA	NA	NA	NA	NA	NA	NA	NA	NA	NA	NA	NA	NA	NA	NA	NA	NA	NA	NA	NA	NA	NA	NA	NA	NA	NA	NA	NA	NA	NA	NA	NA
Lake Sarah-associated circular virus-28	S	1685755	6	NA	NA	NA	1	NA	NA	1	2	NA	NA	1	NA	2	NA	NA	NA	NA	NA	NA	NA	NA	6	NA	NA	NA	NA	NA	NA	NA	NA	NA	NA	NA	NA	2	NA	NA	NA	NA	1	NA	NA	NA	NA	3	NA
Glossina hytrovirus	S	1285594	26	16	16	13	26	13	13	16	5	15	26	7	17	21	10	17	26	10	9	17	11	12	11	10	5	10	9	13	11	18	9	7	13	14	14	14	16	18	20	18	21	10	4	4	6	6	19
Musca hytrovirus	S	1285595	11	5	NA	3	1	2	3	1	3	2	7	1	2	4	2	5	4	NA	2	1	2	NA	4	1	2	3	NA	1	5	10	5	2	3	3	2	3	1	2	3	5	1	1	3	1	1	2	1
Bombyx mori bidensovirus	S	1285589	7	4	1	NA	NA	NA	1	4	NA	5	1	NA	4	2	1	2	1	4	1	NA	1	NA	7	NA	NA	NA	3	NA	NA	NA	NA	1	1	NA	NA	3	NA	NA	1	2	NA	1	1	1	NA	3	2
Yellowstone Lake virophage 7	S	1557035	7	3	7	1	2	NA	NA	3	3	NA	1	3	5	2	6	4	1	NA	NA	1	NA	4	1	5	NA	NA	NA	3	NA	NA	NA	4	2	2	5	NA	1	NA	NA	NA	3	NA	1	1	2	3	1
Zamilon virophage	S	1411887	3	NA	3	NA	NA	NA	NA	NA	NA	2	NA	NA	NA	NA	NA	NA	NA	1	NA	NA	NA	1	1	NA	NA	1	NA	NA	NA	NA	1	NA	NA	NA	NA	2	NA	NA	NA	1	NA	NA	NA	1	NA	1	NA
Yellowstone Lake virophage 6	S	1557034	9	5	2	1	4	3	4	5	3	2	3	3	1	NA	2	2	5	5	NA	3	5	NA	NA	1	1	1	1	2	3	NA	2	NA	2	3	2	4	1	4	9	5	3	5	2	NA	1	1	5
Yellowstone Lake virophage 5	S	1557033	2	NA	NA	NA	NA	NA	NA	NA	NA	NA	NA	NA	NA	NA	NA	NA	NA	NA	NA	NA	NA	NA	1	2	NA	NA	NA	NA	NA	NA	NA	1	NA	2	NA	1	NA	NA	NA	NA	NA	1	NA	NA	NA	NA	NA
Honeysuckle yellow vein mosaic disease associated satellite DNA beta	S	417192	1	NA	NA	NA	NA	NA	NA	NA	NA	NA	NA	NA	NA	NA	NA	NA	NA	NA	NA	NA	NA	NA	NA	NA	NA	NA	NA	NA	NA	NA	NA	NA	NA	NA	NA	NA	NA	NA	NA	NA	NA	NA	NA	NA	NA	NA	NA
Okra leaf curl Mali virus satellite DNA beta	S	454128	1	NA	NA	1	NA	NA	NA	NA	NA	NA	NA	NA	NA	NA	NA	NA	NA	NA	NA	NA	NA	NA	NA	NA	NA	NA	NA	NA	NA	NA	NA	NA	NA	NA	NA	NA	NA	NA	NA	NA	NA	NA	NA	NA	NA	NA	NA
Ageratum yellow vein betasatellite	S	185750	1	NA	NA	NA	NA	NA	NA	NA	NA	NA	NA	NA	NA	NA	NA	NA	NA	NA	NA	NA	NA	NA	NA	NA	NA	NA	NA	NA	NA	NA	NA	NA	NA	NA	NA	NA	NA	NA	NA	NA	NA	NA	NA	NA	NA	NA	NA
Cuban alphasatellite 1	S	1188819	2	NA	NA	NA	NA	NA	NA	NA	NA	NA	NA	NA	NA	NA	NA	NA	NA	NA	NA	NA	NA	NA	NA	NA	NA	NA	NA	NA	NA	NA	NA	NA	NA	NA	NA	NA	NA	NA	NA	NA	NA	NA	NA	NA	NA	NA	1
Ageratum yellow vein Singapore alphasatellite	S	915293	2	NA	NA	NA	NA	NA	NA	NA	NA	NA	NA	NA	NA	NA	NA	NA	NA	NA	NA	NA	NA	NA	1	NA	NA	NA	NA	NA	NA	NA	NA	NA	NA	NA	NA	NA	NA	NA	NA	NA	NA	NA	NA	1	NA	NA	NA
Haloarcula hispanica virus PH1	S	1282967	12	1	5	4	NA	7	3	NA	1	3	1	NA	8	3	2	2	2	2	7	6	1	2	3	12	3	1	2	5	1	3	2	7	6	3	3	1	2	5	NA	4	2	2	6	8	2	3	3
Aeropyrum pernix spindle-shaped virus 1	S	1032473	4	NA	NA	2	1	NA	NA	NA	NA	1	NA	NA	NA	NA	NA	1	2	1	NA	NA	NA	NA	NA	NA	1	NA	NA	NA	NA	NA	NA	NA	NA	NA	NA	3	NA	NA	NA	NA	NA	NA	NA	NA	NA	NA	3
Psychrobacter phage pOW20-A	S	754048	8	4	3	NA	2	1	1	1	3	1	4	8	5	2	6	7	4	4	8	1	2	NA	NA	NA	2	2	4	2	5	3	5	2	2	3	1	2	2	NA	3	1	3	2	6	2	3	1	2
Vibrio phage CP-T1	S	10689	6	1	NA	NA	NA	NA	2	1	1	NA	NA	1	NA	1	NA	NA	NA	1	1	2	NA	1	1	2	2	NA	1	2	NA	NA	NA	1	2	NA	2	2	1	1	1	2	NA	1	NA	NA	NA	2	5
Shewanella sp. phage 1/4	S	1458859	6	1	6	2	NA	3	1	NA	NA	NA	5	NA	NA	5	1	1	2	NA	2	3	NA	NA	3	5	NA	4	NA	2	3	1	NA	3	3	1	1	2	NA	NA	3	6	NA	1	NA	1	1	NA	3
Pseudoalteromonas phage H101	S	1654919	19	2	3	4	2	1	6	4	5	7	19	5	5	9	2	9	2	3	NA	9	2	NA	2	8	3	4	2	3	NA	5	3	4	4	4	5	1	3	1	4	7	2	2	1	4	3	4	8
Clostridium phage CDMH1	S	1411095	7	NA	2	3	7	3	1	5	3	1	6	5	3	5	1	1	1	NA	1	6	NA	NA	5	3	1	2	NA	NA	NA	3	NA	3	3	1	NA	2	NA	2	2	NA	3	1	NA	NA	1	2	2
Erwinia phage ENT90	S	947843	10	NA	3	NA	NA	5	5	2	4	NA	2	1	1	2	3	4	5	3	2	10	4	1	5	1	NA	3	9	5	7	6	2	4	1	NA	NA	1	2	2	NA	2	2	2	NA	1	1	1	1
Bacillus phage BCD7	S	1136534	6	NA	2	1	2	NA	2	2	NA	NA	1	1	1	NA	NA	NA	2	1	NA	3	3	1	1	4	NA	NA	4	2	1	NA	1	3	NA	6	3	1	NA	NA	1	NA	1	1	NA	1	1	NA	NA
Bacillus phage Spock	S	1406791	11	5	2	2	NA	2	NA	3	NA	6	3	2	5	2	2	NA	NA	2	NA	2	NA	5	5	NA	2	4	3	1	6	2	NA	NA	2	4	3	4	3	1	4	2	4	NA	3	2	4	5	11
Aeromonas phage pAh6-C	S	1505227	17	4	1	3	5	NA	3	4	3	1	5	1	NA	1	2	4	6	7	1	2	5	2	3	6	NA	4	5	17	8	5	12	5	NA	2	NA	5	2	5	5	7	3	5	5	1	4	2	7
Pseudomonas phage PAK_P3	S	981431	3	NA	1	NA	1	1	NA	NA	NA	NA	NA	NA	1	3	NA	NA	NA	NA	NA	NA	NA	NA	NA	NA	NA	NA	NA	NA	1	NA	NA	1	NA	NA	NA	NA	NA	NA	NA	NA	1	3	NA	NA	NA	2	NA
Bdellovibrio phage phi1402	S	1035662	3	NA	1	1	NA	1	1	NA	NA	1	NA	NA	1	1	NA	NA	3	NA	2	NA	NA	NA	NA	NA	NA	NA	1	NA	NA	NA	NA	1	NA	NA	NA	NA	1	NA	NA	1	NA	1	NA	1	NA	NA	NA
Burkholderia phage ST79	S	1282994	6	2	1	NA	3	1	NA	2	NA	NA	4	NA	2	1	1	2	5	1	2	1	2	1	3	1	2	3	4	3	3	2	6	1	NA	1	NA	1	1	2	2	3	1	NA	1	4	NA	1	NA
Streptococcus phage EJ-1	S	12402	4	4	1	NA	NA	NA	NA	NA	1	NA	1	1	3	2	3	NA	2	NA	3	1	NA	NA	NA	1	NA	1	NA	NA	2	NA	1	NA	NA	2	3	1	NA	1	NA	1	1	1	NA	1	1	NA	3
Bacillus phage phiNIT1	S	207656	2	NA	NA	NA	NA	NA	NA	NA	NA	NA	1	NA	1	1	NA	NA	NA	NA	NA	NA	1	NA	NA	1	NA	NA	NA	NA	NA	1	NA	1	NA	NA	NA	1	NA	2	NA	NA	NA	NA	NA	NA	NA	1	NA
Pseudomonas phage KPP10	S	582345	3	NA	NA	NA	NA	NA	NA	NA	NA	NA	NA	NA	NA	NA	NA	NA	NA	1	NA	NA	NA	NA	NA	2	NA	NA	NA	NA	1	2	2	3	NA	1	NA	NA	NA	NA	1	NA	NA	NA	NA	1	NA	NA	NA
Lactobacillus phage Lb338-1	S	632112	10	3	1	3	2	1	1	2	4	5	2	2	4	3	NA	1	2	2	NA	1	3	5	4	3	4	NA	NA	3	3	2	2	4	4	6	6	2	1	3	3	NA	1	3	1	2	NA	NA	3
Prochlorococcus phage MED4-184	S	889955	6	2	1	2	6	3	5	4	4	1	NA	1	2	NA	2	2	4	2	2	2	NA	NA	NA	2	NA	NA	1	2	2	NA	1	1	NA	NA	NA	NA	1	3	NA	3	2	1	4	NA	NA	1	NA
Agrobacterium phage 7-7-1	S	1161931	7	NA	3	NA	NA	1	2	1	NA	NA	1	NA	NA	3	1	2	1	NA	3	NA	2	NA	1	1	NA	1	NA	1	2	NA	3	NA	1	NA	3	1	NA	1	2	2	2	NA	1	NA	NA	1	2
Pseudomonas phage PAK_P4	S	1327966	1	NA	NA	NA	NA	NA	NA	NA	NA	NA	NA	NA	NA	NA	NA	NA	NA	NA	NA	NA	NA	NA	NA	NA	NA	NA	NA	NA	NA	NA	NA	NA	NA	NA	NA	NA	NA	NA	1	1	NA	NA	NA	NA	NA	NA	NA
Microcystis phage MaMV-DC	S	1357715	4	NA	1	NA	1	1	NA	NA	NA	NA	NA	1	1	NA	NA	1	NA	1	NA	NA	2	3	2	4	1	NA	1	NA	1	NA	NA	NA	NA	NA	NA	NA	1	1	2	NA	3	NA	NA	1	NA	1	NA
Bacillus phage Grass	S	1406785	7	2	NA	1	1	NA	1	1	1	4	3	2	3	2	1	1	3	2	NA	2	3	2	7	1	NA	4	NA	3	4	1	1	2	NA	1	3	NA	3	1	NA	NA	NA	NA	2	1	3	5	4
Listeria phage LMTA-148	S	1486413	2	2	NA	NA	NA	NA	NA	NA	NA	1	1	NA	NA	NA	NA	NA	1	NA	NA	NA	NA	NA	NA	NA	NA	NA	2	NA	NA	1	NA	NA	NA	NA	NA	NA	1	NA	1	NA	NA	NA	NA	NA	NA	NA	1
Bacillus phage SPG24	S	1497851	6	3	5	1	2	NA	NA	NA	NA	4	4	1	NA	2	1	NA	NA	NA	4	1	1	NA	1	NA	NA	1	NA	3	3	NA	NA	6	NA	NA	NA	NA	NA	NA	NA	NA	2	3	3	2	6	2	1
Pseudomonas phage vB_PaeM_PAO1_Ab27	S	1548907	2	NA	1	NA	NA	NA	NA	NA	NA	NA	NA	1	NA	NA	NA	NA	NA	NA	NA	NA	NA	NA	NA	NA	NA	NA	NA	NA	NA	1	1	NA	NA	NA	NA	NA	NA	NA	NA	2	NA	NA	NA	NA	NA	NA	NA
Salmonella phage HB-2014	S	1567025	6	1	NA	1	3	1	1	NA	3	2	2	1	3	3	2	2	6	1	1	6	5	NA	2	1	NA	4	1	5	2	4	1	1	2	1	1	2	NA	NA	2	3	1	2	NA	NA	1	NA	2
Clostridium phage phiCD505	S	1582154	7	2	3	2	2	2	3	NA	2	2	5	3	5	1	NA	NA	1	1	1	1	3	NA	5	5	3	NA	NA	NA	NA	NA	7	NA	4	NA	7	2	2	1	2	3	NA	1	NA	NA	1	3	1
Pseudomonas phage DL60	S	1640970	4	1	NA	NA	NA	NA	NA	NA	NA	NA	NA	3	NA	NA	NA	NA	NA	NA	1	1	NA	NA	1	NA	NA	1	NA	NA	4	2	NA	1	NA	NA	1	1	NA	NA	1	3	1	NA	NA	NA	NA	NA	NA
Pseudomonas phage DL68	S	1640974	6	1	2	NA	NA	2	NA	2	1	NA	NA	1	3	NA	1	1	2	NA	NA	NA	2	1	NA	1	2	NA	2	1	2	2	NA	4	1	NA	2	2	4	2	5	3	3	NA	1	NA	1	1	1
Rhizobium phage RHE	S	1673065	9	2	6	2	2	3	NA	1	1	3	5	4	7	2	1	NA	NA	1	NA	NA	1	2	9	4	3	NA	NA	NA	3	NA	NA	3	4	6	4	6	1	NA	4	NA	2	NA	2	6	4	4	2
Pseudomonas phage VCM	S	1729937	19	5	4	1	4	2	8	4	6	5	3	1	4	2	NA	5	5	2	4	7	2	NA	3	3	4	2	15	19	10	8	10	5	2	4	7	5	3	4	5	13	5	4	5	NA	2	3	2
Pseudomonas phage C11	S	1735586	1	NA	NA	NA	NA	NA	NA	1	NA	NA	NA	NA	NA	NA	NA	NA	NA	NA	NA	NA	NA	NA	NA	NA	NA	NA	NA	1	NA	NA	NA	NA	NA	NA	NA	NA	1	NA	NA	NA	NA	NA	NA	NA	NA	NA	NA
Pasteurella phage F108	S	342564	6	NA	2	NA	NA	NA	1	NA	NA	1	1	NA	3	NA	NA	1	NA	NA	1	1	1	NA	2	NA	2	NA	NA	NA	NA	NA	NA	NA	2	NA	1	NA	NA	NA	NA	2	6	1	NA	NA	NA	NA	3
Enterobacteria phage P4	S	10680	11	NA	2	1	2	NA	2	1	NA	2	1	NA	3	NA	3	2	5	2	1	NA	4	NA	2	3	1	NA	1	11	5	2	1	2	1	1	1	NA	3	NA	1	NA	1	NA	NA	2	1	1	NA
Salmonella phage FSL SP-004	S	1173769	6	NA	NA	NA	5	NA	3	1	2	1	2	NA	1	NA	1	1	NA	1	1	6	2	NA	2	3	1	NA	1	3	NA	NA	4	1	1	2	NA	NA	1	1	4	NA	NA	3	NA	1	NA	NA	NA
Escherichia phage pro483	S	1649240	10	1	3	1	3	NA	NA	1	1	NA	2	NA	NA	2	NA	1	3	4	2	2	6	NA	1	3	NA	6	6	2	1	4	2	7	2	NA	1	NA	5	4	6	3	5	3	6	1	NA	1	NA
Yersinia phage L-413C	S	227940	4	NA	NA	NA	1	NA	1	2	1	NA	1	NA	1	2	NA	1	NA	NA	NA	1	1	1	NA	1	NA	1	NA	2	NA	2	1	NA	NA	NA	NA	3	NA	NA	1	NA	NA	NA	NA	NA	NA	NA	1
Salmonella virus PsP3	S	12407	6	NA	NA	NA	NA	NA	1	4	2	NA	1	2	2	1	6	2	4	2	1	2	NA	2	NA	1	NA	NA	NA	5	NA	2	2	1	NA	NA	NA	NA	2	2	3	3	2	NA	1	NA	NA	1	2
Pseudomonas phage phiCTX	S	35343	5	NA	1	NA	NA	NA	NA	1	NA	NA	1	NA	NA	NA	1	NA	2	1	NA	NA	NA	1	NA	NA	1	NA	NA	NA	1	NA	1	1	NA	NA	NA	NA	NA	NA	NA	NA	2	NA	1	1	NA	NA	1
Synechococcus phage ACG-2014d	S	1493509	8	2	3	4	7	3	2	4	3	4	3	NA	2	3	5	2	1	4	1	3	2	2	4	1	1	5	8	2	6	3	2	1	2	1	1	2	4	2	8	2	7	NA	3	4	2	1	NA
Aeromonas virus 25	S	233894	10	1	3	4	2	1	3	3	2	2	7	4	7	10	2	6	5	NA	2	5	3	6	6	3	5	2	1	NA	2	5	3	1	1	2	5	6	9	3	5	7	4	2	2	2	2	NA	1
Prochlorococcus phage P-SSM4	S	268747	8	NA	1	8	5	NA	2	2	2	1	NA	2	5	3	1	2	5	5	7	5	1	1	4	2	1	2	5	NA	5	1	1	1	NA	NA	3	3	2	1	1	2	1	NA	1	1	2	1	5
Aeromonas phage Aes508	S	1198013	12	7	5	3	5	2	5	5	2	6	7	3	3	7	5	8	4	10	7	8	7	6	4	5	3	4	2	11	7	11	3	2	6	6	1	7	4	5	10	4	7	6	7	2	1	1	6
Enterobacteria phage RB51	S	10693	6	1	NA	2	3	2	6	1	1	NA	NA	1	2	6	NA	NA	1	1	1	4	2	NA	NA	3	1	NA	5	1	NA	1	4	2	2	NA	NA	2	2	2	2	1	NA	NA	NA	NA	NA	NA	1
Stenotrophomonas phage IME13	S	1211280	9	1	3	4	9	2	2	4	3	2	NA	1	NA	1	1	3	1	3	NA	1	5	NA	NA	1	1	1	3	1	1	NA	2	1	1	1	NA	1	2	1	NA	NA	NA	7	1	4	1	1	4
Shigella phage SHFML-26	S	1863009	6	6	2	2	1	NA	2	2	NA	1	2	2	1	NA	2	1	1	NA	4	6	NA	2	1	NA	2	1	2	NA	1	1	5	NA	1	NA	2	NA	4	2	NA	1	NA	1	1	2	NA	3	1
Salmonella phage STP4-a	S	1445860	3	NA	1	NA	1	NA	NA	2	1	1	3	3	1	NA	NA	2	2	NA	NA	2	NA	NA	NA	1	3	1	2	NA	2	1	NA	1	NA	NA	1	1	NA	NA	1	1	NA	1	NA	1	1	NA	NA
Sinorhizobium phage phiM19	S	1647404	4	NA	1	1	NA	2	NA	NA	1	1	NA	NA	NA	NA	2	1	NA	2	2	NA	2	2	2	3	1	NA	3	NA	2	NA	NA	2	1	NA	2	1	2	NA	2	1	1	NA	NA	1	NA	NA	1
Sinorhizobium phage phiN3	S	1647405	7	3	4	3	2	2	2	1	3	2	5	NA	4	2	7	2	2	2	NA	6	3	2	5	4	1	1	2	2	NA	3	NA	NA	NA	NA	1	3	2	4	1	4	NA	NA	7	1	1	2	3
Escherichia virus E112	S	1914201	10	2	4	4	4	1	NA	1	NA	3	2	1	8	2	NA	8	1	5	NA	4	NA	1	1	2	NA	NA	1	3	1	6	10	1	2	2	NA	1	NA	NA	2	4	3	2	NA	3	1	1	4
Escherichia virus ECML134	S	1914202	7	NA	NA	NA	2	3	NA	NA	NA	3	NA	1	NA	NA	NA	NA	NA	1	3	3	NA	1	2	NA	NA	1	7	2	1	2	2	1	NA	NA	NA	NA	3	1	1	3	NA	NA	NA	NA	NA	NA	NA
Escherichia virus VR25	S	1913685	5	1	5	NA	NA	1	1	NA	2	5	5	NA	5	NA	NA	NA	1	NA	1	1	NA	2	3	3	NA	2	1	NA	1	1	2	NA	NA	1	NA	NA	NA	1	3	NA	4	2	2	3	1	NA	NA
Shigella virus SP18	S	1913995	9	NA	4	1	1	2	5	7	3	3	NA	NA	NA	NA	NA	2	1	1	NA	2	NA	NA	3	NA	2	7	9	2	1	2	7	NA	NA	1	6	NA	2	1	4	7	NA	3	1	NA	NA	1	5
Escherichia virus RB69	S	1914161	10	2	3	1	4	3	6	NA	NA	3	6	1	4	10	3	8	2	3	3	2	6	NA	NA	1	NA	NA	1	4	3	2	3	3	2	2	3	1	2	3	4	1	1	3	5	2	NA	2	1
Salmonella virus S16	S	1913658	7	2	NA	NA	NA	1	NA	NA	NA	NA	3	NA	NA	1	4	4	1	NA	NA	1	1	NA	NA	2	NA	4	2	3	3	NA	1	NA	NA	NA	NA	2	NA	1	7	2	2	4	1	NA	NA	NA	2
Staphylococcus phage P108	S	1526408	4	1	1	2	1	NA	1	NA	2	1	2	1	3	1	NA	2	1	1	NA	1	NA	1	2	NA	3	NA	NA	1	NA	NA	NA	NA	NA	NA	1	NA	2	NA	NA	1	1	NA	1	1	1	1	3
Bacillus phage CP-51	S	1391188	6	NA	1	NA	1	NA	3	NA	NA	NA	NA	NA	NA	NA	NA	1	NA	1	1	NA	NA	NA	4	NA	NA	NA	2	NA	NA	NA	NA	NA	1	1	NA	2	6	2	1	1	NA	NA	NA	1	NA	NA	NA
Pseudomonas phage EL	S	273133	7	NA	5	NA	NA	1	3	4	4	2	1	NA	5	5	4	1	7	NA	3	2	1	5	NA	3	NA	2	1	4	NA	2	3	3	NA	NA	1	4	1	NA	NA	NA	1	3	NA	1	NA	3	2
Haemophilus phage SuMu	S	483266	8	NA	NA	NA	3	1	NA	NA	NA	NA	NA	1	1	1	NA	4	NA	2	2	3	NA	1	1	1	1	1	NA	3	4	2	1	3	1	4	NA	7	4	3	2	NA	NA	NA	2	1	1	2	NA
Erwinia phage phiEa21-4	S	557393	6	2	4	1	NA	1	1	1	4	3	1	4	2	3	1	1	4	1	2	1	2	1	4	1	NA	4	5	6	3	5	NA	3	2	NA	2	2	2	1	1	3	2	3	2	2	1	3	1
Clostridium virus phiCD119	S	320122	7	3	4	NA	4	3	1	1	2	5	5	4	1	5	7	5	1	NA	3	2	4	1	1	3	6	4	2	6	NA	NA	1	2	4	1	1	1	2	2	2	5	3	1	2	2	1	2	1
Bacillus phage BCP8-2	S	1129192	4	1	4	1	1	NA	1	NA	NA	2	4	NA	1	1	NA	1	2	1	3	4	NA	3	2	3	3	2	1	NA	NA	3	NA	1	2	NA	3	2	NA	2	1	1	1	1	1	2	NA	2	2
Rhodococcus phage REQ2	S	1109713	11	NA	3	NA	2	3	NA	NA	NA	NA	1	NA	1	2	1	NA	1	NA	2	3	NA	1	3	1	1	NA	2	5	4	5	3	1	2	2	NA	NA	NA	1	1	2	2	1	1	NA	1	2	NA
Mycobacterium phage Phayonce	S	1647302	11	2	2	NA	1	6	1	3	NA	1	3	1	2	2	1	7	4	2	4	6	3	NA	5	2	4	8	2	3	2	5	6	8	2	3	1	1	1	4	2	NA	NA	2	4	2	4	2	5
Enterobacteria phage JenP1	S	1610837	13	3	NA	1	7	NA	3	3	1	1	NA	NA	4	2	11	1	3	1	2	2	13	1	2	NA	1	7	1	7	1	2	NA	9	2	2	3	7	2	4	9	6	2	2	5	NA	NA	1	1
Mycobacterium phage Dori	S	1089121	11	NA	1	NA	1	1	NA	1	1	NA	4	1	4	1	NA	1	5	2	4	9	1	7	2	2	1	3	11	8	1	2	2	1	3	NA	2	3	NA	3	1	1	1	1	2	2	3	1	7
Croceibacter phage P2559S	S	1176422	9	2	1	1	NA	NA	2	2	2	1	1	4	4	NA	NA	1	1	NA	NA	2	NA	2	1	2	5	1	2	2	5	NA	1	2	3	1	1	1	1	NA	NA	NA	3	NA	NA	1	1	1	1
Enterobacteria phage 9g	S	1468411	14	NA	2	2	13	2	NA	2	2	2	3	NA	5	6	13	NA	3	1	NA	1	14	1	2	NA	1	8	1	5	1	2	NA	NA	7	NA	4	3	3	4	6	6	4	5	3	2	1	2	2
Escherichia phage slur01	S	1720493	72	1	3	3	2	NA	4	1	2	2	5	6	NA	5	NA	NA	6	2	NA	NA	1	6	3	1	NA	72	15	5	4	5	4	8	2	2	2	2	NA	1	7	1	3	NA	3	3	1	1	1
Rhodococcus phage ReqiDocB7	S	691966	7	NA	1	NA	NA	1	NA	NA	1	3	5	1	3	2	3	2	1	7	2	NA	2	NA	NA	5	NA	3	1	1	2	NA	1	NA	NA	2	1	NA	NA	1	NA	1	NA	NA	5	1	NA	NA	NA
Mycobacterium phage Phelemich	S	1383055	17	9	2	3	2	2	3	3	3	7	2	NA	3	8	6	3	5	8	6	7	4	NA	2	9	3	4	4	10	2	13	7	4	8	1	1	5	3	5	2	10	1	6	2	2	6	2	4
Mycobacterium phage SweetiePie	S	1555235	5	1	NA	NA	NA	NA	NA	NA	NA	1	1	NA	NA	NA	NA	4	4	NA	NA	NA	NA	4	NA	NA	NA	1	1	NA	NA	NA	NA	NA	NA	NA	NA	NA	NA	NA	NA	1	NA	1	1	NA	NA	NA	NA
Mycobacterium phage Murucutumbu	S	1560286	8	1	3	1	1	NA	1	NA	3	NA	NA	NA	2	1	NA	1	6	1	1	1	1	NA	4	1	NA	NA	NA	2	2	4	1	1	NA	NA	NA	1	NA	NA	1	1	3	1	1	NA	2	4	1
Enterobacteria phage JenP2	S	1610838	10	4	1	NA	8	1	6	3	4	2	1	1	3	NA	9	NA	NA	NA	NA	1	5	1	2	1	NA	10	1	1	1	6	1	6	NA	2	NA	4	3	2	5	1	2	1	1	3	NA	1	2
Mycobacterium phage MOOREtheMARYer	S	1647309	17	1	2	NA	2	1	2	NA	1	2	2	3	3	3	1	1	4	1	2	6	4	5	2	2	1	3	5	8	6	17	5	NA	4	1	1	7	1	2	1	1	3	3	1	2	NA	7	4
Streptococcus phage SMP	S	413066	5	1	NA	4	NA	3	2	1	NA	NA	1	NA	NA	2	NA	NA	2	1	NA	NA	NA	2	1	NA	1	5	NA	2	1	NA	4	1	3	3	1	4	4	3	2	NA	1	NA	1	1	NA	NA	1
Streptococcus phage PH15	S	537874	6	2	2	NA	NA	4	2	NA	1	NA	1	1	NA	NA	2	1	4	NA	2	1	NA	NA	NA	4	2	NA	1	3	3	3	1	NA	NA	3	NA	2	1	3	2	6	2	1	1	NA	NA	NA	1
Mycobacterium phage Equemioh13	S	1555201	4	NA	NA	NA	NA	NA	NA	NA	NA	NA	NA	NA	NA	NA	NA	NA	NA	1	NA	1	1	1	NA	NA	NA	NA	NA	NA	NA	1	NA	NA	NA	NA	NA	NA	NA	NA	NA	NA	NA	2	NA	1	NA	NA	NA
Streptomyces phage TP1604	S	1636184	14	2	2	5	3	1	14	1	2	NA	6	1	3	5	3	1	4	8	5	5	NA	1	3	13	4	3	8	4	2	4	6	8	4	4	6	2	1	2	6	4	3	2	2	8	7	6	3
Escherichia phage slur05	S	1720498	16	1	NA	NA	2	1	NA	2	2	2	2	NA	2	1	6	1	6	2	3	NA	1	1	NA	NA	1	NA	NA	2	NA	NA	3	NA	2	NA	1	4	16	1	1	3	1	7	3	1	NA	NA	14
Lactococcus phage Tuc2009	S	35241	11	1	2	1	6	NA	11	5	3	NA	2	NA	NA	NA	2	NA	2	1	6	4	1	2	NA	3	2	NA	1	1	4	2	9	4	8	1	4	1	5	NA	4	NA	2	1	3	NA	1	NA	7
Bacillus phage BCJA1c	S	294382	5	2	1	NA	2	2	NA	2	NA	NA	3	1	3	NA	2	1	2	1	3	2	NA	NA	1	NA	1	2	1	1	2	4	NA	1	2	NA	NA	4	5	NA	2	NA	2	NA	1	NA	NA	1	NA
Stenotrophomonas phage S1	S	573591	11	1	1	2	4	2	3	6	2	2	7	1	2	3	NA	NA	10	2	6	3	4	5	NA	7	4	1	4	11	5	7	9	NA	1	8	3	2	3	4	2	4	2	4	4	2	3	9	3
Synechococcus phage S-CBS2	S	753084	5	NA	1	NA	4	3	1	NA	1	2	2	NA	NA	1	1	NA	5	1	1	1	1	2	NA	1	NA	2	2	1	1	NA	2	NA	1	NA	1	NA	2	1	3	3	NA	NA	1	NA	3	3	2
Mycobacterium phage Blue7	S	1089117	4	NA	2	NA	NA	NA	2	NA	NA	NA	NA	NA	3	1	NA	1	1	1	1	3	NA	1	NA	NA	NA	1	1	2	4	1	2	1	1	NA	1	NA	NA	NA	1	3	NA	NA	NA	1	1	1	1
Gordonia phage GRU1	S	1109710	7	NA	NA	3	2	NA	4	NA	2	2	3	2	3	3	NA	1	5	2	2	1	3	3	2	3	NA	NA	2	3	1	7	2	5	NA	3	2	NA	2	2	5	2	1	1	1	1	2	4	NA
Escherichia phage vB_EcoS_FFH1	S	1446489	5	NA	2	1	NA	NA	2	2	3	4	3	2	2	1	3	5	3	NA	NA	2	2	1	1	NA	1	NA	1	NA	1	1	NA	1	NA	NA	1	NA	1	3	4	4	2	NA	NA	NA	NA	NA	NA
Paenibacillus phage Vegas	S	1636261	3	NA	3	NA	NA	NA	NA	2	1	NA	NA	NA	NA	NA	1	NA	NA	NA	NA	NA	NA	NA	NA	NA	NA	1	2	NA	NA	1	NA	NA	NA	NA	NA	1	NA	NA	NA	2	1	NA	NA	1	NA	NA	NA
Mycobacterium phage BrownCNA	S	1698252	8	2	NA	4	2	4	4	NA	3	1	3	4	3	3	3	1	3	2	3	8	8	NA	2	3	NA	NA	4	4	3	7	4	8	1	NA	1	1	1	2	NA	2	4	1	5	1	2	2	NA
Arthrobacter phage KellEzio	S	1796995	3	NA	1	NA	3	1	NA	NA	NA	NA	NA	NA	2	2	NA	1	NA	1	NA	3	NA	NA	NA	1	NA	2	NA	1	NA	NA	NA	1	NA	NA	1	1	NA	NA	NA	1	2	NA	1	NA	NA	NA	2
Gordonia phage Emalyn	S	1821552	12	3	1	NA	NA	NA	1	1	NA	3	1	1	2	2	1	NA	4	1	1	2	2	1	NA	10	1	1	NA	2	2	7	2	4	3	NA	NA	NA	7	1	3	NA	2	2	3	1	1	1	2
Escherichia phage Envy	S	1883200	9	NA	NA	1	1	NA	3	3	4	1	1	2	NA	NA	5	NA	NA	3	2	NA	2	NA	2	1	NA	NA	NA	3	1	1	1	1	1	NA	NA	NA	6	2	5	3	1	3	NA	1	1	NA	9
Streptococcus phage TP-J34	S	73422	4	1	NA	NA	1	1	1	2	1	3	NA	NA	NA	NA	2	4	NA	NA	1	NA	NA	2	1	4	NA	2	NA	2	NA	3	NA	1	NA	NA	NA	2	1	NA	4	2	3	NA	NA	2	NA	NA	1
Listonella phage phiHSIC	S	310539	5	1	1	4	NA	NA	NA	NA	2	NA	5	2	1	1	NA	NA	NA	NA	NA	NA	1	3	NA	NA	NA	NA	1	NA	NA	NA	2	1	5	1	4	2	2	NA	1	2	NA	NA	NA	NA	1	NA	NA
Staphylococcus phage ROSA	S	320843	4	NA	NA	NA	NA	NA	NA	1	NA	NA	NA	NA	1	NA	NA	NA	1	NA	NA	NA	NA	NA	NA	NA	NA	NA	NA	NA	NA	NA	NA	NA	NA	NA	4	1	NA	NA	1	NA	NA	NA	NA	NA	NA	NA	NA
Rhodobacter phage RC1	S	754055	12	1	1	2	1	2	3	5	NA	4	2	7	2	4	NA	2	NA	2	2	8	NA	1	4	5	1	NA	1	5	5	2	2	4	NA	5	4	3	6	2	5	2	NA	7	4	1	2	2	2
Rhodovulum phage RS1	S	754056	9	3	4	4	1	1	NA	3	NA	5	1	3	NA	3	7	9	2	6	2	3	2	2	4	5	2	1	NA	8	6	1	2	NA	2	3	5	3	1	NA	1	1	6	2	5	2	5	6	2
Synechococcus phage S-CBS4	S	756275	7	5	4	1	2	1	4	NA	2	2	4	2	3	5	3	1	NA	3	2	7	2	2	1	1	1	NA	NA	3	NA	1	4	1	1	1	NA	NA	NA	NA	7	3	1	2	5	2	2	1	1
Staphylococcus phage TEM123	S	1168613	2	NA	NA	NA	NA	NA	NA	NA	NA	NA	NA	NA	1	1	NA	NA	2	NA	NA	NA	NA	NA	1	1	NA	NA	NA	NA	NA	NA	NA	NA	NA	NA	NA	NA	NA	NA	NA	NA	NA	NA	NA	NA	NA	NA	NA
Pseudomonas phage MP1412	S	1204517	6	NA	1	NA	1	1	4	2	1	NA	1	NA	2	3	NA	1	4	2	5	1	NA	1	1	1	2	NA	1	2	3	6	NA	NA	2	2	NA	1	1	1	NA	1	1	2	1	1	NA	1	3
Shigella phage pSf-1	S	1315956	12	6	5	1	8	2	5	12	5	2	6	3	8	5	11	2	2	2	6	6	4	5	2	8	3	4	10	12	12	5	4	4	2	5	7	3	11	3	4	3	4	5	2	1	1	1	2
Mycobacterium phage HINdeR	S	1327770	5	NA	NA	NA	2	NA	5	NA	NA	1	1	NA	2	4	3	1	3	2	1	3	NA	NA	1	3	2	1	NA	2	NA	2	5	2	NA	NA	NA	NA	NA	1	1	1	NA	1	1	NA	1	1	1
Streptococcus phage TP-778L	S	1385385	6	NA	NA	3	3	3	6	3	1	2	3	2	NA	1	NA	3	2	NA	2	4	3	NA	NA	6	NA	2	4	5	1	3	2	2	1	NA	1	NA	4	NA	2	6	2	1	1	NA	NA	NA	1
Mycobacterium phage Zaka	S	1391433	3	NA	NA	NA	NA	NA	NA	NA	1	NA	NA	NA	NA	NA	NA	NA	NA	NA	NA	NA	NA	NA	NA	NA	NA	NA	NA	NA	NA	NA	NA	3	NA	NA	3	1	NA	NA	NA	NA	NA	1	NA	NA	NA	NA	1
Escherichia phage bV_EcoS_AHS24	S	1416030	2	NA	NA	NA	2	NA	NA	NA	NA	NA	NA	NA	NA	NA	NA	NA	NA	NA	NA	NA	1	NA	1	NA	NA	NA	NA	NA	NA	2	NA	1	NA	NA	1	NA	NA	NA	NA	1	NA	1	NA	NA	NA	NA	NA
Mycobacterium phage 32HC	S	1445729	7	2	2	NA	1	NA	1	NA	NA	NA	4	1	2	NA	NA	2	4	2	2	4	2	1	1	4	1	2	2	1	1	2	2	4	NA	NA	NA	1	1	1	2	NA	2	1	NA	2	NA	1	NA
Mycobacterium phage RhynO	S	1458846	8	4	NA	1	3	2	3	1	NA	3	1	2	6	1	3	3	8	NA	4	1	2	1	2	NA	3	3	3	NA	1	3	5	1	2	1	3	1	NA	1	2	1	1	NA	3	3	NA	1	2
Mycobacterium phage 39HC	S	1463809	5	1	NA	3	NA	1	2	NA	NA	1	2	1	1	1	NA	1	1	2	NA	3	2	1	NA	2	NA	2	1	NA	2	5	2	NA	NA	NA	NA	1	2	1	NA	NA	NA	NA	2	1	NA	1	4
Mycobacterium phage Cheetobro	S	1506716	5	1	NA	1	NA	NA	1	1	NA	1	2	1	1	1	NA	1	1	1	1	1	NA	NA	2	NA	3	1	NA	2	1	2	NA	2	NA	NA	1	NA	NA	NA	5	1	NA	NA	2	NA	2	2	1
Mycobacterium phage Milly	S	1567473	12	4	3	1	NA	NA	2	3	NA	2	4	1	NA	3	NA	2	NA	3	3	NA	NA	7	12	6	4	NA	NA	2	1	6	3	1	8	5	3	3	NA	3	5	NA	1	NA	6	12	5	4	1
Shigella phage pSf-2	S	1572702	41	2	NA	NA	1	NA	NA	NA	1	NA	1	NA	NA	1	1	2	NA	NA	41	NA	2	1	3	3	2	NA	2	2	2	1	2	NA	3	1	NA	1	NA	NA	NA	NA	NA	NA	NA	2	NA	NA	NA
Gordonia phage GordTnk2	S	1622192	3	NA	NA	NA	1	NA	NA	NA	NA	NA	NA	1	NA	NA	NA	NA	1	NA	NA	NA	NA	NA	NA	2	NA	1	1	2	1	1	3	NA	NA	NA	NA	1	1	NA	NA	NA	NA	NA	NA	NA	1	NA	NA
Mycobacterium phage PopTart	S	1698712	2	NA	2	1	1	NA	1	NA	NA	NA	NA	NA	NA	NA	NA	NA	NA	NA	NA	NA	NA	NA	1	NA	NA	NA	NA	1	1	1	NA	NA	NA	NA	1	NA	NA	NA	NA	NA	NA	NA	2	NA	NA	1	NA
Mycobacterium phage LadyBird	S	1718166	2	1	1	NA	NA	1	NA	NA	NA	NA	NA	1	NA	NA	NA	1	1	1	NA	1	NA	NA	NA	1	NA	NA	NA	NA	2	1	NA	NA	NA	NA	NA	NA	NA	NA	1	NA	NA	NA	NA	NA	NA	NA	1
Pseudomonas phage vB_PaeS_PM105	S	1743016	6	NA	NA	NA	2	1	1	NA	4	2	NA	NA	3	1	3	1	1	1	1	3	1	NA	NA	NA	NA	NA	1	NA	2	6	6	4	3	NA	1	NA	NA	1	1	NA	2	1	2	2	1	2	1
Bacillus phage vB_BhaS-171	S	1775140	4	1	NA	NA	2	1	1	NA	3	1	NA	NA	NA	NA	1	3	NA	2	NA	NA	NA	NA	NA	NA	NA	NA	NA	NA	NA	NA	4	NA	1	1	NA	1	NA	NA	2	1	NA	NA	3	NA	NA	NA	1
Gordonia phage Vivi2	S	1821564	12	2	5	1	NA	6	4	2	1	7	5	2	8	4	1	2	3	2	6	7	4	9	6	7	3	4	5	10	5	9	7	9	6	2	11	2	3	2	2	3	4	8	5	12	1	9	5
Bacillus phage PfEFR-5	S	1868599	3	NA	1	NA	NA	NA	NA	1	NA	NA	1	1	NA	2	NA	NA	NA	1	NA	2	1	NA	NA	NA	NA	1	1	2	NA	NA	1	NA	1	NA	NA	NA	1	NA	2	2	1	NA	NA	NA	NA	NA	NA
Lactococcus phage phiLC3	S	12390	5	NA	1	NA	3	NA	5	NA	NA	NA	NA	NA	NA	NA	NA	NA	NA	NA	NA	NA	NA	NA	NA	4	NA	NA	NA	NA	NA	NA	NA	NA	1	NA	NA	NA	NA	NA	NA	NA	NA	1	NA	NA	NA	1	1
Lactobacillus phage JCL1032	S	37105	258	NA	3	NA	NA	NA	1	NA	1	1	NA	2	1	NA	NA	1	2	11	3	3	2	2	1	3	3	1	4	NA	NA	3	NA	NA	NA	1	1	NA	1	4	NA	2	4	NA	3	2	1	4	3
Listeria phage A118	S	40521	3	2	2	NA	NA	NA	1	NA	NA	1	NA	1	NA	NA	2	NA	NA	NA	NA	NA	1	1	2	NA	NA	NA	NA	1	NA	1	2	NA	NA	NA	1	NA	2	NA	NA	NA	NA	NA	NA	1	NA	NA	NA
Lactobacillus phage phig1e	S	52979	2	1	NA	1	NA	NA	NA	NA	NA	NA	NA	NA	NA	1	NA	NA	NA	NA	NA	1	NA	NA	NA	NA	NA	NA	NA	NA	NA	NA	NA	NA	NA	NA	NA	NA	NA	NA	NA	NA	NA	NA	NA	1	1	NA	NA
Lactococcus phage ul36	S	114416	7	1	1	1	2	1	2	4	2	1	1	1	1	1	1	1	7	2	2	1	5	NA	NA	2	2	2	1	3	2	2	4	5	NA	NA	NA	1	NA	NA	1	2	NA	NA	1	1	NA	NA	1
Lactococcus phage 936 sensu lato	S	354259	6	1	1	NA	NA	NA	NA	1	NA	2	2	1	1	1	1	1	NA	NA	3	2	NA	NA	6	NA	NA	1	1	NA	6	1	2	NA	3	1	4	NA	NA	2	1	1	1	NA	4	NA	1	NA	NA
Streptococcus phage M102	S	372457	4	NA	2	NA	NA	NA	NA	NA	NA	1	NA	NA	NA	1	1	NA	NA	NA	NA	NA	NA	NA	3	NA	NA	NA	NA	NA	NA	2	NA	NA	4	NA	2	NA	NA	NA	NA	NA	NA	NA	4	NA	1	1	NA
Corynebacterium phage P1201	S	384848	13	1	NA	NA	1	NA	2	4	2	NA	2	1	NA	3	13	1	6	2	4	4	1	NA	1	NA	NA	1	3	6	1	3	NA	2	1	NA	NA	1	NA	NA	2	NA	3	NA	4	1	NA	NA	NA
Archaeal BJ1 virus	S	416419	9	NA	1	1	1	1	3	2	1	NA	1	3	NA	9	NA	2	3	2	5	6	NA	NA	4	2	5	4	2	4	1	4	3	1	NA	NA	1	6	2	NA	2	4	1	NA	NA	3	NA	NA	1
Salmonella phage SETP13	S	424949	4	2	NA	NA	2	NA	1	1	NA	NA	NA	3	NA	NA	4	2	NA	NA	1	1	1	NA	NA	NA	NA	1	1	1	1	NA	NA	NA	NA	NA	1	NA	2	1	2	1	1	NA	NA	NA	NA	NA	2
Lactobacillus phage phiPYB5	S	438780	4	NA	NA	NA	3	NA	3	NA	NA	NA	1	NA	NA	1	NA	3	NA	2	NA	NA	3	NA	1	1	1	NA	NA	NA	1	NA	1	NA	2	NA	NA	4	1	1	1	NA	3	NA	1	NA	NA	NA	1
Cyanophage PSS2	S	658401	6	3	1	2	1	NA	NA	1	NA	3	4	NA	1	1	NA	NA	3	2	NA	4	2	1	NA	1	1	1	3	1	1	1	3	3	1	5	NA	3	NA	3	5	5	4	1	NA	NA	NA	1	2
Brochothrix phage NF5	S	764561	7	NA	1	1	1	NA	2	6	5	2	7	NA	2	NA	1	3	7	2	2	2	2	4	2	1	1	3	1	2	4	5	3	4	NA	2	2	NA	2	6	3	1	1	2	NA	2	NA	1	NA
Pseudoalteromonas phage H105/1	S	877240	7	1	1	3	4	2	1	NA	NA	1	5	2	2	NA	1	4	NA	1	NA	NA	1	2	3	1	1	3	3	NA	2	NA	NA	NA	2	NA	NA	NA	1	NA	3	NA	NA	NA	1	NA	NA	NA	4
Riemerella phage RAP44	S	936152	7	1	2	NA	4	2	NA	1	7	NA	4	NA	2	NA	NA	NA	1	NA	NA	2	NA	NA	2	NA	NA	2	4	3	NA	3	5	1	NA	1	1	NA	NA	1	4	1	6	2	2	1	2	1	5
Gordonia phage GTE2	S	981323	6	NA	NA	NA	NA	NA	NA	NA	NA	2	1	NA	NA	1	1	NA	2	NA	6	NA	NA	NA	NA	NA	NA	NA	NA	1	1	NA	NA	NA	NA	NA	NA	NA	NA	NA	NA	NA	2	1	1	3	NA	NA	1
Cronobacter phage ENT39118	S	984175	15	3	2	5	6	1	7	3	1	5	3	1	NA	4	3	1	7	2	6	2	NA	2	1	2	2	1	3	8	6	6	4	8	NA	1	2	1	2	NA	3	5	10	3	1	NA	NA	NA	NA
Helicobacter phage phiHP33	S	1069378	10	4	NA	4	10	4	2	3	3	3	2	3	3	2	3	4	3	2	1	4	2	3	3	1	3	1	1	5	3	NA	NA	NA	1	1	NA	2	2	1	1	4	5	3	5	2	NA	1	4
Mycobacterium phage BarrelRoll	S	1084722	4	NA	NA	1	NA	1	1	NA	NA	1	NA	2	NA	2	NA	NA	3	1	3	NA	2	1	1	NA	NA	4	3	NA	NA	3	NA	1	1	1	NA	1	3	NA	2	2	3	NA	1	NA	NA	1	NA
Bacillus phage phIS3501	S	1124578	2	NA	1	NA	NA	NA	NA	1	NA	NA	2	NA	NA	NA	NA	NA	NA	NA	NA	NA	NA	NA	NA	1	NA	1	2	1	NA	NA	NA	NA	NA	NA	NA	NA	NA	1	NA	NA	NA	NA	NA	NA	NA	NA	NA
Salmonella phage SPN3UB	S	1147140	5	NA	NA	NA	NA	NA	NA	2	1	2	1	NA	NA	1	2	1	1	2	NA	NA	4	NA	NA	NA	NA	1	4	NA	2	NA	4	2	NA	NA	NA	NA	3	1	NA	NA	1	NA	NA	NA	3	NA	NA
Bacillus phage BtCS33	S	1194641	1	NA	NA	NA	NA	NA	NA	1	NA	1	NA	NA	NA	NA	NA	NA	NA	NA	NA	NA	NA	NA	NA	NA	NA	NA	NA	NA	NA	NA	NA	NA	1	NA	NA	NA	1	NA	NA	NA	NA	NA	NA	NA	NA	NA	1
Pectobacterium phage My1	S	1204539	6	NA	1	3	NA	NA	6	3	NA	NA	1	1	3	3	NA	NA	1	2	1	4	2	NA	NA	3	4	NA	2	2	1	4	3	1	3	4	1	1	5	3	NA	2	6	2	NA	1	NA	2	1
Leuconostoc phage P793	S	1262522	5	NA	1	NA	NA	NA	NA	NA	NA	NA	1	NA	NA	1	NA	1	NA	NA	NA	NA	NA	NA	NA	NA	NA	NA	5	NA	NA	NA	NA	NA	NA	NA	NA	NA	NA	NA	3	NA	NA	NA	NA	NA	1	NA	NA
Cellulophaga phage phi46:1	S	1327974	5	NA	NA	NA	NA	NA	NA	NA	NA	NA	1	NA	1	NA	NA	NA	1	NA	NA	NA	NA	NA	NA	2	NA	NA	NA	NA	2	NA	1	1	2	NA	3	1	NA	NA	NA	NA	1	NA	1	1	NA	1	NA
Mycobacterium phage EagleEye	S	1429759	4	2	NA	2	NA	NA	NA	1	NA	NA	1	NA	NA	NA	NA	NA	1	NA	3	NA	NA	3	NA	2	NA	3	1	NA	1	NA	NA	NA	NA	NA	NA	NA	NA	NA	NA	1	NA	NA	2	NA	1	NA	1
Mycobacterium phage HufflyPuff	S	1430411	2	NA	NA	NA	NA	NA	NA	NA	NA	NA	NA	NA	NA	NA	NA	NA	NA	NA	NA	NA	1	NA	NA	NA	NA	NA	NA	NA	NA	NA	2	NA	1	NA	NA	1	NA	NA	NA	NA	NA	1	1	NA	NA	NA	1
Bacillus phage vB_BtS_BMBtp3	S	1445809	6	NA	1	2	5	3	2	3	2	NA	2	NA	1	NA	NA	1	2	1	1	5	NA	1	NA	2	1	1	1	NA	NA	3	1	1	1	NA	NA	3	1	1	NA	1	NA	NA	3	1	1	NA	3
Mycobacterium phage Hosp	S	1463811	7	1	1	NA	NA	NA	NA	NA	NA	4	5	2	1	2	1	2	4	NA	3	NA	3	NA	NA	7	1	3	NA	1	2	1	1	NA	1	3	NA	NA	1	NA	1	3	NA	NA	3	2	NA	NA	1
Achromobacter phage 83-24	S	1589747	3	3	NA	NA	1	NA	NA	NA	1	1	1	1	NA	NA	NA	3	NA	NA	NA	NA	NA	NA	1	NA	NA	NA	NA	1	1	NA	NA	1	1	NA	1	1	NA	NA	2	1	NA	NA	1	1	NA	NA	1
Bacteriophage Lily	S	1589751	4	NA	1	NA	4	1	NA	NA	1	NA	NA	NA	NA	2	2	NA	1	NA	1	NA	NA	NA	NA	1	1	1	2	NA	NA	NA	NA	NA	1	NA	1	NA	NA	NA	NA	NA	NA	NA	NA	NA	NA	NA	NA
Staphylococcus phage IME-SA4	S	1610872	6	NA	NA	2	1	1	1	3	1	1	3	NA	1	6	2	NA	3	2	2	2	1	NA	NA	NA	2	NA	NA	2	2	NA	NA	2	NA	4	3	4	1	3	1	1	1	NA	NA	3	2	1	NA
Mycobacterium phage FlagStaff	S	1647304	9	1	1	NA	2	2	NA	3	NA	1	1	1	1	NA	1	NA	1	NA	2	5	1	1	NA	1	1	NA	5	2	6	4	8	4	1	NA	NA	5	1	NA	1	1	3	6	1	NA	1	2	2
Mycobacterium phage ShedlockHolmes	S	1647313	11	NA	1	5	NA	2	2	2	1	NA	1	2	4	1	2	3	1	2	6	3	NA	3	11	9	NA	5	2	7	2	NA	1	1	4	3	4	3	2	NA	3	10	7	1	4	NA	5	1	NA
Propionibacterium phage PHL095	S	1647428	5	NA	3	NA	5	2	4	4	2	1	1	NA	NA	1	NA	NA	NA	NA	NA	2	NA	NA	1	NA	NA	NA	NA	NA	1	1	NA	NA	NA	2	NA	3	1	NA	2	1	NA	NA	NA	NA	1	NA	2
Propionibacterium phage QueenBey	S	1654782	2	NA	1	NA	NA	NA	NA	NA	NA	NA	NA	NA	NA	NA	1	NA	NA	1	NA	NA	NA	NA	2	1	NA	NA	NA	NA	1	1	NA	NA	NA	1	NA	1	NA	NA	NA	NA	NA	NA	NA	NA	NA	NA	NA
Enterococcus phage vB_EfaS_IME197	S	1747326	9	2	4	1	7	2	2	NA	NA	2	2	NA	2	3	7	NA	5	NA	6	3	9	3	1	4	1	1	2	6	2	1	3	NA	1	1	NA	2	3	1	4	2	2	1	NA	NA	1	4	NA
Mycobacterium phage Loser	S	1815969	3	NA	NA	NA	NA	2	2	NA	1	2	1	1	2	NA	NA	NA	3	NA	2	NA	NA	NA	NA	NA	NA	NA	2	1	NA	1	NA	1	NA	NA	NA	NA	NA	1	NA	NA	NA	1	NA	1	1	1	1
Gordonia phage Lucky10	S	1821557	5	1	1	NA	1	NA	NA	1	NA	NA	1	1	NA	NA	NA	NA	1	2	NA	1	NA	NA	2	NA	NA	1	3	1	1	3	NA	1	1	NA	2	NA	2	NA	3	NA	1	1	1	1	NA	1	2
Gordonia phage UmaThurman	S	1821563	5	5	NA	1	2	1	NA	NA	1	5	2	NA	1	2	4	2	4	2	1	4	1	2	2	1	1	NA	3	3	1	1	2	3	1	NA	1	3	2	1	4	1	NA	4	2	2	1	NA	2
Gordonia phage Blueberry	S	1838062	7	3	NA	NA	NA	NA	NA	1	NA	NA	2	NA	1	NA	3	NA	3	3	NA	7	3	2	NA	2	2	4	1	2	1	3	3	NA	NA	NA	2	2	NA	1	4	4	2	2	1	1	NA	4	NA
Gordonia phage Cozz	S	1838066	8	1	NA	NA	1	1	NA	2	NA	1	NA	NA	1	NA	2	NA	1	NA	8	NA	3	1	NA	1	NA	NA	1	NA	NA	NA	NA	NA	NA	1	1	NA	NA	1	NA	1	NA	NA	2	NA	NA	NA	2
Gordonia phage Monty	S	1838073	2	NA	NA	NA	NA	NA	NA	1	NA	NA	NA	2	NA	NA	1	1	NA	NA	2	NA	1	1	1	NA	NA	NA	1	NA	NA	1	NA	NA	NA	NA	NA	NA	NA	NA	NA	NA	1	NA	NA	NA	NA	NA	1
Mycobacterium phage Makemake	S	1873889	6	NA	NA	1	NA	1	NA	1	NA	2	NA	2	NA	NA	NA	1	4	NA	1	2	4	NA	3	NA	3	NA	1	3	3	1	NA	3	3	2	NA	NA	1	1	NA	1	2	NA	NA	NA	2	1	NA
Mycobacterium phage Gompeii16	S	1873895	2	NA	NA	NA	NA	1	NA	1	NA	NA	NA	1	1	NA	1	2	NA	2	NA	NA	1	NA	NA	NA	NA	NA	NA	NA	NA	2	1	NA	NA	NA	NA	NA	2	NA	NA	NA	NA	NA	NA	NA	NA	NA	NA
Gordonia phage Jumbo	S	1887650	6	NA	1	NA	NA	NA	1	NA	NA	2	2	NA	NA	NA	2	NA	1	2	NA	2	1	NA	NA	NA	NA	NA	1	NA	3	1	3	NA	6	NA	NA	NA	NA	NA	NA	NA	2	NA	NA	1	NA	3	2
Mycobacterium phage Gengar	S	1891963	5	NA	NA	NA	NA	2	1	4	NA	NA	NA	NA	NA	NA	NA	1	1	NA	2	NA	3	1	3	NA	NA	2	NA	NA	2	2	NA	NA	NA	NA	1	1	NA	2	1	4	NA	NA	2	NA	NA	1	NA
Salmonella phage SETP3	S	424944	3	NA	NA	NA	1	NA	NA	NA	NA	1	1	NA	NA	NA	1	1	2	NA	NA	NA	2	NA	NA	NA	NA	NA	1	NA	NA	NA	NA	NA	NA	NA	NA	NA	NA	NA	2	NA	1	NA	NA	NA	NA	NA	NA
Streptomyces phage VWB	S	10702	9	1	5	1	1	3	NA	4	2	3	5	2	2	NA	1	1	2	7	4	5	1	2	3	7	2	2	3	8	4	3	4	5	2	5	3	3	1	1	3	4	2	4	8	2	5	6	NA
Bacillus phage SPP1	S	10724	7	2	1	NA	1	1	NA	2	NA	3	3	NA	NA	NA	7	3	2	2	NA	1	NA	1	4	1	NA	1	NA	3	1	NA	2	NA	3	1	2	1	3	NA	NA	4	4	NA	1	NA	1	1	1
Burkholderia phage KS9	S	335797	7	NA	1	NA	2	NA	5	1	1	NA	5	2	5	2	1	2	3	1	1	7	2	3	2	2	3	NA	1	1	4	4	5	1	1	1	3	5	2	1	NA	NA	1	NA	3	2	1	1	3
Enterobacteria phage cdtI	S	414970	9	NA	2	NA	NA	1	NA	1	4	2	1	NA	1	2	2	4	2	1	5	NA	2	2	1	1	NA	4	4	4	2	1	NA	4	NA	NA	NA	1	4	3	9	2	NA	NA	2	NA	NA	NA	1
Enterobacteria phage HK446	S	1147145	8	2	NA	NA	1	NA	1	3	1	1	NA	NA	1	2	3	4	2	2	6	2	NA	1	2	2	1	NA	3	3	NA	5	1	NA	NA	2	NA	1	4	NA	5	NA	3	NA	NA	NA	NA	NA	NA
Caulobacter virus Karma	S	1211641	5	1	NA	1	NA	3	NA	3	3	2	2	NA	2	1	1	NA	NA	2	NA	1	NA	NA	NA	3	2	3	1	5	NA	2	NA	1	1	1	NA	NA	2	2	1	2	3	NA	2	NA	NA	NA	2
Salmonella phage Spc35	S	977927	8	NA	NA	NA	2	3	1	1	NA	1	3	1	3	4	6	6	1	2	1	3	8	NA	1	1	1	NA	NA	1	NA	2	NA	1	3	NA	1	2	1	1	2	6	2	2	1	2	NA	NA	NA
Escherichia phage Akfv33	S	1112008	6	NA	NA	NA	1	4	1	NA	3	NA	1	NA	4	NA	3	2	NA	NA	NA	NA	3	1	3	1	NA	NA	1	1	NA	NA	2	2	NA	NA	NA	NA	3	2	1	2	1	1	1	1	NA	1	1
Mycobacterium phage Nigel	S	543152	18	5	4	10	2	5	1	1	NA	2	5	6	7	1	6	7	9	1	3	11	NA	3	7	7	5	3	NA	6	9	7	1	6	6	7	7	5	1	2	7	3	5	NA	5	5	9	4	6
Mycobacterium phage Acadian	S	1089109	14	NA	NA	1	3	1	NA	4	1	2	4	1	1	3	3	1	2	3	5	14	1	2	NA	NA	1	1	3	4	2	4	NA	4	2	2	3	NA	1	1	5	2	NA	1	NA	NA	NA	1	2
Staphylococcus phage Ipla5	S	1197952	4	NA	2	NA	2	3	4	3	NA	1	NA	NA	NA	1	NA	NA	NA	NA	2	2	NA	NA	1	1	NA	1	2	1	1	NA	NA	1	NA	NA	2	2	NA	2	1	1	NA	NA	NA	NA	NA	NA	2
Staphylococcus phage 11	S	12360	3	NA	1	1	1	NA	1	NA	NA	NA	NA	NA	1	1	NA	NA	NA	NA	1	1	NA	NA	NA	NA	NA	NA	NA	1	1	3	NA	NA	NA	NA	NA	1	1	1	NA	NA	1	NA	NA	NA	NA	1	2
Staphylococcus phage phiMR25	S	487152	2	NA	NA	NA	NA	NA	NA	NA	NA	NA	NA	NA	NA	NA	NA	NA	NA	NA	NA	NA	NA	NA	NA	NA	NA	NA	NA	NA	NA	NA	NA	NA	NA	NA	NA	NA	NA	NA	1	NA	NA	NA	NA	NA	NA	NA	NA
Enterobacteria phage T1	S	12355	16	5	1	NA	2	2	2	3	1	1	3	NA	NA	NA	NA	3	NA	NA	16	NA	2	NA	2	1	NA	2	1	NA	1	NA	NA	1	1	NA	3	NA	NA	1	3	NA	NA	NA	NA	NA	NA	NA	2
Escherichia phage Rtp	S	355246	13	4	3	2	3	2	2	6	8	NA	3	4	3	1	3	9	7	2	3	2	3	4	2	NA	NA	3	NA	6	2	6	3	4	1	2	5	NA	4	2	1	2	3	3	3	1	1	1	2
Lactococcus phage M6162	S	1862961	4	NA	NA	NA	NA	2	NA	NA	NA	NA	NA	NA	NA	NA	NA	NA	NA	NA	NA	1	2	NA	NA	NA	NA	4	3	2	NA	1	NA	1	NA	NA	1	NA	1	1	1	NA	NA	1	NA	NA	NA	1	1
Lactococcus phage c2	S	31537	8	NA	3	NA	3	6	1	1	3	6	4	3	2	2	2	NA	2	1	4	4	2	NA	NA	2	NA	5	5	4	1	1	3	4	5	4	2	4	4	6	8	2	7	NA	1	NA	NA	NA	NA
Lactococcus phage bIL67	S	36343	12	2	3	1	4	6	NA	2	3	1	6	1	2	3	1	5	3	NA	1	2	2	1	1	2	NA	1	5	4	1	NA	2	1	6	1	1	8	1	4	12	3	4	1	NA	2	1	NA	NA
Lactococcus phage SL4	S	287412	5	2	3	1	4	1	3	NA	1	NA	1	NA	NA	2	1	2	4	NA	NA	NA	1	NA	1	NA	NA	1	NA	NA	1	1	2	3	NA	1	1	1	NA	NA	2	NA	NA	5	NA	NA	NA	NA	1
Lactococcus phage CB13	S	665883	8	NA	NA	NA	4	2	7	5	1	2	1	NA	3	NA	NA	NA	NA	NA	1	3	NA	NA	NA	2	4	NA	1	NA	2	NA	2	NA	2	2	NA	1	3	2	3	4	3	NA	2	NA	NA	1	3
Lactococcus Phage ASCC191	S	1165134	2	NA	1	1	NA	1	NA	1	1	NA	NA	1	NA	NA	1	NA	NA	NA	NA	NA	NA	NA	NA	1	NA	NA	NA	NA	NA	NA	NA	NA	NA	NA	1	NA	NA	NA	NA	NA	NA	NA	NA	2	NA	NA	NA
Mycobacterium phage U2	S	260120	4	2	1	NA	NA	NA	NA	NA	NA	2	1	NA	NA	3	NA	2	2	1	1	1	NA	3	3	1	NA	2	1	NA	2	1	1	1	1	NA	NA	NA	NA	NA	NA	NA	3	NA	1	1	NA	2	1
Mycobacterium phage Turbido	S	1071504	3	1	1	NA	NA	NA	NA	NA	NA	1	1	NA	NA	1	NA	NA	1	NA	NA	NA	1	3	NA	1	1	1	1	3	NA	NA	2	NA	NA	NA	NA	NA	1	1	NA	NA	NA	1	2	1	NA	1	3
Streptococcus phage Sfi21	S	64186	4	1	2	NA	4	1	1	2	NA	NA	1	2	1	NA	NA	2	NA	1	NA	NA	NA	NA	NA	NA	1	3	3	2	2	NA	NA	3	1	2	NA	1	2	3	1	NA	NA	NA	2	NA	1	NA	1
Streptococcus phage Sfi19	S	72638	4	NA	3	NA	1	NA	2	2	1	NA	NA	NA	NA	1	2	1	1	NA	1	NA	NA	NA	NA	NA	NA	NA	NA	4	4	2	NA	1	NA	NA	1	NA	2	NA	NA	1	1	NA	3	NA	NA	NA	NA
Streptococcus phage Abc2	S	633135	6	2	6	NA	2	2	3	NA	1	1	1	NA	NA	1	NA	3	2	2	1	1	4	NA	NA	3	2	NA	NA	1	4	2	NA	2	1	NA	1	1	5	NA	5	2	1	NA	NA	1	NA	NA	2
Thermus phage P2345	S	466051	6	2	NA	1	NA	1	5	2	NA	1	1	NA	1	NA	NA	1	6	5	1	3	1	1	NA	4	2	NA	NA	2	1	NA	NA	3	1	NA	1	2	2	3	NA	2	NA	2	NA	NA	NA	NA	NA
Streptococcus phage Alq132	S	682370	5	NA	NA	3	NA	NA	NA	5	1	NA	1	NA	NA	NA	NA	2	NA	NA	NA	3	NA	NA	NA	NA	NA	1	NA	NA	NA	1	NA	2	1	1	1	NA	1	NA	4	2	3	NA	2	NA	NA	NA	NA
Salmonella phage FSLSP030	S	1173754	6	NA	NA	NA	1	NA	1	1	1	NA	NA	NA	NA	NA	NA	NA	1	NA	NA	NA	NA	NA	1	1	NA	NA	NA	NA	NA	1	NA	NA	NA	NA	NA	NA	NA	NA	NA	NA	NA	1	NA	NA	NA	NA	6
Salmonella phage Chi	S	1541887	3	1	1	3	2	1	2	NA	NA	NA	1	NA	NA	1	NA	NA	NA	NA	1	NA	NA	NA	NA	1	NA	2	1	NA	NA	NA	NA	NA	NA	1	NA	NA	3	NA	2	NA	NA	NA	NA	NA	NA	NA	NA
Mycobacterium phage CrimD	S	861045	8	NA	2	NA	3	1	1	4	NA	1	5	NA	1	5	1	1	NA	NA	1	2	NA	NA	NA	2	NA	NA	2	2	2	2	6	NA	4	NA	4	1	1	2	2	7	1	2	2	NA	1	3	3
Mycobacterium phage fionn	S	1097753	9	3	NA	1	NA	NA	1	1	NA	2	1	NA	NA	1	2	2	NA	NA	9	5	NA	2	2	NA	3	3	1	2	4	4	2	1	NA	NA	NA	NA	1	NA	NA	4	3	3	NA	2	NA	NA	NA
Pseudomonas phage YuA	S	462590	5	2	3	NA	NA	NA	NA	3	NA	NA	2	1	1	NA	1	1	1	NA	NA	NA	2	NA	2	2	NA	1	1	2	5	NA	NA	2	1	NA	NA	NA	1	NA	NA	2	2	1	2	2	3	NA	1
Staphylococcus phage Phi12	S	186152	3	1	1	1	NA	NA	NA	2	1	NA	1	NA	2	NA	NA	1	1	NA	NA	3	NA	1	NA	NA	NA	NA	NA	NA	NA	NA	NA	NA	NA	NA	NA	NA	3	NA	2	NA	NA	1	1	NA	NA	NA	NA
Staphylococcus phage 42E	S	320837	2	NA	NA	NA	NA	NA	1	NA	NA	1	NA	NA	1	NA	NA	NA	NA	NA	NA	NA	NA	NA	NA	NA	NA	NA	NA	NA	NA	NA	NA	NA	1	NA	NA	1	NA	NA	NA	1	NA	NA	NA	NA	NA	1	NA
Bacillus virus Riggi	S	1406788	2	NA	NA	NA	NA	NA	NA	NA	1	NA	1	NA	NA	NA	2	NA	NA	NA	NA	NA	NA	NA	NA	NA	NA	NA	NA	NA	NA	1	NA	NA	1	NA	NA	NA	NA	NA	1	NA	NA	NA	NA	NA	NA	NA	NA
Mycobacterium phage Patience	S	1074308	5	NA	5	1	NA	NA	NA	NA	NA	NA	NA	NA	1	NA	NA	NA	NA	NA	NA	1	1	NA	NA	1	NA	NA	NA	1	NA	1	NA	NA	NA	NA	NA	NA	NA	NA	1	NA	NA	NA	NA	NA	NA	1	4
Mycobacterium phage Brujita	S	561996	6	3	NA	NA	2	4	2	2	NA	2	1	3	4	1	5	1	NA	NA	NA	2	NA	NA	NA	2	1	3	3	3	NA	5	2	3	NA	1	6	NA	3	NA	NA	1	3	1	NA	NA	5	NA	1
Sodalis phage SO1	S	673375	12	1	NA	NA	2	2	2	2	2	1	1	1	1	5	4	1	8	3	6	NA	NA	NA	2	2	NA	NA	2	2	5	1	NA	3	NA	NA	2	2	7	1	7	5	2	1	3	2	NA	NA	12
Burkholderia virus phiE125	S	180504	4	1	NA	1	NA	1	1	1	1	1	2	NA	2	2	NA	1	3	1	2	1	NA	3	3	1	1	2	NA	4	2	NA	4	1	NA	NA	2	NA	1	NA	NA	NA	2	2	NA	NA	1	NA	NA
Burkholderia virus phi6442	S	431891	4	2	1	NA	NA	2	1	2	NA	NA	1	1	NA	NA	2	NA	NA	NA	1	2	NA	NA	1	NA	NA	NA	NA	1	1	2	NA	1	NA	1	NA	1	NA	NA	NA	NA	NA	2	3	NA	NA	2	3
Enterococcus phage BC611	S	1173135	5	NA	2	NA	1	4	NA	3	2	2	2	2	NA	2	1	NA	1	NA	1	1	1	2	1	2	NA	NA	2	3	1	NA	NA	1	NA	1	3	3	1	NA	3	NA	NA	3	2	2	NA	NA	1
Bacillus virus IEBH	S	552525	3	NA	NA	NA	1	2	1	1	1	NA	1	NA	NA	NA	NA	1	3	NA	2	NA	2	NA	NA	NA	2	3	NA	NA	NA	NA	NA	NA	NA	NA	NA	NA	2	3	NA	NA	1	1	NA	NA	NA	NA	NA
Mycobacterium phage Thibault	S	1052673	4	1	NA	NA	NA	NA	NA	NA	NA	NA	1	NA	1	NA	NA	NA	1	2	NA	1	NA	NA	NA	4	NA	NA	NA	NA	NA	NA	1	1	1	NA	1	1	NA	2	NA	2	NA	3	NA	NA	NA	NA	1
Bacillus virus SPbeta	S	66797	6	3	3	3	3	2	1	NA	3	1	NA	2	3	3	1	3	2	NA	1	NA	3	4	5	4	2	NA	NA	5	1	1	NA	3	2	6	5	1	1	2	NA	3	1	NA	5	2	NA	NA	NA
Xanthomonas phage phiL7	S	538979	5	NA	1	NA	NA	NA	1	1	1	NA	NA	1	1	NA	NA	1	NA	1	1	NA	NA	NA	NA	NA	2	NA	1	NA	1	1	3	5	NA	1	1	NA	1	NA	NA	NA	NA	NA	1	NA	1	NA	NA
Streptococcus phage Str-PAP-1	S	1589270	16	3	3	2	16	10	3	NA	3	1	9	1	NA	NA	1	2	5	1	1	NA	1	NA	2	NA	1	2	NA	7	8	6	5	3	4	4	NA	2	3	5	2	3	1	3	NA	3	1	NA	5
Salmonella phage SEN22	S	1647458	4	1	NA	NA	2	NA	NA	1	1	2	4	NA	NA	NA	3	4	4	4	NA	2	2	NA	1	2	2	1	1	3	NA	1	NA	2	NA	NA	NA	NA	NA	NA	NA	NA	4	NA	NA	NA	NA	NA	NA
Shigella phage Ss-VASD	S	1675531	4	NA	NA	NA	3	NA	1	4	2	NA	1	NA	2	3	NA	1	NA	1	2	NA	NA	NA	2	NA	NA	NA	NA	1	NA	2	NA	NA	NA	NA	1	NA	NA	NA	NA	NA	NA	NA	NA	NA	1	NA	1
Vibrio phage phiVC8	S	1076759	7	1	1	2	1	1	2	NA	NA	1	2	1	4	1	2	2	NA	NA	4	1	4	2	1	1	NA	NA	3	NA	1	5	1	1	1	1	NA	3	4	NA	1	3	2	4	NA	NA	1	NA	1
Vibrio phage VPMS1	S	1233488	5	NA	NA	NA	NA	1	NA	NA	NA	NA	NA	1	NA	NA	NA	NA	1	NA	1	NA	NA	NA	NA	1	NA	NA	1	NA	NA	NA	NA	NA	NA	1	1	NA	NA	NA	NA	NA	1	NA	NA	NA	NA	NA	NA
Klebsiella phage vB_KpnP_KpV475	S	1852657	5	NA	2	1	1	NA	2	NA	NA	NA	1	NA	NA	NA	1	NA	NA	NA	NA	NA	NA	1	NA	NA	NA	NA	NA	NA	1	3	1	NA	NA	NA	NA	NA	3	2	NA	2	2	NA	NA	2	1	NA	NA
Vibrio phage VvAW1	S	1168281	6	NA	1	NA	NA	1	1	4	2	NA	NA	3	NA	NA	NA	1	3	1	1	NA	NA	1	3	NA	2	NA	NA	1	NA	1	2	1	NA	NA	NA	NA	3	NA	3	2	NA	2	NA	1	NA	3	2
Klebsiella phage vB_KpnP_KpV289	S	1671396	5	NA	1	NA	NA	NA	4	1	1	NA	NA	NA	NA	1	1	2	NA	NA	3	NA	NA	NA	1	NA	NA	NA	5	1	NA	NA	NA	NA	1	NA	NA	NA	2	1	2	NA	1	1	NA	NA	NA	NA	1
Morganella phage vB_MmoP_MP2	S	1852627	3	NA	1	1	NA	NA	NA	NA	2	2	1	NA	NA	NA	2	NA	NA	NA	NA	1	NA	NA	NA	1	NA	NA	2	NA	NA	NA	NA	NA	1	NA	NA	3	NA	NA	NA	NA	NA	1	1	NA	1	NA	1
Pseudomonas phage Bf7	S	1100790	6	NA	2	NA	2	1	1	NA	2	2	4	1	1	1	NA	3	NA	2	1	2	2	NA	NA	4	1	1	1	1	1	2	NA	1	2	NA	NA	1	4	NA	2	NA	1	NA	NA	1	4	NA	1
Shigella phage pSb-1	S	1414738	7	2	5	4	5	NA	3	3	3	6	4	2	NA	7	4	2	7	2	NA	4	3	1	2	4	2	1	1	1	6	1	2	3	1	3	1	NA	4	2	6	1	4	3	NA	5	2	4	1
Vibrio phage J2	S	1558467	4	NA	NA	NA	2	NA	NA	NA	NA	NA	1	NA	1	NA	NA	NA	2	NA	1	1	NA	NA	NA	NA	NA	NA	NA	NA	1	1	NA	NA	NA	1	NA	NA	NA	1	NA	NA	NA	NA	NA	2	NA	1	NA
Yersinia phage vB_YenP_AP10	S	1735591	2	NA	NA	NA	1	2	1	1	NA	NA	NA	1	NA	NA	NA	2	NA	NA	NA	1	NA	NA	NA	NA	NA	NA	NA	NA	2	NA	NA	1	NA	NA	NA	NA	NA	NA	NA	2	1	NA	NA	NA	NA	2	1
Pseudomonas phage PPPL-1	S	1755692	9	NA	1	NA	NA	1	NA	4	1	1	1	NA	4	NA	NA	1	1	NA	2	4	1	NA	4	NA	NA	NA	4	6	NA	9	3	2	NA	NA	1	NA	NA	NA	NA	1	NA	NA	NA	NA	1	1	1
Enterobacter phage Tyrion	S	1864623	13	4	3	NA	5	2	8	7	6	5	NA	NA	3	5	3	5	4	7	4	6	3	6	3	2	6	3	3	7	12	13	4	10	1	1	1	3	1	8	6	3	5	12	NA	NA	3	NA	4
Vibrio phage VP5	S	260827	3	NA	NA	2	NA	1	2	NA	NA	NA	NA	NA	NA	1	NA	NA	NA	1	NA	NA	NA	NA	1	2	NA	NA	NA	NA	NA	NA	NA	NA	NA	NA	NA	2	NA	NA	NA	1	NA	NA	NA	1	NA	NA	1
Acinetobacter phage phiAB1	S	691318	5	NA	NA	NA	NA	NA	1	1	NA	NA	NA	NA	1	NA	NA	NA	NA	NA	NA	NA	NA	NA	2	NA	NA	NA	NA	NA	NA	NA	1	NA	2	NA	5	NA	NA	NA	NA	NA	NA	NA	NA	NA	NA	NA	NA
Planktothrix phage PaV-LD	S	994601	6	NA	6	1	1	1	3	1	2	6	NA	1	2	2	NA	4	3	2	3	1	1	NA	3	NA	NA	NA	NA	3	1	1	NA	3	1	2	NA	NA	1	1	NA	2	2	NA	NA	1	NA	NA	1
Weissella phage phiYS61	S	1161906	4	NA	NA	1	NA	NA	3	NA	1	NA	NA	1	1	NA	2	1	NA	NA	1	3	2	1	NA	1	NA	1	2	NA	4	NA	NA	1	1	NA	NA	1	1	3	NA	NA	2	1	NA	NA	NA	NA	2
Cellulophaga phage phi46:3	S	1327985	5	1	1	2	1	2	2	NA	2	1	4	NA	1	5	2	1	1	1	1	NA	NA	NA	NA	2	NA	1	NA	1	2	4	2	NA	1	NA	1	NA	1	2	NA	NA	NA	NA	4	NA	NA	NA	3
Pseudomonas phage vB_PaeP_PAO1_Ab05	S	1548902	4	NA	NA	1	NA	NA	NA	NA	NA	NA	NA	NA	NA	NA	NA	NA	1	NA	NA	NA	NA	NA	NA	NA	NA	NA	NA	4	1	NA	2	NA	NA	NA	NA	NA	NA	NA	NA	NA	NA	NA	1	NA	NA	1	NA
Citrobacter phage phiCFP-1	S	1610508	4	NA	NA	NA	NA	4	NA	1	NA	NA	NA	NA	NA	NA	NA	NA	NA	NA	NA	3	1	NA	NA	NA	NA	NA	1	NA	NA	NA	3	NA	NA	NA	NA	NA	1	NA	NA	NA	NA	NA	NA	NA	NA	NA	NA
Klebsiella phage K5	S	1647374	5	NA	1	1	4	2	1	NA	3	1	1	NA	1	1	5	2	2	1	3	2	1	1	4	NA	NA	2	4	1	1	2	NA	NA	1	NA	NA	NA	1	NA	NA	NA	1	2	1	1	3	1	1
Klebsiella phage vB_KpnP_KpV71	S	1796998	5	NA	2	NA	1	NA	3	NA	NA	1	4	2	2	1	NA	3	3	1	NA	5	NA	1	1	NA	NA	NA	1	NA	1	NA	NA	NA	NA	1	NA	3	2	2	1	1	NA	1	NA	NA	NA	NA	NA
Pectobacterium phage PP90	S	1873959	6	NA	3	NA	4	1	6	1	1	1	5	3	2	NA	NA	3	2	2	1	4	1	1	3	3	NA	5	2	2	NA	1	4	5	NA	NA	NA	1	1	3	2	1	5	2	3	4	1	NA	NA
Erwinia phage vB_EamP-L1	S	1051673	4	NA	NA	NA	NA	NA	NA	1	2	NA	NA	NA	NA	1	NA	NA	1	NA	NA	4	NA	NA	NA	NA	NA	NA	1	NA	1	NA	NA	NA	NA	NA	NA	NA	1	NA	1	NA	NA	NA	NA	NA	1	1	2
Vibriophage VP4	S	329886	2	NA	NA	NA	NA	1	NA	NA	NA	NA	NA	NA	NA	NA	NA	NA	2	NA	NA	NA	NA	NA	2	NA	NA	NA	NA	NA	2	NA	NA	NA	NA	NA	NA	NA	1	NA	NA	NA	NA	NA	1	NA	NA	NA	NA
Pseudomonas phage PT2	S	496396	1	NA	NA	NA	NA	NA	NA	NA	NA	NA	NA	NA	NA	NA	NA	NA	NA	NA	NA	NA	NA	NA	NA	NA	NA	NA	NA	NA	NA	NA	NA	NA	NA	NA	NA	NA	NA	NA	NA	NA	NA	NA	NA	NA	NA	NA	NA
Enterobacteria phage 285P	S	669008	3	NA	NA	NA	NA	NA	2	NA	NA	1	NA	NA	NA	NA	NA	NA	2	2	NA	NA	NA	NA	NA	NA	NA	3	NA	NA	NA	NA	NA	NA	NA	NA	NA	1	NA	NA	NA	NA	NA	NA	NA	NA	NA	NA	NA
Pseudomonas phage phiIBB-PF7A	S	942165	7	NA	NA	NA	2	NA	5	2	NA	1	1	NA	1	3	3	NA	4	NA	1	2	1	1	3	3	1	1	3	2	5	3	4	5	2	NA	1	NA	NA	2	5	5	4	NA	NA	NA	NA	1	NA
Pseudomonas phage phi15	S	988656	4	NA	1	NA	NA	NA	NA	NA	NA	NA	NA	NA	2	2	NA	1	NA	1	3	NA	NA	2	NA	2	1	NA	1	NA	NA	4	NA	NA	NA	NA	NA	NA	NA	NA	NA	NA	NA	2	1	NA	NA	NA	1
Klebsiella phage vB_KpnP_SU552A	S	1610835	7	NA	NA	NA	NA	NA	1	NA	NA	1	1	NA	1	NA	1	1	NA	NA	NA	1	NA	1	NA	NA	NA	NA	NA	3	2	NA	1	NA	NA	NA	1	2	2	5	1	2	NA	5	NA	NA	1	NA	NA
Klebsiella phage vB_Kp1	S	1701804	5	1	1	3	3	2	2	3	NA	NA	2	NA	1	NA	1	NA	2	NA	NA	NA	NA	NA	NA	NA	NA	1	3	5	NA	1	NA	2	1	NA	NA	1	1	2	NA	NA	1	1	1	2	1	3	NA
Cyanophage 9515-10a	S	444875	4	NA	NA	NA	NA	2	2	NA	1	NA	2	1	NA	2	NA	NA	1	NA	NA	1	NA	1	NA	2	2	NA	3	2	NA	NA	NA	NA	1	1	NA	2	1	NA	2	NA	NA	NA	1	3	1	NA	NA
Vibrio phage VP93	S	641832	25	NA	5	2	4	NA	7	3	4	1	1	1	4	1	2	1	1	4	1	5	4	NA	NA	1	1	1	1	5	1	3	2	6	3	NA	3	9	4	6	17	25	4	2	2	1	1	6	5
Pseudomonas phage phi-2	S	693582	15	NA	1	1	1	NA	NA	NA	NA	NA	3	1	5	NA	1	1	1	NA	NA	2	1	NA	1	1	1	NA	NA	NA	NA	NA	1	2	NA	NA	1	1	NA	NA	1	NA	2	1	NA	NA	2	1	2
Burkholderia phage JG068	S	1401297	6	NA	NA	1	1	NA	NA	NA	1	1	NA	NA	NA	2	NA	1	NA	1	1	2	NA	NA	2	NA	1	NA	1	2	2	NA	1	NA	NA	NA	2	NA	1	NA	1	2	2	NA	NA	2	2	NA	NA
Salmonella virus SP6	S	194966	4	1	1	NA	NA	NA	2	NA	2	1	NA	NA	1	NA	2	NA	1	NA	NA	3	1	NA	1	NA	1	1	3	NA	NA	NA	4	1	NA	1	2	NA	NA	1	NA	NA	1	NA	NA	NA	NA	NA	NA
Erwinia amylovora phage Era103	S	418443	1	NA	NA	NA	NA	NA	NA	NA	NA	NA	NA	NA	NA	NA	NA	NA	NA	NA	NA	NA	NA	NA	NA	NA	NA	NA	NA	NA	NA	NA	NA	NA	NA	NA	NA	NA	NA	NA	NA	NA	NA	1	NA	NA	NA	NA	NA
Sulfitobacter phage phiCB2047-B	S	754046	16	3	5	2	9	10	1	4	3	8	7	4	3	7	4	2	1	6	1	9	7	4	6	16	6	3	5	9	9	5	2	1	3	2	3	4	6	1	5	1	2	NA	4	6	7	6	8
Sulfitobacter phage EE36phi1	S	490913	9	NA	NA	3	4	4	3	1	5	4	1	1	1	3	2	4	3	1	5	9	8	1	3	2	3	4	6	4	NA	4	6	3	3	NA	NA	NA	NA	1	1	NA	4	NA	5	1	NA	1	1
Silicibacter phage DSS3phi2	S	490912	12	NA	4	1	4	1	12	1	1	1	NA	2	1	4	3	2	1	2	1	9	NA	NA	1	3	2	1	1	3	4	3	3	6	1	3	6	3	1	2	1	3	3	1	1	4	1	5	NA
Pseudoalteromonas phage pYD6-A	S	754052	10	2	4	4	1	4	1	NA	2	4	6	2	3	4	5	1	3	4	4	4	5	3	6	7	5	4	6	2	3	5	10	1	5	1	8	5	4	2	6	4	4	5	3	2	3	4	7
Erwinia phage vB_EamP_Frozen	S	1852641	10	NA	2	1	3	3	10	4	1	4	1	1	1	1	NA	NA	6	1	2	4	NA	2	NA	NA	1	3	8	3	1	5	6	1	NA	1	NA	6	NA	3	4	3	2	4	2	NA	3	NA	4
Salmonella phage FSL SP-058	S	1173761	6	NA	3	2	NA	NA	1	2	NA	NA	1	1	NA	1	2	NA	2	1	NA	2	1	NA	NA	4	1	NA	2	1	3	1	NA	NA	NA	NA	1	1	NA	NA	4	1	1	NA	6	1	NA	2	NA
Escherichia phage ECBP1	S	1604356	5	2	2	NA	3	NA	1	1	NA	3	5	2	3	NA	1	1	3	NA	NA	3	4	NA	3	1	1	2	2	3	2	3	2	2	3	NA	3	NA	2	NA	1	1	NA	1	NA	NA	1	NA	1
Bacillus virus B103	S	10778	4	NA	1	NA	NA	2	1	NA	NA	NA	NA	1	NA	NA	NA	NA	NA	NA	NA	NA	NA	1	2	4	NA	NA	NA	3	NA	NA	NA	2	2	1	3	1	1	NA	1	NA	NA	NA	NA	2	4	NA	NA
Staphylococcus phage BP39	S	1543206	3	NA	1	NA	2	NA	NA	NA	NA	NA	NA	3	NA	NA	2	NA	NA	NA	NA	NA	NA	NA	NA	NA	NA	NA	NA	NA	NA	NA	1	NA	1	NA	NA	2	NA	NA	NA	NA	NA	NA	NA	NA	NA	NA	1
Burkholderia virus DC1	S	1136535	12	2	7	7	6	4	3	3	2	4	2	3	1	4	2	3	8	3	5	3	2	6	4	NA	1	7	4	8	4	2	7	8	5	1	3	3	7	4	11	7	7	4	8	3	9	NA	3
Roseobacter phage SIO1	S	136084	2	NA	NA	NA	NA	1	NA	NA	NA	NA	NA	NA	1	1	NA	NA	NA	NA	NA	NA	NA	NA	NA	NA	2	NA	NA	1	NA	NA	NA	NA	NA	NA	1	NA	NA	NA	NA	NA	NA	NA	NA	NA	NA	NA	NA
Salmonella phage epsilon34	S	348058	3	NA	1	NA	NA	NA	1	NA	NA	NA	1	NA	NA	NA	NA	1	NA	NA	NA	2	1	NA	NA	NA	NA	NA	3	2	1	1	NA	NA	1	NA	1	1	1	NA	1	NA	NA	1	NA	NA	NA	NA	NA
Cronobacter phage vB_CsaP_GAP52	S	1141137	7	NA	1	NA	1	NA	3	2	2	NA	1	1	NA	1	1	3	2	NA	1	3	1	2	5	5	NA	NA	2	1	1	1	7	2	1	2	1	1	NA	4	2	2	5	2	7	2	NA	1	NA
Cyanophage P-SSP2	S	444876	9	6	1	NA	1	7	3	6	3	1	3	3	NA	3	3	1	2	3	1	2	3	1	NA	NA	5	1	1	NA	1	1	3	2	1	3	3	2	9	2	3	3	2	1	NA	NA	3	4	2
Celeribacter phage P12053L	S	1197951	5	NA	NA	NA	1	NA	2	NA	NA	NA	2	NA	NA	NA	NA	NA	NA	NA	NA	2	NA	NA	NA	1	NA	NA	NA	1	NA	NA	1	1	NA	1	NA	NA	1	1	5	NA	NA	NA	NA	NA	NA	NA	NA
Salmonella phage BP63	S	1543205	2	1	1	1	NA	NA	NA	NA	NA	NA	NA	1	NA	NA	2	1	NA	NA	NA	NA	NA	NA	1	2	NA	2	1	1	1	1	NA	1	NA	NA	NA	NA	1	NA	NA	NA	1	NA	NA	NA	2	NA	NA
Thermus phage phi OH2	S	1352230	3	NA	1	1	NA	NA	NA	NA	NA	1	2	1	NA	NA	1	NA	NA	NA	1	1	NA	3	NA	1	1	NA	NA	NA	NA	1	NA	1	2	NA	NA	2	NA	NA	NA	1	1	NA	NA	NA	NA	NA	NA
Taterapox virus	S	28871	3	2	2	1	1	3	2	1	2	3	2	1	NA	1	NA	3	1	NA	2	1	NA	1	NA	NA	NA	NA	NA	NA	2	2	NA	1	2	1	2	NA	NA	NA	2	1	NA	NA	2	3	1	NA	1
Macacine herpesvirus 3	S	47929	11	1	5	NA	2	1	4	1	3	2	11	1	2	4	3	1	4	NA	NA	3	2	3	4	NA	2	NA	1	2	NA	4	6	5	2	6	1	2	2	NA	2	4	NA	2	4	3	3	3	NA
Saimiriine herpesvirus 1	S	10353	13	3	1	3	NA	7	4	3	4	7	5	3	3	3	5	4	5	5	7	7	7	1	2	4	1	6	3	6	3	3	4	1	2	2	2	2	1	3	6	2	7	1	4	NA	7	3	1
Chimpanzee alpha-1 herpesvirus	S	332937	5	1	NA	1	1	2	NA	3	NA	2	2	2	NA	2	1	2	1	5	2	NA	NA	1	2	2	1	NA	2	4	3	1	2	3	NA	NA	1	NA	4	3	1	4	1	1	NA	NA	NA	1	1
Ovine herpesvirus 2	S	10398	6	2	1	NA	1	2	2	1	1	1	2	NA	NA	3	1	1	3	1	NA	6	2	NA	1	NA	3	NA	NA	1	1	1	NA	1	NA	NA	NA	NA	1	NA	1	NA	1	NA	1	1	3	NA	1
Abalone herpesvirus Victoria/AUS/2009	S	1241371	7	NA	1	3	3	NA	1	NA	1	3	NA	NA	1	1	2	1	2	3	2	1	2	1	1	2	NA	1	2	1	2	NA	NA	2	3	1	2	1	2	1	1	1	NA	2	NA	2	1	3	6
Maruca vitrata nucleopolyhedrovirus	S	1307954	5	2	1	NA	1	NA	2	NA	2	1	2	2	5	3	1	1	NA	NA	NA	NA	1	1	3	2	NA	NA	NA	NA	NA	NA	1	3	5	3	4	NA	1	NA	2	3	2	NA	1	NA	1	NA	4
Epiphyas postvittana nucleopolyhedrovirus	S	70600	9	2	2	2	NA	2	2	4	2	7	3	1	2	1	4	4	1	1	NA	1	2	2	1	1	3	NA	3	4	1	3	1	1	6	NA	3	2	2	NA	1	3	NA	NA	2	3	1	1	2
Perigonia lusca single nucleopolyhedrovirus	S	1675865	15	11	4	7	12	11	4	6	5	8	10	6	5	5	7	3	8	5	2	5	15	2	6	15	1	NA	7	3	5	4	6	4	7	2	2	7	6	4	5	5	3	2	3	4	2	1	6
Neodiprion sertifer nucleopolyhedrovirus	S	111874	6	1	2	3	6	2	2	4	3	1	1	1	1	2	2	NA	3	1	3	2	NA	1	1	2	NA	1	1	1	4	NA	NA	5	5	3	2	1	NA	1	2	3	1	NA	NA	1	NA	3	NA
Neodiprion abietis NPV	S	204507	5	NA	3	3	3	1	NA	1	NA	NA	4	3	NA	2	NA	NA	NA	1	5	NA	NA	4	1	5	3	2	2	3	3	1	NA	1	2	NA	NA	3	1	NA	2	2	3	NA	NA	NA	1	1	2
Ostreococcus tauri virus 1	S	642926	4	NA	4	3	1	NA	NA	NA	NA	NA	1	NA	3	3	NA	NA	1	2	3	NA	NA	1	1	3	1	1	2	1	3	3	1	NA	NA	1	2	2	NA	NA	1	3	NA	NA	1	NA	NA	1	1
Acanthocystis turfacea Chlorella virus 1	S	322019	13	1	6	3	4	3	6	1	3	6	12	1	3	5	8	8	9	2	6	6	5	5	6	7	4	7	6	13	3	9	2	7	2	5	5	1	4	3	3	5	1	5	1	4	NA	3	1
Halovirus HRTV-4	S	1273752	9	NA	NA	NA	1	NA	2	2	NA	1	1	2	3	2	NA	NA	NA	NA	NA	3	NA	NA	3	NA	1	NA	NA	NA	1	3	1	NA	1	1	1	NA	3	NA	NA	1	1	NA	2	2	NA	NA	NA
Halovirus HRTV-8	S	1273755	5	1	NA	NA	NA	NA	1	NA	NA	NA	NA	1	1	NA	NA	2	NA	NA	2	NA	NA	NA	1	NA	NA	NA	NA	1	NA	NA	1	1	2	NA	NA	NA	1	NA	NA	NA	NA	NA	NA	NA	NA	NA	NA
Tetraselmis viridis virus S20	S	754070	4	1	NA	NA	NA	2	1	NA	2	NA	NA	NA	NA	1	NA	NA	2	1	NA	NA	NA	1	NA	1	4	NA	1	NA	NA	NA	1	NA	NA	NA	NA	NA	NA	3	NA	NA	NA	1	3	NA	2	NA	NA
Sulfolobus monocaudavirus SMV4	S	1732178	8	8	5	NA	NA	NA	1	1	NA	2	NA	NA	3	NA	NA	3	1	NA	5	2	NA	NA	1	3	2	2	NA	NA	1	NA	NA	NA	2	NA	NA	1	NA	NA	NA	NA	1	NA	1	2	NA	NA	NA
Sulfolobales Virus YNP2	S	1732180	3	NA	NA	1	NA	NA	1	NA	NA	2	NA	1	1	NA	NA	NA	NA	NA	NA	2	NA	NA	1	1	NA	NA	NA	NA	NA	1	NA	NA	NA	NA	1	NA	NA	NA	1	NA	NA	NA	NA	2	NA	1	NA
Oenococcus phage phiS13	S	1432848	4	NA	1	NA	NA	1	NA	1	2	NA	NA	NA	2	NA	1	1	NA	NA	1	NA	NA	NA	NA	NA	NA	NA	NA	2	NA	NA	1	NA	3	NA	NA	NA	NA	NA	NA	1	NA	NA	NA	1	NA	NA	NA
Loktanella phage pCB2051-A	S	754044	10	2	3	1	7	5	3	1	NA	1	3	NA	1	2	1	4	5	5	5	5	1	3	9	3	2	NA	2	7	3	4	3	4	4	NA	1	2	2	2	4	7	1	10	1	2	4	5	7
Salisaeta icosahedral phage 1	S	1183239	3	NA	NA	NA	NA	NA	NA	NA	NA	NA	NA	NA	1	1	NA	NA	NA	2	NA	NA	NA	NA	NA	NA	NA	NA	NA	1	NA	NA	NA	NA	NA	NA	NA	NA	NA	NA	3	NA	1	NA	NA	NA	1	NA	1
Staphylococcus phage PT1028	S	320831	1	NA	NA	NA	NA	NA	NA	NA	NA	NA	NA	NA	NA	NA	NA	NA	NA	NA	NA	NA	NA	NA	NA	NA	NA	NA	NA	NA	NA	NA	NA	NA	NA	NA	NA	NA	NA	NA	NA	NA	NA	NA	NA	NA	NA	NA	NA
Pseudomonas phage PA11	S	347327	5	NA	NA	NA	NA	NA	1	1	1	2	NA	NA	NA	1	NA	3	2	NA	NA	1	NA	NA	NA	NA	NA	2	NA	1	1	NA	1	NA	1	2	1	NA	5	NA	1	3	NA	NA	NA	NA	1	1	2
Vibrio phage VBM1	S	754074	8	2	1	1	NA	NA	5	NA	1	2	2	1	3	NA	2	NA	8	1	NA	NA	1	NA	1	NA	2	1	2	1	NA	3	NA	1	2	NA	1	2	1	NA	2	2	2	5	1	NA	1	2	2
Cyanophage KBS-S-2A	S	889953	4	1	NA	NA	NA	NA	NA	NA	NA	NA	NA	NA	1	1	NA	NA	NA	NA	1	NA	NA	NA	4	NA	NA	NA	NA	NA	NA	NA	NA	NA	NA	NA	NA	NA	NA	NA	1	NA	NA	NA	NA	NA	NA	NA	2
Cyanophage MED4-117	S	889954	5	NA	2	1	5	5	4	NA	3	2	1	1	1	2	1	1	4	NA	NA	3	NA	NA	4	4	NA	1	2	NA	2	NA	1	3	2	3	NA	2	2	2	2	NA	NA	3	1	NA	NA	NA	NA
Persicivirga phage P12024L	S	1168479	7	1	6	2	NA	NA	NA	1	NA	NA	3	2	2	1	NA	NA	1	NA	NA	NA	1	7	1	2	1	1	NA	NA	1	NA	NA	NA	1	NA	1	1	2	NA	NA	NA	NA	NA	3	NA	NA	NA	NA
Marinomonas phage P12026	S	1176423	2	1	2	1	1	1	2	1	1	2	NA	1	NA	1	NA	NA	1	NA	NA	1	1	NA	NA	NA	NA	NA	1	NA	NA	2	NA	NA	NA	NA	2	2	NA	NA	NA	NA	1	NA	1	1	NA	NA	NA
Oenococcus phage phi9805	S	1435411	5	1	3	3	4	4	1	NA	2	2	5	NA	1	2	NA	1	1	NA	NA	2	1	NA	3	1	NA	2	2	2	1	2	4	NA	NA	1	1	NA	2	NA	4	2	1	NA	NA	NA	NA	NA	NA
Skunk adenovirus PB1	S	1641642	8	1	NA	1	NA	3	NA	3	2	NA	3	NA	2	5	4	4	8	6	4	8	1	3	1	2	1	2	1	2	5	4	NA	3	NA	NA	NA	NA	3	3	NA	NA	NA	1	3	NA	1	NA	1
Bat mastadenovirus WIV9	S	1788436	1	NA	NA	NA	NA	NA	NA	NA	NA	NA	NA	NA	NA	NA	NA	NA	1	NA	NA	NA	NA	NA	NA	NA	NA	NA	NA	NA	NA	NA	NA	NA	1	NA	NA	NA	1	NA	NA	NA	NA	NA	NA	NA	NA	NA	NA
Equine mastadenovirus A	S	129954	4	NA	1	NA	1	NA	2	2	NA	1	2	NA	2	2	NA	NA	1	1	NA	NA	NA	1	NA	4	NA	NA	2	1	NA	1	NA	NA	NA	NA	1	NA	NA	1	NA	NA	NA	1	NA	NA	NA	NA	NA
Porcine mastadenovirus A	S	130369	5	NA	NA	2	1	NA	1	3	3	3	NA	NA	NA	NA	NA	1	3	1	1	1	NA	NA	3	4	2	NA	3	4	1	4	NA	5	NA	NA	NA	3	NA	1	3	3	2	2	2	NA	1	2	2
Bat mastadenovirus A	S	1146877	4	NA	NA	NA	NA	NA	1	NA	NA	NA	1	NA	NA	NA	NA	1	1	1	NA	1	1	NA	NA	NA	NA	NA	NA	2	1	NA	1	NA	3	NA	NA	NA	NA	NA	4	NA	NA	NA	1	NA	NA	NA	NA
Bovine mastadenovirus B	S	129950	9	2	NA	NA	3	1	4	3	NA	1	2	1	NA	NA	NA	2	NA	3	2	9	NA	NA	NA	2	2	NA	5	1	3	1	1	1	NA	2	NA	NA	1	NA	NA	NA	1	NA	2	2	NA	1	1
Human mastadenovirus E	S	130308	6	1	3	1	NA	2	NA	NA	1	2	1	2	2	2	2	NA	1	NA	NA	4	NA	4	NA	3	NA	NA	1	2	NA	NA	1	1	1	1	NA	1	NA	1	6	NA	4	2	NA	4	1	NA	1
Turkey aviadenovirus B	S	1146875	8	1	4	1	2	NA	NA	1	1	NA	2	2	1	4	1	NA	1	NA	NA	5	4	1	1	NA	NA	NA	NA	2	1	4	2	6	NA	NA	3	1	5	3	2	3	1	1	1	2	NA	NA	NA
Goose aviadenovirus A	S	1193420	4	NA	2	NA	NA	NA	2	2	2	1	NA	2	NA	1	NA	NA	2	NA	NA	1	NA	1	2	NA	NA	1	3	NA	4	NA	1	NA	NA	NA	NA	NA	2	NA	NA	NA	1	NA	NA	1	NA	NA	2
Lizard adenovirus 2	S	874272	3	NA	NA	NA	1	NA	NA	NA	1	NA	NA	NA	NA	NA	1	NA	NA	NA	NA	NA	NA	NA	NA	NA	NA	1	NA	NA	NA	NA	1	NA	NA	NA	NA	NA	NA	NA	NA	NA	NA	NA	NA	NA	1	NA	NA
Campoletis sonorensis ichnovirus	S	10484	5	1	3	2	2	1	1	2	NA	NA	5	1	NA	3	2	3	1	2	NA	2	1	1	4	NA	NA	3	3	3	NA	3	1	NA	1	1	NA	2	2	NA	1	2	3	NA	1	1	1	1	3
Human papillomavirus KC5	S	1647924	3	NA	NA	NA	NA	NA	1	1	NA	NA	NA	NA	NA	NA	NA	NA	1	NA	NA	NA	NA	NA	NA	NA	NA	NA	NA	NA	NA	NA	NA	NA	NA	NA	NA	1	NA	NA	NA	NA	NA	NA	NA	NA	NA	NA	NA
Gammapapillomavirus 13	S	1513258	4	1	NA	2	NA	1	1	NA	1	NA	NA	1	NA	1	2	1	1	1	NA	NA	1	NA	1	NA	NA	NA	1	1	1	NA	NA	1	NA	1	NA	2	NA	2	NA	3	NA	1	NA	2	4	NA	NA
Phocoena phocoena papillomavirus 2	S	706526	2	NA	NA	NA	NA	NA	NA	NA	NA	NA	NA	NA	NA	NA	NA	NA	NA	NA	NA	NA	NA	NA	NA	NA	NA	NA	NA	NA	NA	NA	NA	NA	NA	NA	NA	NA	NA	NA	NA	NA	NA	NA	NA	NA	NA	NA	NA
Equus ferus caballus papillomavirus type 5	S	1235429	2	NA	NA	NA	NA	NA	NA	NA	NA	NA	NA	NA	NA	NA	NA	NA	NA	NA	NA	NA	NA	NA	NA	NA	NA	NA	NA	NA	NA	NA	NA	1	NA	NA	NA	NA	NA	NA	NA	NA	NA	NA	NA	NA	NA	NA	NA
Lambdapapillomavirus 5	S	1513272	3	1	NA	1	3	NA	NA	2	NA	NA	2	NA	1	1	NA	NA	NA	NA	NA	NA	1	NA	1	NA	NA	NA	NA	NA	NA	2	NA	NA	1	NA	NA	NA	1	NA	NA	NA	NA	2	1	1	1	NA	NA
Apodemus sylvaticus papillomavirus 1	S	1036963	2	1	NA	NA	NA	NA	NA	NA	NA	NA	NA	NA	NA	NA	NA	NA	NA	NA	NA	2	NA	NA	NA	NA	NA	NA	NA	NA	NA	NA	NA	NA	NA	NA	NA	NA	NA	NA	NA	NA	NA	NA	NA	NA	NA	NA	NA
Alphapapillomavirus 14	S	931244	2	NA	NA	NA	NA	NA	NA	NA	NA	NA	NA	NA	NA	NA	NA	NA	NA	NA	NA	NA	1	NA	NA	NA	2	NA	NA	2	NA	NA	NA	NA	NA	NA	NA	NA	NA	NA	NA	NA	1	NA	NA	NA	2	NA	NA
Taupapillomavirus 1	S	1176148	2	NA	NA	NA	NA	NA	NA	NA	NA	1	1	NA	NA	NA	NA	1	NA	NA	NA	NA	NA	NA	1	NA	NA	2	NA	NA	NA	1	NA	NA	NA	NA	NA	NA	NA	NA	NA	NA	NA	1	NA	NA	NA	NA	NA
Dyodeltapapillomavirus 1	S	1177764	2	NA	NA	NA	NA	NA	NA	NA	NA	NA	NA	NA	NA	NA	NA	NA	1	NA	NA	NA	NA	NA	NA	NA	NA	NA	NA	NA	1	NA	NA	1	NA	NA	NA	NA	NA	NA	NA	NA	NA	NA	NA	NA	NA	NA	NA
Acidianus filamentous virus 3	S	346881	3	NA	3	NA	NA	NA	NA	NA	1	NA	3	NA	NA	NA	NA	NA	NA	NA	1	1	1	NA	2	NA	NA	NA	NA	NA	NA	NA	NA	2	NA	NA	NA	NA	NA	NA	1	NA	NA	1	NA	1	NA	NA	NA
Acidianus filamentous virus 9	S	512792	5	NA	1	1	4	1	1	1	2	4	5	1	1	NA	NA	NA	1	NA	NA	4	NA	NA	NA	1	NA	2	2	1	1	NA	NA	2	1	1	1	1	NA	2	NA	NA	2	2	2	NA	NA	NA	1
Acidianus filamentous virus 1	S	235266	5	NA	NA	1	NA	2	3	3	1	NA	2	1	5	1	1	NA	2	NA	NA	1	NA	NA	NA	1	NA	NA	NA	1	NA	1	1	1	1	1	NA	NA	2	NA	NA	NA	NA	1	2	1	NA	NA	NA
Sulfolobus islandicus rod-shaped virus 1	S	157898	8	3	8	1	2	1	1	NA	4	2	2	1	1	1	2	1	5	NA	NA	2	3	2	3	1	NA	NA	3	3	2	NA	2	1	2	1	1	2	NA	NA	4	4	2	4	3	NA	3	NA	2
African green monkey polyomavirus	S	12480	3	3	NA	NA	NA	1	NA	NA	NA	NA	NA	NA	NA	NA	NA	NA	NA	NA	NA	NA	NA	NA	NA	NA	NA	NA	NA	NA	NA	NA	NA	NA	NA	NA	NA	NA	NA	NA	NA	NA	NA	NA	NA	NA	NA	NA	NA
Bat polyomavirus 6c	S	1623688	2	1	NA	NA	NA	NA	NA	NA	NA	NA	1	NA	NA	1	NA	NA	NA	NA	NA	NA	NA	NA	NA	NA	NA	NA	NA	NA	NA	NA	NA	NA	NA	NA	NA	NA	1	NA	NA	NA	1	1	2	NA	NA	NA	NA
Miniopterus polyomavirus	S	1273090	2	NA	NA	NA	NA	NA	NA	NA	NA	NA	NA	NA	NA	NA	1	NA	NA	NA	NA	NA	NA	NA	NA	1	NA	NA	NA	NA	NA	NA	NA	1	NA	NA	NA	NA	NA	NA	NA	NA	NA	NA	NA	NA	NA	NA	NA
Tadarida brasiliensis polyomavirus 1	S	1588048	1	1	NA	NA	NA	NA	1	NA	NA	NA	NA	NA	NA	1	NA	NA	NA	NA	NA	NA	NA	NA	NA	NA	NA	NA	NA	NA	NA	NA	NA	NA	NA	NA	NA	NA	NA	NA	NA	NA	NA	NA	NA	NA	NA	NA	NA
Human polyomavirus 12	S	1303334	1	NA	NA	NA	NA	NA	NA	NA	NA	NA	NA	NA	NA	NA	NA	NA	NA	NA	NA	NA	NA	NA	NA	NA	NA	NA	NA	NA	NA	NA	NA	NA	NA	NA	NA	NA	NA	NA	NA	NA	NA	NA	NA	NA	NA	NA	1
Human polyomavirus 4	S	1891765	2	2	NA	NA	2	NA	NA	NA	NA	NA	NA	NA	1	NA	NA	NA	NA	NA	NA	NA	NA	NA	NA	NA	NA	NA	NA	NA	NA	NA	NA	NA	NA	1	NA	NA	NA	NA	NA	NA	NA	NA	NA	NA	NA	NA	NA
Bacillus phage AP50	S	513550	5	1	NA	1	1	1	NA	NA	NA	5	NA	2	1	NA	NA	1	NA	3	NA	NA	NA	NA	NA	NA	NA	NA	NA	NA	1	NA	NA	NA	NA	NA	3	NA	NA	NA	NA	NA	NA	1	NA	NA	1	1	NA
Sulfolobus turreted icosahedral virus 1	S	269145	10	3	1	2	6	7	1	NA	1	6	5	5	2	1	NA	3	1	2	NA	2	4	NA	2	1	NA	NA	4	2	1	1	4	NA	NA	NA	2	2	2	2	10	1	2	3	2	1	2	NA	4
Sulfolobus virus Kamchatka 1	S	248496	1	NA	NA	NA	NA	NA	NA	NA	NA	NA	NA	NA	NA	1	1	NA	NA	NA	NA	NA	NA	NA	NA	NA	NA	NA	NA	NA	NA	NA	NA	NA	NA	NA	NA	NA	NA	NA	NA	NA	NA	NA	NA	1	NA	NA	NA
His 1 virus	S	128708	2	2	2	NA	NA	NA	NA	1	NA	NA	NA	NA	NA	NA	1	NA	NA	NA	NA	NA	NA	1	NA	NA	NA	NA	1	NA	NA	NA	NA	1	2	NA	1	NA	1	NA	NA	NA	2	1	NA	NA	NA	NA	NA
Acidianus bottle-shaped virus 3	S	1732174	4	NA	1	NA	NA	2	NA	NA	NA	3	NA	NA	NA	NA	2	1	NA	NA	NA	NA	2	NA	NA	1	1	2	2	NA	1	NA	NA	2	NA	NA	NA	2	1	1	NA	1	1	NA	NA	1	1	NA	NA
Lesavirus 1	S	1603963	2	1	NA	NA	NA	NA	NA	NA	NA	NA	NA	NA	NA	NA	NA	NA	NA	NA	NA	1	NA	NA	NA	NA	NA	1	NA	NA	NA	NA	1	NA	NA	NA	NA	NA	NA	NA	NA	NA	NA	NA	NA	NA	NA	NA	NA
Crohivirus	S	1506581	3	NA	NA	NA	NA	NA	NA	NA	NA	NA	2	NA	NA	NA	NA	1	NA	NA	NA	NA	NA	NA	1	3	NA	NA	NA	NA	NA	NA	NA	NA	NA	NA	NA	NA	NA	NA	NA	NA	NA	NA	NA	NA	NA	NA	NA
Bovine picornavirus	S	1564115	8	NA	NA	NA	NA	NA	NA	NA	NA	NA	NA	NA	NA	NA	4	1	NA	1	NA	NA	NA	1	2	NA	NA	5	NA	NA	NA	6	2	NA	NA	1	1	NA	6	1	1	8	4	NA	NA	NA	1	NA	NA
Duck hepatitis A virus	S	691956	5	1	NA	1	NA	NA	NA	NA	NA	NA	NA	NA	4	1	NA	1	NA	NA	NA	NA	NA	NA	1	2	NA	NA	NA	NA	1	NA	NA	NA	NA	NA	1	NA	NA	NA	2	NA	NA	NA	NA	NA	NA	NA	NA
Aichivirus C	S	1298633	3	NA	NA	NA	NA	NA	NA	NA	NA	NA	NA	NA	NA	NA	NA	NA	2	1	NA	NA	NA	NA	NA	NA	NA	NA	NA	NA	NA	NA	NA	NA	NA	NA	NA	NA	NA	NA	NA	NA	1	NA	NA	NA	NA	NA	2
Human cosavirus B	S	586420	2	NA	NA	NA	NA	NA	NA	NA	NA	NA	NA	NA	NA	NA	NA	NA	1	NA	NA	NA	NA	NA	NA	NA	NA	NA	NA	NA	NA	NA	2	NA	NA	NA	NA	NA	NA	NA	NA	1	NA	NA	NA	NA	NA	NA	NA
Turkey megrivirus	S	1477516	1	NA	NA	NA	NA	NA	NA	NA	NA	NA	NA	NA	NA	NA	NA	1	NA	NA	NA	NA	NA	NA	NA	NA	NA	NA	NA	NA	NA	NA	1	NA	NA	NA	NA	NA	NA	NA	NA	NA	NA	NA	NA	NA	NA	NA	NA
Limnipivirus C	S	1914576	1	NA	NA	NA	NA	NA	NA	NA	NA	NA	1	NA	NA	NA	NA	NA	NA	NA	NA	NA	NA	NA	NA	NA	NA	NA	NA	NA	NA	NA	NA	NA	NA	NA	NA	NA	NA	NA	NA	NA	NA	NA	NA	NA	NA	1	NA
King virus	S	1911104	4	NA	NA	NA	NA	1	2	4	NA	NA	NA	NA	1	NA	NA	NA	2	NA	NA	1	NA	NA	NA	NA	NA	NA	NA	NA	NA	NA	NA	NA	1	NA	NA	NA	2	NA	1	1	NA	NA	NA	NA	NA	NA	NA
Maize chlorotic dwarf virus	S	51354	4	NA	1	NA	NA	1	NA	NA	NA	NA	NA	1	NA	NA	NA	NA	NA	NA	NA	1	NA	NA	4	NA	NA	NA	NA	NA	NA	NA	NA	NA	1	NA	1	NA	NA	NA	NA	1	2	1	NA	1	NA	NA	NA
Marine RNA virus JP-A	S	439015	2	NA	NA	NA	NA	1	NA	NA	NA	NA	NA	NA	NA	NA	NA	NA	NA	NA	NA	NA	NA	NA	NA	NA	1	NA	NA	NA	NA	NA	NA	NA	1	NA	NA	NA	NA	NA	NA	2	NA	NA	NA	NA	NA	NA	NA
Grapevine leafroll-associated virus 7	S	217615	10	1	4	NA	NA	NA	NA	NA	NA	NA	1	NA	NA	NA	NA	NA	NA	NA	NA	NA	1	NA	2	1	NA	NA	NA	NA	NA	NA	1	NA	NA	5	4	NA	NA	NA	NA	NA	NA	1	2	3	2	NA	NA
Little cherry virus 1	S	217686	4	1	NA	1	NA	NA	NA	NA	NA	1	4	NA	NA	2	NA	NA	NA	4	2	1	1	1	4	2	NA	NA	1	NA	1	NA	NA	NA	2	NA	NA	NA	1	NA	3	NA	NA	NA	NA	NA	3	1	NA
Common-moorhen coronavirus HKU21	S	1159902	19	5	1	6	2	1	5	3	NA	7	6	3	19	5	2	NA	NA	1	NA	1	NA	NA	7	2	7	1	NA	NA	4	1	2	NA	3	1	4	1	3	2	1	3	1	3	2	4	2	2	1
Night-heron coronavirus HKU19	S	1159904	4	2	1	NA	1	NA	NA	4	NA	NA	NA	NA	NA	NA	NA	NA	1	1	NA	1	NA	NA	NA	NA	NA	NA	NA	NA	1	NA	2	1	NA	1	NA	1	2	1	3	1	1	1	NA	2	NA	1	NA
Porcine coronavirus HKU15	S	1159905	2	NA	2	NA	NA	NA	NA	NA	NA	NA	NA	1	NA	NA	NA	NA	NA	NA	NA	NA	NA	NA	NA	NA	NA	NA	NA	NA	NA	NA	1	NA	NA	NA	NA	NA	NA	NA	NA	NA	NA	NA	NA	NA	NA	NA	NA
Murine coronavirus	S	694005	4	1	1	NA	NA	NA	NA	NA	NA	2	NA	NA	1	4	NA	NA	1	NA	1	NA	1	NA	4	1	NA	NA	NA	1	NA	NA	1	NA	NA	1	NA	NA	NA	NA	NA	NA	1	NA	1	NA	NA	1	NA
Betacoronavirus Erinaceus/VMC/DEU/2012	S	1385427	3	1	1	1	NA	NA	NA	NA	NA	NA	NA	NA	NA	NA	NA	NA	NA	NA	NA	NA	2	NA	NA	NA	NA	NA	NA	NA	NA	2	NA	1	NA	NA	NA	1	NA	NA	NA	NA	3	NA	NA	1	NA	NA	NA
Tylonycteris bat coronavirus HKU4	S	694007	4	2	2	NA	NA	NA	NA	2	NA	1	1	1	4	1	2	NA	NA	1	NA	NA	1	2	2	1	2	NA	NA	1	1	2	1	2	NA	2	NA	2	NA	NA	NA	1	1	NA	1	NA	NA	NA	NA
Pipistrellus bat coronavirus HKU5	S	694008	5	NA	NA	1	NA	2	NA	NA	NA	NA	NA	NA	NA	NA	NA	NA	NA	NA	NA	NA	NA	NA	NA	NA	NA	NA	NA	1	NA	NA	5	1	NA	NA	NA	NA	2	NA	NA	NA	NA	NA	NA	NA	NA	NA	1
Bat coronavirus BM48-31/BGR/2008	S	864596	2	NA	NA	NA	NA	NA	NA	NA	1	NA	NA	NA	NA	NA	NA	NA	NA	NA	NA	NA	NA	1	NA	NA	NA	NA	NA	NA	NA	NA	1	NA	NA	2	2	NA	NA	NA	NA	NA	NA	NA	NA	NA	NA	NA	NA
Simian hemorrhagic fever virus	S	38143	1	NA	NA	NA	NA	1	NA	NA	NA	NA	1	NA	NA	NA	NA	NA	NA	NA	1	NA	NA	NA	NA	NA	NA	NA	NA	NA	NA	NA	NA	NA	NA	NA	NA	NA	1	NA	NA	NA	NA	NA	NA	NA	NA	NA	NA
Nse virus	S	1286142	5	1	5	1	2	4	4	2	1	NA	3	2	4	3	NA	1	1	NA	1	NA	4	1	2	NA	NA	2	2	NA	1	NA	NA	3	NA	2	NA	1	3	NA	NA	NA	NA	1	2	NA	NA	3	3
Thunberg fritillary virus	S	299200	8	NA	1	1	2	NA	1	NA	3	NA	2	NA	NA	2	NA	4	NA	1	1	NA	2	NA	NA	1	NA	NA	NA	1	NA	NA	1	NA	NA	NA	NA	2	2	1	2	NA	2	1	NA	NA	NA	2	1
Tomato necrotic stunt virus	S	1176153	6	5	2	3	1	1	3	NA	NA	NA	1	NA	2	NA	NA	2	1	1	NA	1	NA	3	4	1	5	NA	1	1	NA	5	NA	NA	3	1	2	2	2	4	3	3	2	NA	3	1	1	1	1
Algerian watermelon mosaic virus	S	515575	2	NA	NA	NA	NA	NA	NA	NA	NA	NA	NA	NA	NA	NA	NA	NA	NA	NA	NA	NA	NA	NA	NA	NA	NA	NA	NA	NA	NA	NA	NA	NA	NA	NA	NA	NA	NA	NA	NA	NA	1	NA	NA	NA	NA	NA	NA
Dasheen mosaic virus	S	29271	3	NA	NA	NA	NA	NA	NA	NA	NA	NA	1	NA	NA	NA	1	NA	NA	NA	NA	NA	NA	NA	NA	NA	NA	NA	1	3	NA	1	NA	1	NA	NA	NA	NA	NA	NA	NA	NA	NA	NA	NA	NA	NA	NA	NA
Watermelon mosaic virus	S	146500	3	NA	NA	NA	NA	NA	NA	NA	NA	NA	NA	NA	NA	1	NA	NA	NA	NA	NA	NA	NA	NA	NA	NA	NA	NA	NA	NA	1	NA	3	NA	NA	1	NA	NA	NA	NA	NA	3	NA	NA	NA	NA	NA	NA	1
Euphorbia ringspot virus	S	291286	3	NA	NA	NA	NA	NA	2	NA	NA	NA	NA	1	NA	NA	NA	NA	1	NA	NA	1	NA	NA	NA	NA	NA	NA	1	NA	NA	NA	NA	NA	2	NA	3	NA	NA	3	NA	NA	NA	NA	NA	1	NA	NA	NA
Sweet potato virus 2	S	453050	5	2	5	4	NA	NA	1	NA	1	NA	NA	1	NA	4	NA	NA	NA	1	NA	NA	NA	2	3	NA	NA	NA	NA	NA	NA	NA	2	NA	1	NA	NA	NA	2	NA	NA	1	NA	NA	NA	NA	NA	NA	2
Barley mild mosaic virus	S	12466	1	1	NA	NA	NA	NA	NA	NA	NA	NA	NA	NA	NA	NA	NA	NA	NA	NA	NA	NA	NA	NA	1	NA	NA	NA	NA	NA	NA	NA	NA	NA	NA	NA	NA	NA	NA	1	NA	NA	NA	NA	NA	NA	NA	NA	NA
Cassava brown streak virus	S	137758	3	NA	1	NA	NA	NA	NA	2	NA	NA	NA	NA	NA	NA	NA	NA	NA	1	NA	NA	NA	NA	NA	NA	NA	NA	NA	NA	NA	NA	1	NA	NA	2	NA	NA	NA	NA	NA	NA	1	NA	NA	NA	NA	NA	1
Apricot pseudo-chlorotic leaf spot virus	S	307677	2	NA	NA	NA	NA	NA	NA	NA	NA	NA	NA	NA	NA	NA	NA	NA	NA	NA	NA	NA	NA	NA	NA	NA	NA	NA	NA	NA	NA	NA	NA	NA	NA	NA	NA	NA	NA	NA	NA	NA	NA	NA	NA	NA	NA	NA	NA
Cherry twisted leaf associated virus	S	1424279	3	NA	NA	NA	3	NA	NA	NA	NA	NA	NA	2	NA	1	1	1	NA	NA	1	NA	NA	NA	1	NA	NA	NA	2	1	NA	1	NA	1	NA	NA	NA	3	NA	2	NA	1	1	2	1	NA	NA	1	NA
Potato virus S	S	12169	2	NA	1	NA	NA	NA	NA	NA	1	NA	NA	NA	NA	NA	NA	NA	NA	NA	NA	NA	NA	1	NA	NA	NA	NA	NA	NA	NA	NA	NA	NA	NA	NA	NA	NA	NA	NA	NA	NA	NA	NA	NA	NA	NA	NA	NA
Actinidia virus X	S	1331744	3	NA	NA	NA	NA	NA	NA	NA	NA	NA	NA	NA	NA	NA	NA	NA	NA	NA	NA	NA	2	1	NA	NA	NA	NA	1	NA	NA	NA	NA	1	NA	2	1	NA	NA	NA	1	NA	2	NA	NA	NA	NA	1	NA
Strawberry mild yellow edge virus	S	12187	2	NA	NA	NA	NA	NA	NA	NA	NA	NA	NA	NA	NA	NA	NA	NA	NA	NA	NA	NA	NA	NA	1	NA	NA	NA	NA	NA	NA	NA	NA	NA	NA	NA	NA	NA	NA	NA	NA	NA	NA	NA	NA	NA	NA	NA	NA
White clover mosaic virus	S	12188	1	NA	NA	NA	NA	NA	NA	NA	NA	NA	NA	NA	NA	NA	NA	NA	NA	NA	NA	NA	NA	NA	NA	NA	NA	NA	NA	NA	NA	1	NA	NA	NA	NA	NA	NA	NA	NA	NA	NA	NA	NA	NA	NA	NA	NA	NA
Citrus sudden death-associated virus	S	312008	1	NA	NA	NA	NA	NA	NA	NA	NA	NA	NA	NA	NA	NA	NA	NA	1	NA	NA	1	NA	NA	NA	NA	NA	NA	NA	1	1	NA	NA	NA	NA	NA	NA	NA	NA	NA	NA	NA	NA	NA	NA	NA	NA	NA	NA
Nemesia ring necrosis virus	S	312009	1	NA	NA	1	NA	NA	NA	NA	NA	NA	1	NA	NA	NA	1	NA	NA	NA	NA	NA	NA	NA	NA	NA	NA	1	NA	NA	NA	NA	NA	1	NA	NA	NA	NA	NA	NA	1	NA	NA	NA	NA	NA	NA	NA	NA
Bagaza virus	S	64290	1	NA	NA	NA	NA	NA	NA	NA	NA	NA	NA	NA	NA	NA	NA	NA	NA	NA	NA	NA	NA	NA	NA	NA	NA	NA	NA	NA	NA	NA	NA	NA	NA	NA	NA	NA	NA	NA	NA	NA	NA	NA	NA	NA	NA	NA	NA
Apoi virus	S	64280	2	NA	NA	NA	NA	NA	NA	NA	NA	NA	NA	NA	NA	NA	NA	NA	NA	NA	NA	NA	NA	NA	NA	1	NA	1	NA	NA	NA	NA	NA	NA	NA	NA	NA	2	NA	NA	NA	NA	NA	NA	NA	NA	NA	NA	NA
Macrosiphum euphorbiae virus 1	S	1685953	5	1	NA	NA	1	1	NA	NA	NA	5	5	1	5	3	NA	NA	NA	NA	1	NA	1	NA	3	2	NA	NA	NA	2	1	4	1	NA	NA	NA	NA	2	1	NA	NA	1	NA	NA	2	1	2	3	3
Sanxia water strider virus 6	S	1746060	7	NA	2	1	NA	4	5	6	2	7	2	1	3	NA	NA	2	6	4	NA	NA	1	1	2	3	2	NA	NA	1	4	3	5	6	2	NA	2	1	6	3	1	3	1	7	2	NA	4	NA	4
Solenopsis invicta virus 2	S	439491	2	NA	NA	NA	NA	NA	NA	NA	NA	NA	1	NA	NA	NA	1	1	NA	NA	NA	NA	NA	NA	NA	NA	NA	NA	NA	2	NA	2	NA	NA	NA	NA	NA	NA	NA	NA	NA	NA	NA	NA	NA	NA	NA	NA	NA
Jingmen tick virus	S	1491393	2	NA	NA	NA	NA	NA	NA	NA	NA	NA	NA	NA	NA	NA	NA	NA	NA	NA	NA	NA	2	NA	NA	NA	NA	NA	NA	NA	NA	NA	1	NA	NA	NA	NA	NA	NA	NA	NA	NA	NA	NA	NA	NA	NA	NA	NA
Shayang spider virus 4	S	1746062	3	2	2	NA	NA	NA	NA	1	NA	1	2	NA	NA	1	1	NA	NA	NA	NA	NA	NA	NA	NA	NA	NA	1	2	1	1	1	NA	NA	1	1	NA	NA	NA	1	NA	2	NA	1	1	NA	2	1	NA
Wenling shark virus	S	1746066	6	NA	NA	2	NA	5	6	1	2	NA	1	NA	NA	NA	NA	NA	NA	NA	NA	NA	NA	NA	2	NA	NA	NA	2	NA	NA	NA	NA	NA	NA	NA	NA	1	4	1	1	NA	NA	2	NA	NA	NA	NA	NA
Wuhan centipede virus	S	1746069	2	2	NA	1	1	NA	NA	NA	NA	NA	NA	NA	1	NA	NA	NA	NA	NA	2	1	NA	NA	1	NA	NA	NA	NA	1	1	1	NA	NA	NA	NA	NA	NA	NA	NA	1	1	NA	NA	NA	NA	NA	NA	1
Xinzhou spider virus 3	S	1746074	3	3	NA	NA	1	2	1	NA	NA	1	3	NA	1	NA	1	1	NA	NA	NA	1	NA	1	NA	1	1	1	1	NA	NA	NA	2	1	NA	NA	1	NA	NA	NA	NA	NA	NA	NA	NA	1	NA	NA	NA
Alfalfa mosaic virus	S	12321	2	NA	NA	NA	NA	NA	NA	NA	NA	NA	NA	1	NA	NA	NA	NA	NA	NA	NA	2	NA	NA	NA	NA	NA	NA	NA	NA	NA	NA	NA	NA	NA	NA	NA	NA	NA	NA	NA	NA	NA	1	NA	NA	NA	1	NA
San Miguel sea lion virus 8	S	1564182	2	NA	NA	NA	NA	NA	NA	NA	NA	NA	NA	NA	NA	NA	NA	NA	NA	NA	NA	NA	NA	NA	NA	NA	NA	NA	NA	NA	NA	1	NA	NA	NA	NA	NA	NA	NA	NA	NA	NA	NA	NA	NA	NA	NA	NA	NA
Newbury-1 virus	S	696856	3	NA	NA	NA	NA	NA	NA	NA	NA	1	NA	NA	NA	NA	NA	NA	NA	NA	NA	NA	NA	NA	NA	NA	NA	NA	NA	NA	NA	NA	NA	NA	NA	NA	NA	NA	NA	NA	NA	NA	NA	NA	1	NA	NA	1	NA
Fusarium poae mitovirus 4	S	1848153	4	NA	1	2	1	NA	2	2	1	NA	2	NA	1	1	NA	NA	NA	2	NA	2	NA	NA	2	3	NA	2	1	4	2	3	1	NA	1	1	1	3	NA	2	NA	2	NA	NA	1	NA	NA	NA	NA
Ophiostoma mitovirus 4	S	88387	3	2	1	1	3	NA	NA	NA	1	NA	1	1	NA	NA	NA	NA	1	NA	1	1	2	NA	2	NA	NA	NA	1	1	1	2	NA	1	NA	2	NA	2	1	1	3	2	NA	NA	NA	NA	NA	NA	1
Grapevine associated narnavirus-1	S	908834	3	NA	NA	NA	NA	NA	NA	NA	NA	NA	NA	NA	1	3	1	1	2	NA	NA	NA	NA	NA	NA	NA	NA	NA	NA	NA	NA	1	NA	NA	NA	NA	1	NA	NA	NA	NA	1	NA	1	NA	NA	NA	NA	1
Eastern equine encephalitis virus	S	11021	3	NA	NA	NA	NA	NA	NA	NA	NA	NA	NA	NA	NA	NA	NA	NA	NA	NA	NA	1	NA	NA	NA	NA	NA	NA	NA	NA	NA	NA	NA	NA	NA	NA	NA	NA	NA	NA	NA	NA	NA	NA	NA	NA	NA	NA	NA
Avastrovirus 3	S	1239439	3	NA	1	NA	NA	NA	NA	NA	NA	NA	NA	NA	1	2	NA	NA	NA	NA	NA	NA	NA	NA	NA	NA	1	NA	NA	NA	1	NA	NA	NA	1	NA	NA	NA	NA	1	1	2	3	NA	1	NA	NA	NA	NA
Rose spring dwarf-associated virus	S	474454	5	2	NA	3	NA	NA	NA	1	NA	2	2	4	3	1	1	3	NA	2	NA	1	NA	3	3	1	1	1	NA	NA	2	NA	NA	NA	NA	NA	NA	4	1	NA	NA	1	3	2	1	1	2	NA	NA
Ixeridium yellow mottle virus 1	S	1809767	1	NA	NA	NA	NA	NA	NA	NA	NA	NA	NA	NA	NA	NA	NA	NA	NA	NA	NA	NA	NA	NA	NA	NA	NA	NA	1	NA	NA	NA	NA	NA	NA	NA	NA	NA	NA	NA	NA	NA	NA	NA	NA	NA	NA	NA	NA
Tobacco mosaic virus	S	12242	3	1	NA	NA	NA	NA	NA	NA	NA	NA	NA	NA	1	NA	NA	NA	3	NA	NA	NA	NA	NA	NA	NA	NA	1	NA	NA	NA	NA	NA	NA	1	2	2	NA	1	NA	NA	NA	NA	NA	NA	NA	NA	2	NA
Hibiscus green spot virus	S	1100890	1	NA	NA	NA	NA	NA	NA	NA	NA	NA	NA	NA	NA	NA	NA	NA	NA	NA	NA	NA	NA	NA	NA	NA	NA	NA	NA	NA	1	NA	NA	NA	NA	NA	NA	NA	NA	NA	NA	NA	NA	NA	NA	NA	NA	NA	NA
Wuhan Ant Virus	S	1608100	1	NA	NA	NA	NA	NA	NA	NA	NA	NA	NA	NA	NA	NA	NA	NA	NA	1	NA	NA	NA	1	NA	NA	NA	NA	NA	NA	1	NA	NA	1	NA	NA	NA	NA	NA	NA	NA	NA	NA	NA	NA	NA	NA	NA	NA
Bovine ephemeral fever virus	S	11303	2	NA	NA	NA	1	NA	NA	NA	NA	NA	NA	NA	1	NA	NA	NA	NA	1	NA	NA	NA	NA	NA	NA	NA	1	NA	NA	NA	NA	NA	NA	NA	NA	NA	NA	NA	NA	NA	NA	NA	NA	NA	NA	NA	NA	NA
Malakal virus	S	1229186	2	NA	NA	NA	NA	NA	NA	NA	NA	NA	NA	NA	NA	NA	2	NA	NA	NA	NA	NA	NA	NA	NA	NA	1	NA	NA	NA	NA	1	NA	NA	NA	NA	NA	NA	NA	NA	NA	NA	NA	NA	1	1	NA	NA	1
Wuhan Insect virus 6	S	1608111	2	NA	NA	NA	NA	NA	NA	NA	NA	NA	NA	NA	1	NA	NA	NA	NA	NA	NA	NA	NA	NA	NA	NA	NA	NA	2	NA	NA	NA	NA	NA	NA	NA	NA	NA	1	NA	NA	1	NA	NA	NA	NA	NA	1	NA
Irkut lyssavirus	S	249583	2	NA	1	NA	2	NA	NA	NA	NA	NA	NA	NA	1	NA	NA	NA	NA	NA	NA	NA	NA	NA	NA	NA	NA	NA	NA	NA	NA	NA	NA	NA	NA	NA	NA	NA	NA	NA	NA	NA	NA	NA	NA	NA	NA	NA	NA
Wongabel virus	S	318854	3	NA	NA	1	NA	1	1	NA	NA	1	NA	1	NA	1	2	NA	3	NA	NA	NA	NA	1	2	2	NA	NA	1	NA	NA	3	NA	NA	NA	NA	NA	NA	NA	NA	1	1	NA	NA	NA	NA	3	1	1
Coastal Plains virus	S	764599	3	NA	NA	2	1	1	1	NA	NA	NA	NA	1	NA	NA	NA	NA	NA	NA	NA	2	1	NA	NA	NA	1	1	NA	NA	NA	1	1	NA	NA	NA	NA	NA	1	NA	NA	NA	NA	1	NA	NA	NA	1	NA
Drosophila obscura sigmavirus	S	948741	2	NA	NA	NA	NA	NA	NA	NA	NA	NA	1	NA	NA	NA	NA	NA	NA	1	NA	NA	NA	NA	NA	NA	NA	NA	NA	NA	NA	NA	NA	NA	NA	NA	NA	NA	1	NA	NA	NA	NA	NA	NA	1	NA	1	NA
Tuhoko virus 1	S	798072	2	NA	NA	1	NA	NA	NA	NA	NA	NA	NA	NA	2	NA	NA	NA	NA	NA	1	NA	NA	NA	1	2	NA	NA	NA	NA	NA	NA	NA	NA	NA	NA	1	NA	NA	NA	NA	1	NA	NA	NA	NA	NA	NA	NA
Achimota virus 2	S	1261101	2	NA	NA	NA	1	NA	NA	NA	NA	1	NA	NA	NA	NA	NA	NA	1	NA	NA	NA	NA	NA	NA	NA	1	NA	NA	1	NA	NA	NA	NA	NA	NA	NA	NA	NA	NA	NA	NA	NA	2	NA	1	NA	NA	1
Bundibugyo ebolavirus	S	565995	2	NA	NA	NA	NA	NA	NA	NA	NA	NA	NA	1	NA	NA	1	NA	NA	1	NA	NA	NA	NA	NA	2	NA	1	NA	NA	NA	NA	NA	NA	NA	NA	NA	NA	NA	NA	NA	NA	NA	NA	NA	NA	NA	NA	NA
Marburg marburgvirus	S	11269	5	1	2	NA	1	NA	NA	NA	NA	NA	1	2	1	2	NA	NA	1	NA	1	NA	NA	3	NA	NA	NA	NA	NA	1	NA	NA	1	NA	NA	NA	NA	5	NA	1	NA	1	2	NA	NA	NA	NA	NA	1
Passeriform 1 bornavirus	S	1548720	2	NA	2	NA	2	2	2	NA	NA	NA	NA	1	NA	NA	1	1	2	NA	NA	1	2	NA	NA	NA	NA	NA	NA	1	NA	2	NA	1	NA	NA	NA	2	1	NA	NA	1	NA	NA	NA	2	NA	NA	1
Sanxia Water Strider Virus 1	S	1608060	4	NA	NA	4	1	NA	1	NA	NA	1	2	NA	NA	2	2	NA	1	NA	NA	NA	NA	NA	1	1	1	NA	2	2	NA	1	3	NA	NA	3	1	NA	NA	NA	NA	1	NA	1	NA	NA	2	1	1
Mulberry vein banding virus	S	1266451	2	NA	NA	NA	NA	1	NA	NA	NA	NA	NA	1	1	2	1	1	1	1	NA	NA	NA	1	1	NA	NA	1	NA	NA	NA	1	1	1	NA	2	NA	1	1	1	NA	2	1	1	1	NA	NA	1	NA
Maprik virus	S	1590836	4	NA	2	1	2	1	1	NA	2	NA	2	NA	NA	1	1	3	NA	NA	NA	2	3	NA	NA	2	NA	2	3	1	1	NA	1	NA	NA	1	2	1	NA	4	NA	2	NA	NA	NA	1	NA	NA	NA
Shayang Spider Virus 1	S	1608068	3	NA	NA	1	NA	NA	NA	NA	NA	NA	NA	1	2	NA	3	1	NA	NA	NA	NA	NA	NA	1	2	1	NA	NA	NA	2	NA	NA	NA	NA	NA	NA	NA	NA	NA	1	NA	NA	NA	NA	NA	1	NA	1
Tacheng Tick Virus 1	S	1608083	2	NA	NA	NA	NA	NA	NA	NA	NA	NA	NA	NA	NA	NA	NA	NA	NA	NA	NA	NA	NA	NA	NA	NA	NA	NA	NA	NA	NA	NA	NA	NA	NA	NA	NA	NA	NA	NA	NA	NA	NA	NA	NA	NA	NA	NA	NA
Watermelon silver mottle virus	S	43141	4	1	1	1	NA	NA	NA	NA	NA	2	NA	NA	1	2	NA	NA	NA	NA	NA	NA	NA	NA	NA	2	3	NA	NA	NA	NA	NA	1	NA	1	NA	NA	NA	NA	NA	NA	NA	NA	NA	NA	NA	NA	NA	NA
Brazoran virus	S	1368616	5	NA	NA	1	NA	NA	1	NA	NA	NA	NA	NA	2	2	NA	1	NA	NA	1	NA	NA	NA	1	NA	NA	NA	NA	NA	NA	NA	1	NA	2	NA	1	NA	NA	NA	NA	NA	NA	NA	NA	NA	NA	NA	NA
Salehabad virus	S	904699	3	NA	NA	NA	NA	1	NA	1	3	1	NA	NA	NA	NA	NA	NA	1	NA	NA	NA	NA	NA	NA	NA	1	NA	NA	NA	NA	1	NA	NA	NA	NA	NA	NA	NA	NA	1	NA	NA	NA	1	NA	NA	NA	1
Seoul hantavirus	S	11608	5	NA	2	2	5	1	2	2	1	3	NA	NA	NA	NA	4	2	2	NA	1	1	2	1	NA	2	1	3	1	NA	3	4	1	2	1	NA	1	NA	2	NA	NA	1	NA	5	1	2	NA	2	2
Latino mammarenavirus	S	45221	4	NA	2	NA	NA	NA	NA	NA	NA	NA	NA	NA	NA	1	NA	NA	NA	1	NA	NA	NA	1	1	NA	NA	NA	2	NA	NA	NA	NA	NA	NA	NA	NA	NA	NA	NA	NA	NA	NA	NA	NA	NA	NA	NA	NA
Lymphocytic choriomeningitis mammarenavirus	S	11623	1	NA	NA	NA	NA	NA	NA	NA	NA	NA	NA	NA	NA	NA	NA	NA	NA	NA	NA	NA	NA	NA	NA	NA	NA	NA	NA	NA	NA	NA	NA	NA	NA	NA	NA	NA	NA	NA	NA	NA	NA	NA	NA	NA	NA	NA	NA
Parana mammarenavirus	S	45222	2	NA	NA	NA	NA	NA	NA	NA	NA	NA	2	NA	1	NA	NA	NA	NA	NA	NA	NA	NA	NA	NA	NA	NA	NA	NA	NA	NA	NA	NA	NA	NA	NA	NA	NA	NA	NA	NA	1	NA	NA	NA	NA	1	NA	NA
Whitewater Arroyo mammarenavirus	S	46919	2	NA	NA	NA	NA	1	NA	NA	NA	NA	NA	NA	NA	NA	NA	NA	NA	NA	NA	1	NA	NA	NA	NA	NA	NA	NA	NA	NA	NA	NA	NA	2	NA	NA	NA	NA	NA	1	NA	NA	1	NA	NA	NA	NA	NA
Alethinophid 3 reptarenavirus	S	1653399	4	NA	NA	1	4	2	1	NA	1	NA	1	1	NA	NA	NA	NA	NA	NA	NA	NA	NA	NA	1	NA	NA	1	NA	NA	NA	1	3	NA	NA	1	NA	NA	NA	1	1	NA	2	1	NA	NA	NA	NA	NA
Infectious salmon anemia virus	S	55987	3	NA	NA	NA	NA	1	NA	NA	NA	NA	NA	NA	NA	NA	1	3	NA	2	NA	1	NA	NA	NA	1	NA	NA	NA	NA	NA	NA	NA	NA	NA	NA	1	NA	NA	NA	NA	1	NA	NA	NA	NA	1	NA	NA
Botrytis cinerea negative-stranded RNA virus 1	S	1629671	2	NA	NA	NA	2	NA	NA	NA	NA	NA	1	NA	NA	1	NA	NA	NA	NA	NA	NA	NA	NA	1	NA	NA	NA	NA	NA	NA	NA	NA	NA	NA	1	NA	NA	NA	NA	NA	NA	NA	NA	1	NA	NA	NA	NA
Shayang Fly Virus 1	S	1608065	3	NA	NA	NA	NA	NA	NA	NA	NA	3	NA	NA	NA	NA	NA	NA	NA	NA	NA	NA	NA	NA	NA	NA	NA	NA	NA	NA	NA	NA	NA	NA	NA	3	NA	NA	NA	NA	NA	NA	1	NA	NA	NA	NA	NA	NA
Pigeonpea sterility mosaic virus 2	S	1541794	3	3	NA	NA	1	NA	1	1	NA	1	NA	NA	NA	NA	NA	NA	NA	NA	NA	NA	NA	1	NA	NA	NA	NA	NA	1	NA	NA	NA	NA	NA	NA	NA	NA	NA	NA	NA	1	2	NA	NA	2	NA	NA	NA
Rosellinia necatrix fusarivirus 1	S	1476202	2	NA	NA	NA	NA	NA	NA	NA	NA	NA	NA	NA	NA	NA	NA	NA	NA	NA	NA	NA	NA	NA	NA	NA	NA	NA	NA	NA	NA	NA	NA	NA	NA	NA	NA	NA	NA	NA	NA	1	NA	NA	NA	NA	NA	1	NA
Merremia mosaic virus	S	77813	5	1	2	NA	1	NA	1	1	NA	2	1	1	5	5	NA	2	NA	NA	NA	NA	NA	4	NA	4	3	1	2	1	NA	1	NA	1	NA	NA	NA	NA	1	NA	1	1	NA	1	2	3	NA	3	NA
Solanum mosaic Bolivia virus	S	932073	2	NA	1	NA	2	NA	NA	NA	NA	NA	1	NA	NA	NA	NA	1	NA	NA	NA	NA	NA	NA	NA	NA	1	NA	NA	NA	NA	NA	NA	1	NA	NA	NA	NA	NA	NA	NA	NA	NA	NA	NA	NA	NA	NA	NA
Deinbollia mosaic virus	S	1812308	1	NA	NA	NA	NA	NA	NA	NA	NA	NA	NA	NA	NA	NA	NA	NA	NA	1	NA	NA	NA	NA	NA	NA	NA	NA	NA	NA	NA	NA	NA	NA	NA	NA	NA	NA	NA	NA	NA	NA	NA	NA	NA	NA	NA	NA	NA
Macroptilium yellow spot virus	S	1129034	3	NA	NA	NA	NA	NA	NA	NA	NA	NA	NA	NA	NA	NA	NA	NA	NA	NA	NA	NA	NA	NA	NA	NA	NA	NA	NA	NA	NA	NA	NA	NA	NA	NA	NA	NA	NA	NA	NA	NA	1	NA	NA	NA	NA	NA	NA
Kudzu mosaic virus	S	390437	1	NA	NA	NA	NA	NA	NA	NA	NA	NA	NA	NA	NA	NA	NA	NA	NA	NA	NA	NA	NA	NA	NA	NA	NA	NA	NA	1	NA	NA	NA	NA	NA	NA	NA	NA	NA	NA	NA	NA	NA	NA	NA	NA	NA	NA	NA
Tomato leaf curl Hanoi virus	S	971271	1	NA	NA	NA	NA	NA	NA	NA	NA	NA	NA	NA	NA	NA	NA	NA	NA	NA	NA	NA	NA	NA	NA	NA	NA	NA	NA	NA	NA	NA	NA	NA	NA	1	NA	NA	NA	NA	NA	NA	NA	NA	NA	NA	NA	NA	NA
Sugarcane streak virus	S	10836	1	NA	NA	NA	NA	NA	NA	NA	NA	NA	NA	NA	NA	NA	NA	NA	NA	NA	NA	NA	NA	NA	NA	NA	NA	NA	NA	NA	NA	NA	NA	NA	NA	NA	NA	NA	NA	NA	NA	NA	NA	NA	NA	NA	NA	NA	NA
Chickpea chlorotic dwarf virus	S	463360	15	NA	NA	NA	3	1	15	5	2	2	NA	1	NA	NA	NA	2	1	1	1	NA	1	NA	NA	1	NA	NA	NA	1	NA	2	1	NA	1	1	2	NA	1	1	5	2	5	3	NA	NA	NA	NA	NA
Microviridae Fen2266_11	S	1655652	2	NA	NA	NA	NA	NA	1	NA	NA	2	NA	NA	1	NA	NA	NA	NA	NA	NA	NA	NA	NA	NA	NA	NA	NA	NA	NA	NA	NA	NA	NA	NA	NA	NA	NA	NA	NA	NA	NA	1	NA	NA	NA	NA	NA	NA
Microviridae Fen4707_41	S	1655654	3	NA	2	NA	NA	NA	NA	NA	NA	1	NA	NA	1	NA	2	NA	2	NA	1	NA	NA	NA	1	1	NA	NA	2	NA	1	NA	NA	NA	1	NA	3	NA	NA	2	NA	NA	NA	NA	NA	NA	NA	NA	NA
Microviridae Fen685_11	S	1655657	2	NA	NA	NA	NA	NA	NA	NA	NA	2	1	NA	NA	NA	NA	NA	NA	NA	NA	NA	NA	NA	NA	1	NA	NA	1	NA	NA	NA	NA	NA	NA	NA	NA	NA	NA	NA	NA	NA	NA	NA	NA	NA	NA	NA	NA
Gokushovirinae Fen672_31	S	1655656	10	2	NA	NA	5	2	NA	NA	4	1	2	1	2	1	6	4	1	NA	10	3	NA	NA	NA	NA	1	2	NA	NA	2	NA	NA	3	NA	NA	NA	NA	2	NA	NA	NA	NA	NA	NA	NA	NA	NA	1
Halorubrum pleomorphic virus 2	S	1156719	3	NA	NA	NA	NA	NA	2	NA	NA	NA	NA	NA	NA	NA	NA	NA	2	NA	NA	NA	NA	2	NA	2	NA	NA	NA	NA	NA	NA	1	1	1	NA	1	NA	NA	NA	NA	NA	NA	NA	NA	NA	NA	NA	NA
Halogeometricum pleomorphic virus 1	S	1156722	2	NA	NA	NA	NA	NA	NA	NA	NA	NA	NA	NA	NA	NA	NA	NA	NA	NA	NA	NA	NA	NA	NA	NA	NA	NA	1	NA	NA	NA	NA	NA	NA	NA	NA	NA	NA	NA	NA	NA	NA	NA	NA	NA	NA	NA	NA
Dragonfly larvae associated circular virus-7	S	1454028	2	NA	NA	NA	NA	NA	NA	NA	NA	NA	NA	NA	NA	NA	NA	NA	NA	NA	NA	NA	NA	NA	NA	NA	NA	NA	2	NA	NA	NA	NA	NA	NA	NA	NA	1	NA	NA	NA	NA	NA	NA	NA	NA	NA	NA	NA
Sewage-associated circular DNA virus-15	S	1592082	3	1	3	NA	NA	NA	3	NA	NA	2	NA	1	NA	1	NA	NA	NA	NA	2	NA	NA	NA	2	1	1	NA	NA	NA	NA	1	NA	NA	NA	1	NA	NA	1	NA	NA	NA	NA	NA	1	1	NA	1	NA
Sewage-associated circular DNA virus-20	S	1592087	1	NA	NA	NA	NA	NA	NA	NA	NA	NA	NA	NA	1	NA	NA	NA	NA	NA	NA	NA	NA	NA	NA	NA	NA	NA	NA	NA	NA	NA	NA	NA	NA	NA	NA	NA	NA	NA	NA	1	NA	1	NA	NA	NA	NA	NA
Sewage-associated circular DNA virus-26	S	1592093	1	NA	NA	NA	NA	1	NA	NA	NA	NA	NA	NA	NA	NA	NA	NA	NA	NA	NA	NA	NA	NA	NA	NA	NA	NA	NA	NA	NA	NA	NA	NA	NA	1	NA	NA	NA	NA	NA	NA	NA	NA	NA	NA	NA	NA	NA
Vibrio phage VCY-phi	S	1105327	9	1	1	2	3	3	NA	NA	NA	NA	1	1	3	2	1	4	1	2	1	NA	NA	1	1	1	1	3	1	NA	1	1	1	4	1	1	5	3	8	1	4	3	3	5	1	4	2	NA	NA
Uncultured phage WW-nAnB strain 2	S	1449896	5	2	4	2	NA	2	1	NA	NA	1	1	NA	NA	NA	NA	5	NA	1	1	1	2	NA	NA	2	2	NA	NA	NA	NA	3	NA	1	NA	NA	NA	NA	NA	1	1	1	NA	1	2	NA	1	1	NA
Uncultured phage WW-nAnB strain 3	S	1449897	4	2	NA	1	1	1	NA	1	NA	2	2	NA	3	NA	1	3	2	1	4	NA	1	NA	NA	NA	NA	2	1	1	1	1	NA	2	1	NA	NA	NA	NA	NA	NA	NA	NA	NA	NA	NA	NA	NA	1
Spiroplasma phage SVTS2	S	93224	4	NA	2	NA	1	NA	NA	NA	NA	NA	NA	NA	1	NA	NA	NA	NA	NA	NA	NA	NA	NA	NA	NA	NA	2	NA	NA	NA	NA	NA	1	NA	2	1	2	NA	1	1	2	NA	1	1	1	NA	NA	NA
Po-Circo-like virus	S	1454552	2	NA	NA	NA	NA	NA	NA	NA	1	NA	NA	NA	NA	NA	NA	NA	NA	NA	NA	NA	NA	NA	NA	NA	NA	NA	NA	NA	NA	NA	NA	NA	NA	NA	NA	NA	NA	NA	NA	NA	NA	NA	NA	NA	NA	NA	NA
Avon-Heathcote Estuary associated circular virus 7	S	1618258	2	NA	NA	NA	NA	NA	NA	NA	2	NA	NA	NA	NA	NA	NA	NA	NA	NA	NA	NA	NA	NA	2	NA	1	NA	NA	NA	NA	NA	NA	NA	1	NA	NA	NA	NA	NA	NA	NA	NA	NA	NA	NA	NA	NA	NA
Circovirus-like genome DCCV-5	S	1788445	2	NA	NA	NA	NA	NA	NA	NA	NA	NA	NA	NA	NA	NA	NA	NA	NA	NA	NA	NA	NA	NA	NA	NA	NA	NA	NA	NA	NA	NA	NA	NA	NA	NA	NA	NA	NA	NA	NA	NA	NA	NA	1	NA	NA	NA	NA
Circovirus-like genome DCCV-1	S	1788437	1	NA	NA	NA	NA	NA	NA	NA	NA	NA	NA	NA	NA	NA	NA	NA	NA	NA	NA	NA	NA	NA	NA	NA	NA	NA	NA	NA	NA	NA	NA	NA	NA	NA	NA	NA	NA	NA	NA	NA	NA	NA	NA	NA	NA	NA	NA
Human erythrovirus V9	S	72197	10	3	1	2	NA	1	NA	1	1	3	4	NA	1	NA	2	2	6	4	3	2	2	1	NA	2	2	1	NA	NA	2	NA	1	10	2	NA	1	1	1	1	NA	2	1	NA	1	NA	NA	1	1
Simian torque teno virus 30	S	1619218	2	NA	NA	NA	NA	NA	NA	NA	NA	NA	NA	NA	NA	NA	NA	1	NA	NA	NA	1	NA	NA	NA	NA	NA	NA	NA	NA	1	NA	NA	NA	NA	NA	NA	NA	NA	NA	NA	2	NA	NA	NA	NA	NA	NA	NA
Rhodococcus phage REQ3	S	1109714	7	4	3	NA	5	1	NA	1	1	4	NA	3	1	3	NA	3	NA	1	NA	3	1	4	2	2	NA	6	NA	4	7	1	1	1	4	NA	NA	3	1	NA	3	2	2	1	4	2	1	1	2
Ralstonia phage RS138	S	1483485	21	9	5	8	7	5	4	6	4	6	14	5	4	19	5	7	10	7	2	12	6	6	4	8	2	7	14	19	12	17	21	9	1	1	6	4	4	7	5	9	10	7	5	12	7	11	12
Pseudomonas phage phiPto-bp6g	S	1080237	4	NA	NA	NA	NA	NA	2	NA	NA	1	1	NA	1	NA	3	1	NA	NA	1	NA	1	2	NA	NA	1	NA	1	NA	NA	1	NA	NA	NA	NA	1	NA	1	NA	1	NA	1	NA	NA	NA	NA	NA	NA
Nilaparvata lugens reovirus	S	33724	5	NA	NA	NA	NA	NA	NA	NA	NA	NA	NA	2	NA	NA	NA	NA	NA	NA	NA	NA	NA	NA	NA	1	NA	1	2	1	NA	NA	NA	NA	NA	1	NA	NA	NA	NA	NA	NA	NA	NA	NA	NA	NA	NA	NA
Rotavirus C	S	36427	2	NA	NA	NA	NA	NA	2	2	NA	1	NA	NA	NA	1	1	NA	NA	NA	NA	2	NA	NA	NA	NA	NA	NA	NA	NA	1	NA	NA	NA	NA	NA	NA	NA	NA	NA	NA	NA	NA	NA	1	NA	NA	NA	NA
Kadipiro virus	S	104580	2	NA	NA	NA	NA	NA	NA	NA	NA	NA	NA	NA	2	NA	NA	NA	NA	1	NA	NA	NA	NA	NA	2	NA	NA	1	NA	1	NA	NA	NA	1	NA	1	NA	NA	NA	NA	NA	1	NA	NA	NA	NA	1	NA
Eimeria brunetti RNA virus 1	S	155414	2	NA	NA	NA	NA	NA	NA	NA	NA	NA	NA	NA	NA	NA	NA	NA	NA	NA	NA	NA	NA	NA	NA	NA	NA	NA	NA	NA	NA	NA	NA	NA	NA	NA	NA	NA	NA	NA	NA	NA	NA	NA	NA	NA	NA	NA	NA
Phlebiopsis gigantea mycovirus dsRNA 1	S	349681	2	NA	NA	NA	NA	NA	NA	NA	NA	NA	NA	NA	NA	NA	NA	NA	NA	NA	NA	NA	NA	NA	1	NA	1	NA	NA	NA	NA	NA	NA	1	NA	NA	NA	NA	1	NA	NA	NA	NA	NA	NA	NA	NA	NA	NA
Maize-associated totivirus 1	S	1729670	1	NA	NA	NA	NA	NA	NA	NA	NA	NA	NA	NA	NA	NA	NA	NA	NA	NA	NA	NA	NA	NA	NA	NA	NA	NA	NA	NA	NA	NA	NA	NA	NA	NA	NA	NA	NA	NA	NA	1	NA	NA	NA	NA	NA	NA	NA
Giardia lamblia virus	S	29255	3	NA	NA	NA	NA	NA	NA	NA	NA	NA	NA	NA	NA	NA	1	NA	NA	NA	NA	NA	NA	NA	NA	2	NA	1	1	NA	NA	NA	1	NA	NA	NA	NA	1	NA	3	NA	NA	NA	NA	NA	NA	NA	NA	1
Aspergillus foetidus dsRNA mycovirus	S	1087068	2	NA	NA	NA	NA	NA	NA	NA	NA	NA	NA	NA	NA	NA	NA	NA	NA	NA	NA	NA	NA	NA	NA	NA	NA	NA	NA	NA	NA	NA	NA	NA	NA	NA	NA	NA	NA	NA	NA	1	NA	NA	NA	NA	NA	NA	1
Helminthosporium victoriae 145S virus	S	164750	1	NA	NA	NA	NA	NA	NA	NA	NA	NA	NA	NA	NA	NA	NA	NA	NA	NA	NA	NA	NA	NA	NA	NA	NA	NA	NA	1	NA	NA	NA	NA	NA	NA	NA	NA	NA	NA	NA	NA	NA	NA	NA	NA	NA	NA	NA
Amasya cherry disease associated chrysovirus	S	284687	2	NA	NA	NA	NA	NA	1	1	NA	1	NA	1	NA	NA	1	1	NA	NA	NA	NA	NA	NA	NA	1	NA	NA	NA	1	NA	1	NA	2	NA	NA	NA	NA	NA	NA	NA	NA	NA	NA	2	NA	NA	NA	NA
Rhizoctonia cerealis endornavirus 1	S	1408133	2	NA	NA	NA	NA	NA	NA	NA	NA	NA	NA	NA	NA	1	NA	NA	NA	NA	NA	NA	NA	NA	NA	NA	NA	NA	NA	2	NA	NA	NA	NA	NA	NA	NA	NA	NA	NA	NA	NA	NA	NA	NA	NA	NA	NA	NA
Oryza sativa endornavirus	S	362693	1	NA	NA	NA	NA	NA	NA	NA	1	NA	NA	NA	NA	1	NA	NA	NA	1	NA	NA	NA	NA	1	NA	NA	NA	NA	NA	NA	NA	1	NA	NA	NA	NA	NA	NA	NA	NA	NA	NA	1	NA	NA	NA	NA	1
Bradson virus	S	1911438	3	2	2	2	NA	NA	NA	NA	NA	NA	NA	1	NA	1	NA	NA	NA	NA	1	NA	NA	NA	NA	NA	NA	NA	3	NA	NA	NA	NA	NA	2	NA	NA	NA	NA	NA	NA	1	NA	1	NA	NA	NA	1	NA
Cladosporium cladosporioides virus 1	S	1529605	1	NA	NA	NA	NA	NA	NA	NA	NA	NA	NA	NA	NA	NA	NA	NA	NA	NA	NA	NA	NA	NA	NA	NA	NA	NA	NA	NA	NA	NA	NA	NA	NA	NA	NA	NA	NA	NA	NA	NA	NA	NA	NA	NA	NA	NA	NA
Lake Sarah-associated circular virus-8	S	1685785	1	NA	NA	NA	NA	NA	NA	1	NA	NA	NA	NA	NA	NA	NA	NA	NA	NA	NA	NA	NA	NA	NA	NA	NA	NA	NA	NA	NA	NA	NA	NA	NA	NA	NA	NA	NA	NA	1	NA	NA	NA	NA	NA	NA	NA	NA
Marine RNA virus PAL438	S	1804155	2	NA	1	NA	2	NA	NA	NA	NA	NA	NA	NA	NA	NA	NA	NA	NA	NA	NA	NA	NA	NA	NA	NA	NA	NA	NA	NA	NA	NA	NA	NA	NA	NA	NA	NA	NA	NA	NA	NA	NA	NA	NA	NA	NA	NA	NA
Duck faeces associated circular DNA virus 3	S	1843770	3	NA	NA	NA	NA	NA	NA	NA	NA	NA	NA	NA	NA	NA	NA	NA	NA	NA	NA	NA	NA	NA	NA	NA	NA	NA	NA	NA	NA	NA	NA	NA	NA	NA	NA	NA	NA	NA	NA	NA	1	NA	NA	NA	NA	NA	3
Rosellinia necatrix megabirnavirus 1	S	1285598	1	NA	NA	NA	NA	NA	NA	NA	NA	NA	NA	NA	NA	NA	NA	NA	NA	NA	1	NA	1	NA	NA	NA	NA	NA	NA	NA	NA	NA	NA	NA	NA	NA	NA	NA	NA	NA	NA	NA	NA	NA	NA	NA	NA	NA	NA
Figwort mosaic virus	S	10649	3	NA	NA	NA	NA	1	NA	NA	NA	NA	NA	NA	NA	NA	NA	1	NA	2	1	NA	NA	1	3	2	NA	NA	NA	NA	NA	NA	NA	2	NA	NA	NA	NA	NA	NA	NA	NA	NA	1	1	1	NA	NA	NA
Dahlia mosaic virus	S	213888	1	NA	NA	NA	NA	NA	NA	NA	NA	NA	NA	NA	NA	NA	NA	NA	NA	NA	NA	NA	NA	NA	NA	NA	NA	NA	NA	NA	NA	NA	NA	NA	NA	NA	NA	NA	NA	NA	NA	NA	NA	NA	NA	NA	NA	NA	NA
Sugarcane bacilliform MO virus	S	362399	1	NA	NA	NA	NA	NA	NA	NA	NA	NA	NA	NA	NA	NA	NA	NA	NA	NA	NA	NA	NA	1	NA	NA	NA	NA	NA	NA	NA	NA	NA	NA	NA	NA	NA	NA	NA	NA	NA	NA	NA	NA	NA	NA	NA	NA	NA
Equine infectious anemia virus	S	11665	1	NA	NA	NA	NA	NA	NA	NA	1	NA	NA	NA	NA	NA	1	NA	NA	NA	NA	NA	NA	NA	NA	NA	NA	NA	NA	1	NA	NA	NA	1	1	NA	NA	NA	NA	NA	NA	NA	NA	NA	NA	NA	NA	NA	NA
Atlantic salmon swim bladder sarcoma virus	S	348296	6	1	1	NA	3	NA	NA	1	2	NA	NA	3	NA	NA	NA	1	2	2	2	1	1	NA	NA	1	1	1	3	NA	NA	NA	2	NA	3	NA	NA	2	2	2	1	NA	2	1	1	NA	NA	1	NA
Haloarcula hispanica icosahedral virus 2	S	1154689	8	2	4	NA	NA	3	2	3	1	4	2	2	NA	NA	NA	NA	8	2	3	2	NA	4	4	1	1	5	2	NA	1	5	7	6	1	NA	NA	NA	4	NA	NA	2	NA	2	1	3	4	2	1
Haloarcula californiae icosahedral virus 1	S	1735722	5	NA	NA	NA	NA	3	NA	NA	NA	NA	2	3	NA	NA	1	1	3	3	1	5	2	NA	5	NA	1	2	NA	2	NA	NA	3	5	1	NA	1	NA	NA	1	1	NA	NA	2	3	2	1	NA	3
Tobacco leaf curl betasatellite	S	205323	1	NA	NA	NA	NA	NA	NA	NA	NA	NA	NA	NA	NA	NA	NA	NA	NA	NA	NA	NA	NA	NA	NA	NA	NA	NA	NA	NA	NA	NA	NA	NA	NA	NA	NA	NA	NA	NA	NA	NA	NA	NA	NA	NA	NA	NA	NA
Cotton leaf curl Multan virus satellite U36-1	S	260479	5	1	1	2	2	3	1	2	5	2	4	NA	1	NA	NA	NA	NA	1	NA	3	2	2	2	NA	NA	1	1	NA	1	2	1	1	2	NA	NA	NA	2	1	NA	3	3	NA	1	1	NA	3	NA
Pectobacterium phage phiTE	S	1116482	12	9	5	5	NA	1	NA	1	1	5	12	5	10	5	NA	2	3	1	3	4	2	NA	NA	4	3	3	3	3	1	3	NA	4	3	4	1	1	2	NA	5	2	3	3	3	2	NA	4	NA
Bacillus phage BPS13	S	1136731	17	4	3	3	17	5	2	6	5	5	6	3	2	9	4	7	2	5	2	3	7	1	2	5	NA	3	2	7	4	7	2	4	NA	1	4	3	2	4	5	6	1	6	3	2	NA	1	3
Edwardsiella phage eiAU	S	945083	4	1	1	NA	1	2	1	2	NA	4	2	1	1	3	NA	4	1	1	1	NA	1	4	NA	4	3	1	2	3	2	3	1	3	1	1	NA	1	NA	1	1	NA	3	NA	3	2	1	2	1
Salmonella phage 19	S	1654883	10	4	3	2	3	NA	NA	5	1	4	4	NA	2	4	3	5	2	2	NA	2	1	3	2	1	1	10	2	1	3	1	4	3	3	2	NA	1	NA	NA	1	1	2	1	3	6	NA	NA	4
Escherichia phage UFV-AREG1	S	1837867	7	3	NA	1	2	NA	1	NA	NA	4	3	NA	2	NA	2	NA	1	NA	1	7	1	NA	3	NA	NA	1	1	1	2	2	6	NA	6	NA	5	5	2	NA	NA	5	NA	1	2	1	2	2	2
Edwardsiella phage MSW-3	S	1264700	5	NA	NA	1	NA	1	NA	NA	1	2	NA	NA	NA	NA	1	NA	1	NA	1	NA	NA	NA	NA	NA	NA	1	NA	NA	3	NA	NA	NA	2	NA	NA	NA	2	NA	2	NA	NA	NA	NA	NA	NA	4	NA
Pseudomonas phage vB_PaeM_PAO1_Ab03	S	1548901	4	NA	NA	1	1	1	2	NA	1	2	1	1	2	3	3	1	1	NA	3	1	1	3	1	1	2	2	4	NA	NA	3	NA	NA	NA	NA	NA	1	NA	NA	2	NA	2	2	1	1	NA	NA	2
Sinorhizobium phage phiM9	S	1636182	9	1	1	1	2	NA	4	9	NA	2	5	3	4	2	NA	2	2	1	1	3	2	2	3	2	2	3	7	8	2	4	1	1	3	NA	NA	6	2	2	NA	4	2	NA	NA	NA	NA	2	2
Lactobacillus phage LBR48	S	755164	3	NA	3	3	NA	NA	NA	NA	1	1	1	2	NA	NA	NA	1	NA	NA	1	3	NA	NA	2	NA	NA	3	NA	NA	3	1	NA	2	NA	NA	NA	NA	NA	NA	NA	NA	NA	NA	NA	NA	NA	NA	NA
Pseudomonas phage NH-4	S	1158680	2	1	1	NA	NA	1	NA	NA	NA	1	2	NA	1	NA	2	NA	NA	NA	NA	NA	NA	1	NA	2	NA	2	1	NA	NA	NA	NA	NA	NA	NA	NA	1	NA	NA	NA	NA	1	NA	1	NA	NA	1	2
Bacillus phage BPS10C	S	1277886	10	NA	2	NA	1	NA	NA	NA	1	1	6	NA	3	10	1	1	NA	NA	NA	1	NA	2	NA	2	2	1	1	NA	NA	NA	NA	NA	2	NA	NA	1	1	NA	NA	NA	NA	NA	1	1	NA	1	NA
Escherichia phage HY01	S	1434323	7	1	1	NA	NA	1	NA	1	NA	1	1	1	3	3	NA	NA	1	NA	1	7	3	NA	2	NA	1	1	2	NA	NA	NA	5	1	NA	1	2	NA	NA	NA	2	NA	2	NA	1	1	NA	1	1
Clostridium phage phiCDHM13	S	1437363	3	1	1	NA	1	NA	NA	NA	NA	1	1	NA	3	1	NA	1	NA	NA	NA	NA	NA	NA	2	NA	NA	NA	1	NA	NA	2	NA	NA	1	1	NA	NA	NA	NA	NA	NA	NA	NA	NA	NA	NA	NA	NA
Enterococcus phage ECP3	S	1498168	7	4	NA	2	2	1	3	3	2	1	3	1	NA	2	1	NA	3	4	NA	1	1	2	1	1	3	1	NA	1	7	2	NA	NA	NA	1	1	3	1	NA	NA	3	2	1	NA	NA	1	NA	2
Salmonella phage 38	S	1654891	4	NA	2	NA	2	NA	NA	NA	NA	1	NA	NA	NA	1	NA	NA	1	NA	1	NA	NA	NA	NA	NA	2	3	1	NA	2	4	NA	1	2	NA	NA	1	NA	1	NA	NA	NA	NA	NA	NA	NA	NA	NA
Enterobacteria phage RB32	S	45406	13	2	7	1	3	NA	1	1	NA	4	4	2	1	NA	1	NA	NA	2	NA	2	NA	4	1	3	2	NA	1	NA	2	3	13	2	4	1	1	NA	2	NA	1	4	1	2	1	NA	NA	NA	3
Escherichia virus Ime09	S	1914200	6	2	2	NA	6	1	3	2	1	4	NA	NA	NA	NA	NA	NA	NA	2	1	2	NA	1	2	NA	NA	1	3	NA	2	3	2	2	NA	1	NA	3	NA	NA	NA	2	4	1	1	2	NA	1	1
Shigella virus Pss1	S	1914206	4	1	3	NA	1	NA	NA	1	NA	2	NA	1	1	NA	NA	2	3	1	NA	NA	NA	NA	NA	2	NA	NA	1	1	NA	NA	2	1	NA	NA	NA	NA	NA	NA	4	2	3	NA	1	NA	NA	NA	1
Escherichia virus C40	S	1914204	6	NA	2	1	4	NA	2	NA	2	1	3	NA	NA	2	1	1	2	2	1	5	1	NA	2	NA	NA	2	6	1	2	2	5	5	NA	NA	NA	1	1	NA	NA	1	NA	2	NA	1	1	NA	1
Shigella virus Shfl2	S	1914205	5	NA	5	1	2	NA	1	NA	NA	1	NA	1	3	1	2	NA	3	NA	5	3	1	NA	NA	NA	NA	1	2	NA	4	NA	3	2	2	NA	NA	1	1	1	NA	1	NA	1	2	1	1	NA	1
Escherichia virus VR7	S	1913683	4	1	3	NA	NA	NA	2	NA	NA	1	NA	NA	2	NA	NA	2	NA	NA	1	NA	NA	NA	4	1	NA	2	NA	NA	NA	2	NA	NA	NA	NA	1	NA	NA	NA	1	1	NA	NA	NA	NA	2	1	1
Cronobacter virus CR3	S	1914897	3	NA	1	NA	1	NA	NA	NA	NA	1	NA	1	NA	2	2	NA	NA	NA	1	NA	NA	NA	NA	3	NA	NA	NA	3	NA	2	NA	NA	NA	NA	NA	1	NA	NA	3	1	2	NA	NA	1	NA	NA	NA
Staphylococcus phage S25-4	S	1041527	3	1	NA	NA	NA	NA	1	NA	NA	1	2	NA	NA	1	NA	NA	1	NA	NA	NA	NA	NA	1	NA	NA	1	NA	1	NA	NA	1	1	NA	3	NA	3	1	NA	NA	NA	NA	NA	NA	NA	NA	NA	NA
Staphylococcus phage Stau2	S	1200862	7	1	NA	4	7	1	5	3	NA	1	NA	NA	3	2	NA	NA	2	2	2	2	3	NA	NA	NA	2	4	1	1	NA	1	1	NA	4	NA	2	1	2	1	2	3	1	NA	1	NA	NA	NA	2
Listeria virus A511	S	40523	7	NA	4	NA	NA	1	1	2	NA	2	1	NA	NA	2	NA	NA	1	NA	NA	NA	1	NA	2	2	NA	NA	1	NA	NA	1	NA	NA	2	1	1	NA	NA	NA	NA	3	2	NA	2	1	NA	NA	1
Mycobacterium phage Cali	S	546803	4	NA	1	NA	2	NA	NA	1	NA	3	NA	NA	NA	1	2	NA	1	NA	1	1	NA	NA	1	NA	4	NA	NA	1	NA	1	NA	1	NA	NA	NA	NA	NA	NA	2	1	NA	NA	2	1	1	NA	NA
Burkholderia virus Bcep781	S	209052	5	2	NA	5	1	NA	NA	NA	NA	1	2	1	1	2	1	2	NA	2	NA	1	NA	NA	NA	1	NA	NA	NA	1	2	2	NA	1	1	1	NA	NA	2	NA	NA	NA	NA	NA	1	NA	NA	NA	NA
Burkholderia virus BcepNY3	S	446807	5	4	NA	2	2	NA	1	1	1	1	3	NA	NA	NA	NA	1	NA	NA	4	1	NA	1	NA	NA	NA	NA	NA	2	NA	2	1	NA	1	NA	4	NA	NA	NA	1	NA	NA	NA	NA	NA	NA	NA	5
Mycobacterium phage Wanda	S	1340713	6	NA	NA	NA	NA	NA	NA	2	NA	6	NA	NA	NA	NA	NA	NA	NA	NA	2	NA	NA	NA	NA	NA	NA	NA	NA	NA	NA	NA	NA	1	NA	NA	1	NA	NA	NA	NA	NA	NA	NA	1	NA	NA	1	NA
Streptomyces phage mu1/6	S	370623	19	5	5	3	4	3	2	4	12	5	1	5	6	6	2	3	5	5	6	11	4	5	9	10	4	2	7	18	6	19	7	6	4	2	4	4	7	1	7	4	8	1	3	8	2	2	9
Vibrio phage vB_VpaS_MAR10	S	1229755	7	4	NA	1	1	NA	1	NA	1	4	7	NA	1	1	NA	NA	1	2	NA	NA	2	NA	NA	NA	NA	NA	NA	1	NA	1	NA	1	2	3	4	1	1	NA	1	NA	NA	NA	1	NA	3	1	1
Pseudomonas phage B3	S	151599	3	NA	1	1	NA	NA	NA	1	1	3	NA	NA	NA	NA	NA	2	1	2	1	3	2	NA	NA	2	NA	NA	NA	3	NA	2	2	NA	NA	NA	1	NA	1	NA	1	2	NA	1	NA	1	2	NA	NA
Mycobacterium phage Fishburne	S	1327765	7	4	1	3	NA	NA	1	NA	NA	3	3	1	7	1	NA	NA	NA	1	NA	NA	NA	1	1	1	2	1	1	NA	NA	NA	NA	NA	NA	3	2	NA	NA	NA	NA	NA	NA	NA	5	5	3	1	NA
Listeria phage LP-101	S	1458856	3	1	NA	NA	NA	NA	NA	NA	NA	3	1	NA	NA	NA	1	NA	NA	NA	NA	NA	NA	1	NA	NA	NA	1	NA	1	NA	3	NA	NA	NA	NA	NA	NA	NA	NA	1	NA	NA	NA	NA	NA	NA	NA	NA
Enterococcus phage EFC-1	S	1486428	8	5	7	4	2	1	3	2	1	3	8	1	4	3	1	NA	1	1	NA	1	1	NA	2	6	2	2	2	2	1	NA	NA	2	1	1	2	NA	3	1	1	1	2	1	5	4	6	4	NA
Mycobacterium phage Llama	S	1541823	4	NA	1	2	NA	NA	NA	NA	NA	3	NA	NA	1	NA	3	2	NA	NA	NA	2	NA	4	3	NA	NA	NA	2	NA	1	1	2	1	NA	NA	NA	NA	NA	NA	NA	NA	NA	NA	NA	NA	NA	NA	NA
Propionibacterium phage Procrass1	S	1655019	3	NA	NA	NA	1	NA	1	NA	NA	3	NA	NA	NA	NA	NA	NA	NA	NA	NA	NA	NA	NA	NA	NA	NA	NA	NA	NA	NA	NA	NA	NA	NA	NA	NA	NA	NA	NA	NA	NA	NA	NA	NA	NA	NA	NA	NA
Listeria phage B025	S	330396	6	NA	4	2	5	NA	5	2	1	2	2	1	NA	NA	1	NA	NA	NA	NA	1	1	2	NA	1	NA	NA	1	NA	3	1	2	1	NA	2	1	NA	NA	2	NA	NA	NA	1	2	NA	NA	NA	3
Mycobacterium phage Oosterbaan	S	1034141	3	NA	NA	NA	NA	NA	NA	1	NA	2	3	NA	NA	NA	NA	NA	NA	NA	1	NA	NA	NA	NA	NA	NA	NA	NA	NA	1	NA	NA	NA	NA	NA	1	NA	NA	1	NA	NA	NA	NA	NA	NA	NA	NA	NA
Lactobacillus phage LF1	S	947980	7	NA	2	1	NA	2	NA	NA	4	2	NA	NA	2	NA	NA	7	NA	1	1	NA	3	NA	NA	NA	NA	NA	NA	NA	2	1	NA	2	1	NA	NA	NA	NA	NA	NA	NA	NA	NA	NA	NA	NA	NA	NA
Enterobacter phage Enc34	S	1150990	6	2	3	1	NA	1	NA	2	NA	2	1	NA	NA	1	1	NA	1	NA	2	1	NA	NA	NA	1	1	NA	1	1	NA	3	6	4	NA	2	NA	2	1	1	NA	2	NA	NA	1	NA	2	NA	1
Propionibacterium phage PHL010M04	S	1235645	2	2	NA	NA	NA	NA	NA	NA	NA	2	NA	NA	NA	NA	1	NA	NA	NA	NA	NA	NA	NA	NA	NA	NA	NA	NA	NA	NA	NA	NA	NA	NA	NA	NA	NA	NA	NA	NA	NA	NA	NA	NA	NA	NA	NA	NA
Leuconostoc phage phiLN12	S	1262517	2	1	NA	NA	2	NA	1	1	NA	2	1	NA	NA	NA	NA	NA	NA	NA	NA	NA	NA	NA	NA	NA	NA	NA	1	NA	NA	2	NA	NA	1	NA	2	NA	NA	1	NA	2	NA	NA	NA	NA	NA	1	NA
Mycobacterium phage vB_MapS_FF47	S	1305710	5	1	NA	NA	4	NA	NA	NA	NA	2	1	NA	NA	NA	NA	NA	NA	3	NA	NA	NA	1	NA	1	NA	NA	1	NA	NA	NA	NA	1	1	NA	NA	1	NA	NA	NA	NA	NA	3	NA	1	2	NA	NA
Mycobacterium phage Goku	S	1383057	5	NA	NA	NA	NA	1	NA	NA	NA	2	NA	NA	NA	NA	1	NA	1	NA	NA	1	3	NA	1	NA	NA	NA	NA	NA	2	5	NA	NA	NA	NA	2	NA	1	1	NA	NA	NA	NA	NA	NA	3	1	3
Bacillus phage Staley	S	1406792	2	NA	NA	1	NA	NA	NA	NA	NA	2	NA	1	NA	NA	2	NA	NA	NA	1	NA	NA	1	NA	1	NA	NA	NA	NA	NA	NA	NA	NA	NA	NA	NA	NA	NA	1	NA	NA	NA	NA	2	NA	NA	1	NA
Salmonella phage f18SE	S	1611545	3	NA	1	NA	NA	1	2	NA	NA	2	1	NA	NA	1	NA	1	NA	NA	NA	2	1	NA	NA	1	NA	1	1	NA	NA	NA	NA	NA	NA	1	NA	NA	NA	NA	NA	2	3	NA	NA	NA	NA	NA	NA
Streptomyces phage SF3	S	1690818	9	1	2	3	1	1	1	1	NA	2	5	9	1	2	NA	2	2	3	4	NA	2	NA	4	4	2	NA	2	4	1	5	NA	2	1	1	1	NA	NA	NA	3	3	2	NA	1	2	2	1	1
Mycobacterium phage Rufus	S	1698441	3	1	1	NA	NA	1	1	NA	1	2	NA	NA	2	2	NA	NA	1	1	1	NA	2	NA	2	1	NA	NA	NA	1	1	2	3	NA	NA	NA	NA	NA	NA	NA	NA	NA	1	NA	NA	NA	1	2	NA
Gordonia phage Demosthenes	S	1838067	4	NA	2	NA	4	NA	3	1	NA	2	1	1	NA	1	1	NA	NA	NA	1	2	4	NA	2	NA	1	NA	1	2	2	1	NA	4	2	1	1	NA	NA	1	NA	1	1	NA	2	NA	1	NA	1
Lactococcus phage 63301	S	1871687	5	NA	2	NA	2	NA	4	1	NA	2	2	NA	NA	NA	1	NA	2	1	NA	1	NA	NA	1	NA	NA	1	3	5	NA	1	NA	1	NA	4	NA	2	1	NA	3	NA	NA	1	1	NA	NA	1	4
Arthrobacter phage Muttli	S	1907944	3	NA	NA	NA	NA	NA	3	NA	NA	2	NA	NA	NA	NA	NA	NA	1	NA	1	NA	2	NA	NA	NA	NA	NA	NA	NA	NA	NA	2	NA	NA	NA	1	NA	NA	NA	NA	NA	NA	NA	NA	NA	NA	1	NA
Lactobacillus phage LL-H	S	12348	38	NA	NA	1	NA	NA	NA	NA	NA	1	NA	NA	NA	1	1	NA	NA	NA	NA	1	NA	NA	NA	1	NA	1	NA	NA	NA	NA	NA	NA	NA	1	NA	1	NA	1	NA	NA	NA	1	NA	NA	NA	NA	NA
Lactobacillus phage A2	S	51369	2	NA	NA	NA	NA	NA	NA	NA	NA	1	NA	1	NA	NA	2	NA	NA	NA	NA	1	NA	NA	NA	NA	NA	NA	NA	1	NA	NA	2	2	NA	NA	NA	NA	NA	NA	NA	NA	NA	NA	NA	NA	NA	NA	NA
Methanobacterium phage psiM2	S	77048	2	NA	NA	NA	NA	NA	NA	NA	1	1	1	2	1	NA	NA	NA	NA	NA	NA	NA	NA	1	NA	NA	NA	NA	1	NA	NA	NA	NA	NA	NA	NA	NA	NA	NA	1	NA	NA	1	NA	NA	NA	NA	NA	NA
Azospirillum phage Cd	S	467481	9	4	1	2	NA	NA	NA	1	NA	1	2	1	1	1	NA	1	2	1	NA	1	NA	NA	4	2	NA	NA	NA	3	1	1	1	2	NA	2	NA	2	NA	NA	1	2	NA	NA	NA	2	NA	4	1
Clostridium phage phiCP39-O	S	541865	2	NA	1	NA	NA	NA	1	NA	NA	1	NA	NA	NA	NA	NA	NA	NA	1	NA	NA	NA	NA	NA	NA	NA	NA	NA	NA	NA	NA	NA	NA	NA	NA	NA	2	1	1	NA	NA	NA	NA	NA	2	NA	NA	NA
Staphylococcus phage StB27	S	1147044	4	2	1	1	1	2	1	1	NA	1	1	NA	1	4	1	2	NA	NA	NA	1	NA	2	2	2	1	NA	2	NA	1	1	1	1	NA	NA	NA	NA	NA	1	NA	3	1	2	2	2	1	NA	2
Listeria phage LP-030-2	S	1173743	4	1	1	1	NA	1	1	4	NA	1	NA	NA	NA	NA	NA	1	2	NA	NA	NA	1	NA	NA	NA	2	1	NA	NA	NA	NA	NA	NA	NA	NA	NA	NA	1	NA	NA	NA	NA	NA	NA	1	NA	NA	NA
Listeria phage P70	S	1225800	2	NA	NA	NA	NA	NA	NA	NA	NA	1	1	1	NA	NA	1	NA	2	NA	NA	NA	2	NA	1	NA	1	NA	NA	1	1	1	NA	NA	NA	1	NA	NA	NA	NA	NA	NA	1	NA	1	NA	NA	NA	NA
Mycobacterium phage Jobu08	S	1327772	5	NA	1	NA	NA	NA	NA	NA	NA	1	5	2	NA	NA	NA	2	NA	NA	NA	NA	NA	NA	1	1	3	NA	4	NA	NA	1	3	NA	2	NA	NA	1	1	NA	1	5	1	1	NA	NA	NA	NA	2
Mycobacterium phage PhrostyMug	S	1354512	1	NA	NA	NA	NA	NA	NA	NA	NA	1	NA	NA	1	NA	NA	NA	NA	NA	NA	NA	NA	NA	NA	NA	NA	NA	NA	NA	NA	NA	NA	NA	NA	NA	NA	NA	NA	NA	NA	1	NA	NA	NA	NA	NA	NA	NA
Bacillus phage phiCM3	S	1357713	2	NA	NA	NA	NA	NA	NA	NA	NA	1	1	1	1	NA	NA	NA	NA	NA	NA	NA	NA	NA	NA	NA	NA	NA	NA	2	NA	NA	NA	NA	NA	NA	NA	NA	NA	NA	NA	NA	NA	NA	NA	NA	NA	1	NA
Lactobacillus phage phiLdb	S	1399942	5	NA	2	NA	1	2	NA	NA	1	1	1	2	1	NA	NA	NA	NA	NA	NA	4	NA	1	1	2	NA	1	NA	NA	NA	NA	2	1	NA	NA	NA	NA	1	2	1	NA	NA	NA	NA	NA	NA	NA	2
Arthrobacter phage vB_ArS-ArV2	S	1414742	4	NA	NA	1	2	NA	2	NA	NA	1	4	1	4	1	NA	2	NA	1	2	3	4	NA	2	1	NA	NA	NA	1	NA	1	1	1	1	1	4	NA	NA	2	1	NA	3	2	3	NA	NA	4	3
[truncated: 2,652 more rows]
[truncated: 29 more columns]

## Sheet: Point S1
name	taxRank	taxID	Max	SEPTEMBER
				Sample_DP10
Escherichia phage phAPEC8	S	1229753	60	7
Aeromonas phage vB_AsaM-56	S	1127514	230	38
Escherichia phage 121Q	S	1555202	71	32
Klebsiella phage JD001	S	1236000	34	4
Escherichia phage PBECO 4	S	1273738	65	29
Staphylococcus phage phiIPLA-C1C	S	1572704	33	22
Bacillus phage AR9	S	1815509	50	34
Escherichia phage slur16	S	1720495	34	30
Flavobacterium phage FCL-2	S	908819	18	8
Pelagibacter phage HTVC008M	S	1283076	25	12
Cronobacter phage vB_CsaM_GAP32	S	1141136	57	19
Pseudomonas phage PPpW-3	S	1279082	45	14
Clostridium phage phiCD211	S	1582152	36	16
Cronobacter phage CR5	S	1195085	87	18
Clostridium phage c-st	S	12336	36	19
Synechococcus phage S-CRM01	S	1026955	29	14
Thermus phage phiYS40	S	407392	55	11
Ralstonia phage RSL1	S	482058	13	4
Sphingomonas phage PAU	S	1150991	19	12
Acinetobacter phage vB_AbaM_Acibel004	S	1481186	209	21
Klebsiella phage vB_KpnM_KpV477	S	1852625	24	11
Salmonella phage SPN3US	S	1090134	87	15
Caulobacter phage Cr30	S	1357714	16	5
Lactobacillus phage LfeInf	S	1567484	43	21
Morganella phage vB_MmoM_MP1	S	1852628	19	10
Prochlorococcus phage P-HM1	S	445700	12	6
Mycobacterium phage Myrna	S	546805	31	11
Prochlorococcus phage P-TIM68	S	1542477	32	19
Yersinia phage phiR1-37	S	331278	24	12
Synechococcus phage Syn19	S	445684	10	2
Prochlorococcus phage P-HM2	S	445696	9	3
Pseudomonas phage Lu11	S	1161927	38	17
Acinetobacter bacteriophage AP22	S	1187128	18	7
Acinetobacter phage YMC13/03/R2096	S	1560342	25	5
Klebsiella phage PKO111	S	1654928	46	11
Ralstonia phage RSF1	S	1689679	21	9
Mycobacterium phage Tonenili	S	1891703	12	6
Deftia phage phiW-14	S	665032	10	10
Rhizobium phage RR1-B	S	929834	20	1
Enterobacteria phage vB_KleM-RaK2	S	1147094	13	4
Klebsiella phage 0507-KN2-1	S	1206545	13	8
Citrobacter phage Moon	S	1540095	16	11
Escherichia phage vB_EcoM_ECO1230-10	S	669875	34	12
Cellulophaga phage phiSM	S	756280	7	2
Enterobacteria phage phi92	S	948870	70	21
Cyanophage S-TIM5	S	1137745	10	9
Enterobacteriaphage UAB_Phi87	S	1197935	13	1
Ralstonia phage RSL2	S	1585840	22	6
Acinetobacter phage vB_AbaM_phiAbaA1	S	1605379	13	9
Bacillus phage SP-15	S	1792032	22	5
Acinetobacter phage LZ35	S	1792222	19	2
Bacillus phage Shbh1	S	1796992	46	21
Erwinia phage vB_EamM_EarlPhillipIV	S	1883372	26	13
Erwinia phage vB_EamM_Huxley	S	1883373	77	4
Synechococcus phage S-SM2	S	444860	15	6
Enterobacteria phage phiEcoM-GJ1	S	451705	38	10
Synechococcus phage S-CAM1	S	754037	26	18
Prochlorococcus phage MED4-213	S	889956	10	5
Vibrio phage ICP1	S	979525	12	7
Lactobacillus phage phiAQ113	S	1206110	9	1
Klebsiella phage K64-1	S	1439894	13	5
Shewanella sp. phage 3/49	S	1458863	7	4
Escherichia phage vB_EcoM-ep3	S	1541883	7	1
Prochlorococcus phage P-RSM4	S	444862	13	3
Synechococcus phage S-SSM7	S	445686	14	2
Synechococcus phage S-SSM4	S	536466	13	5
Cyanophage P-RSM6	S	929832	9	5
Salmonella phage SKML-39	S	1204528	11	2
Erwinia phage Ea35-70	S	1429768	15	5
Pectobacterium bacteriophage PM2	S	1429794	21	3
Escherichia phage HY03	S	1654926	16	4
Klebsiella phage JD18	S	1698360	22	12
Bacillus phage Deep Blue	S	1792245	7	2
Synechococcus phage S-SM1	S	444859	9	NA
Prochlorococcus phage P-SSM7	S	445688	11	6
Burkholderia phage KS10	S	557289	12	3
Vibrio phage 11895-B1	S	754075	16	5
Erwinia phage phiEt88	S	925984	7	2
Rhizobium phage RR1-A	S	929833	17	1
Pseudomonas phage OBP	S	1124849	23	5
Enterobacteria phage SfI	S	1225789	9	2
Vibrio phage vB_VpaM_MAR	S	1229754	4	1
Cyanophage S-RIM32	S	1278479	12	6
Shewanella sp. phage 1/41	S	1458861	28	7
Rhizobium phage vB_RleM_PPF1	S	1498228	28	9
Vibrio phage X29	S	1500713	9	1
Edwardsiella phage GF-2	S	1537091	5	NA
Escherichia phage vB_EcoM-VpaE1	S	1555238	7	1
Enterobacteria phage P88	S	1567486	15	1
Bacillus phage TsarBomba	S	1690456	8	5
Arthrobacter phage BarretLemon	S	1796994	9	1
Bacillus phage Zuko	S	1805956	7	1
Rhodothermus phage RM378	S	148943	9	3
Synechococcus phage S-ShM2	S	445683	35	12
Prochlorococcus phage P-SSM3	S	536453	10	1
Synechococcus phage S-CAM8	S	754038	7	1
Vibrio phage VHML	S	207597	9	NA
Vibrio phage VP58.5	S	631719	3	NA
Bacillus phage W.Ph.	S	764595	11	9
Halocynthia phage JM-2012	S	1173297	15	9
Campylobacter phage CP30A	S	1229752	9	1
Acinetobacter phage phiAC-1	S	1229760	17	8
Edwardsiella phage PEi2	S	1325371	4	1
Cronobacter phage S13	S	1327935	15	12
Pectobacterium phage PM1	S	1399915	30	12
Shigella phage SfIV	S	1407493	21	5
Shewanella sp. phage 1/44	S	1458862	3	NA
Rhizobium phage vB_RleM_P10VF	S	1527770	5	1
Bacillus phage SalinJah	S	1837830	6	3
Enterobacter phage Arya	S	1864622	15	1
Erwinia phage vB_EamM_Asesino	S	1883370	42	7
Erwinia phage vB_EamM_Kwan	S	1883374	20	5
Shigella phage SfII	S	66284	8	3
Enterobacteria phage phiP27	S	103807	13	1
Synechococcus phage S-SSM5	S	445685	15	3
Bacillus phage 0305phi8-36	S	458639	22	6
Cyanophage P-RSM1	S	536444	13	13
Cyanophage S-RIM50	S	687803	9	8
Pseudomonas phage PAK_P1	S	743813	2	1
Synechococcus phage S-IOM18	S	754039	17	6
Salmonella phage RE-2010	S	929814	5	NA
Erwinia phage vB_EamM-Y2	S	1051676	10	4
Pectobacterium phage ZF40	S	1127516	15	NA
Bacillus phage B4	S	1141133	16	8
Yersinia phage phiR1-RT	S	1206558	9	4
Pseudomonas phage PaBG	S	1335230	18	3
Bacillus phage Bp8p-T	S	1445811	5	NA
Shewanella phage Spp001	S	1445859	3	1
Shewanella sp. phage 1/40	S	1458860	6	3
Listeria phage List-36	S	1486422	10	4
Bacillus phage Riley	S	1486662	17	6
Escherichia phage Av-05	S	1527519	12	5
Erwinia phage phiEa2809	S	1564096	7	5
Yersinia phage vB_YenM_TG1	S	1589265	10	2
Cyanophage P-TIM40	S	1589733	12	2
Enterococcus phage EFDG1	S	1597976	34	4
Enterococcus phage EFLK1	S	1640885	4	NA
Salmonella phage NR01	S	1647411	12	2
Escherichia phage APCEc01	S	1655305	11	NA
Ralstonia phage RSP15	S	1785960	10	10
Escherichia phage vB_EcoM-UFV13	S	1815590	11	NA
Bacillus phage Belinda	S	1852564	5	2
Erwinia phage vB_EamM_Phobos	S	1883377	8	8
Enterobacteria phage SfV	S	55884	7	1
Iodobacteriophage phiPLPE	S	551895	8	NA
Vibrio phage martha 12B12	S	573175	26	3
Aggregatibacter phage S1249	S	683735	5	NA
Synechococcus phage S-RIM2	S	687800	9	2
Staphylococcus phage SA1	S	694060	12	1
Thermus phage TMA	S	699370	13	6
Synechococcus phage S-RIM8	S	756278	9	5
Bacillus phage SP-10	S	941058	7	3
Cronobacter phage ENT47670	S	984186	5	NA
Rhodococcus phage E3	S	1007869	26	13
Mycobacterium phage Alice	S	1034128	3	NA
Bacillus phage BCP78	S	1126950	8	6
Bdellovibrio phage phi1422	S	1127515	3	1
Xanthomonas phage vB_XveM_DIBBI	S	1129194	8	1
Escherichia phage ECML-117	S	1204521	9	NA
Clostridium phage phiMMP02	S	1204534	5	NA
Clostridium phage phiMMP04	S	1204535	14	5
Escherichia phage EC6	S	1229757	8	2
Serratia phage phiMAM1	S	1262513	12	2
Bacillus phage JL	S	1296655	4	1
Bacillus phage Shanette	S	1296656	4	NA
Escherichia phage JH2	S	1340750	8	NA
Bacillus phage CampHawk	S	1406783	12	1
Salmonella phage vB_SalM_SJ3	S	1446492	3	NA
Vibrio phage PV94	S	1451050	12	3
Pseudomonas phage phiPsa374	S	1458843	8	6
Listeria phage LMSP-25	S	1486421	7	NA
Bacillus phage Evoli	S	1486658	3	NA
Bacillus phage Hakuna	S	1486659	15	NA
Escherichia phage HY02	S	1527531	4	1
Arthrobacter phage vB_ArtM-ArV1	S	1566993	9	4
Staphylococcus phage phiIPLA-RODI	S	1572703	11	1
Clostridium phage phiCD506	S	1582155	2	1
Clostridium phage phiMMP01	S	1582156	3	NA
Edwardsiella phage PEi20	S	1608310	14	9
Salmonella phage SEN5	S	1647466	3	NA
Salmonella phage 21	S	1654884	2	NA
Cronobacter phage PBES 02	S	1684115	4	1
Bacillus phage AvesoBmore	S	1698451	2	NA
Escherichia phage SUSP1	S	1718606	9	NA
Escherichia phage SUSP2	S	1718669	16	5
Klebsiella phage vB_KpnM_KB57	S	1719140	15	5
Acinetobacter phage vB_AbaM_IME200	S	1735582	11	NA
Bacillus phage BM5	S	1755679	7	NA
Bacillus phage Eldridge	S	1776293	10	1
Pseudomonas phage vB_PsyM_KIL1	S	1777065	13	7
Bacillus phage DIGNKC	S	1805948	4	2
Bacillus phage NotTheCreek	S	1805952	4	2
Bacillus phage Phrodo	S	1805953	4	1
Salmonella phage vB_SalM_PM10	S	1868654	4	NA
Escherichia phage vB_EcoM_Alf5	S	1873990	7	1
Bacillus phage DirtyBetty	S	1873999	2	NA
Erwinia phage vB_EamM_ChrisDB	S	1883371	31	9
Aeromonas virus phiO18P	S	393598	3197	443
Haemophilus phage HP1	S	10690	26	6
Stenotrophomonas phage Smp131	S	1168563	10	3
Enterobacteria phage fiAA91-ss	S	1357825	14	1
Escherichia phage pro147	S	1649239	13	NA
Burkholderia phage KS14	S	910475	7	3
Salmonella phage SEN1	S	1647455	4	1
Burkholderia phage KL3	S	910474	9	7
Ralstonia phage RSY1	S	1530085	10	4
Ralstonia phage RSA1	S	406340	15	2
Escherichia virus 186	S	29252	16	2
Escherichia virus P2	S	10679	15	3
Enterobacteria phage WPhi	S	103216	3	NA
Acinetobacter phage Acj61	S	760732	452	121
Synechococcus phage ACG-2014b	S	1493508	21	7
Acinetobacter phage ZZ1	S	1049283	41	15
Aeromonas virus 65	S	260149	44	32
Prochlorococcus phage P-SSM2	S	268746	22	18
Aeromonas phage PX29	S	926067	23	14
Synechococcus phage syn9	S	382359	32	15
Aeromonas virus Aeh1	S	227470	16	12
Synechococcus phage S-RSM4	S	555387	20	20
Acinetobacter phage Acj9	S	760939	49	19
Aeromonas phage phiAS5	S	879630	15	8
Synechococcus phage S-PM2	S	238854	20	10
Acinetobacter phage Ac42	S	762660	31	12
Proteus phage vB_PmiM_Pm5461	S	1636250	39	21
Synechococcus phage ACG-2014f	S	1493511	16	4
Aeromonas phage phiAS4	S	879628	15	7
Shigella phage SHSML-45	S	1863010	19	11
Aeromonas phage Aes012	S	1198014	50	18
Aeromonas phage CC2	S	1204516	17	6
Synechococcus phage ACG-2014e	S	1493510	9	3
Synechococcus phage ACG-2014g	S	1493512	11	9
Synechococcus phage ACG-2014i	S	1493513	36	14
Synechococcus phage ACG-2014c	S	1079998	9	5
Enterobacteria phage QL01	S	1673871	9	3
Shigella phage SHSML-52-1	S	1863011	21	9
Enterobacteria phage RB16	S	329381	9	NA
Cronobacter phage vB_CsaM_GAP161	S	1141138	33	3
Synechococcus phage ACG-2014h	S	1340810	6	2
Serratia phage PS2	S	1481112	8	2
Synechococcus phage ACG-2014j	S	1493514	9	6
Escherichia phage slur02	S	1720494	6	NA
Escherichia phage slur07	S	1720500	15	7
Acinetobacter virus 133	S	279006	28	11
Enterobacteria phage JSE	S	576789	117	8
Klebsiella phage KP15	S	707757	26	1
Klebsiella phage KP27	S	1129147	16	4
Enterobacteria phage GEC-3S	S	1222338	36	10
Escherichia phage Lw1	S	1307804	9	1
Synechococcus phage S-MbCM100	S	1340812	17	10
Escherichia phage vB_EcoM_PhAPEC2	S	1391224	6	2
Citrobacter phage IME-CF2	S	1673887	8	NA
Salmonella phage vB_SnwM_CGG4-1	S	1815631	11	6
Enterobacteria phage RB43	S	115991	4	NA
Synechococcus phage metaG-MbCM1	S	1079999	16	9
Shigella phage SHBML-50-1	S	1863007	6	NA
Enterobacteria phage T4 sensu lato	S	348604	14	7
Yersinia virus PST	S	1914207	9	2
Yersinia virus D1	S	1914208	5	NA
Vibrio phage KVP40	S	75320	16	13
Vibrio phage nt-1	S	115992	20	11
Vibrio virus ValKK3	S	1914021	17	8
Vibrio phage VH7D	S	1262539	12	4
Escherichia virus Bp7	S	1914193	15	4
Escherichia virus JS10	S	1914194	11	2
Escherichia virus VR5	S	1914195	5	2
Escherichia virus IME08	S	1914192	7	5
Escherichia virus VR26	S	1913686	12	6
Escherichia virus VR20	S	1913684	7	4
Escherichia virus JS09	S	1914160	13	1
Shigella virus UTAM	S	1914162	7	3
Enterobacteria phage Phi1	S	448384	36	NA
Enterobacteria phage RB49	S	50948	62	4
Enterobacter virus PG7	S	1913655	10	4
Enterobacter virus CC31	S	1913656	8	2
Salmonella virus STML198	S	1913657	7	2
Escherichia virus FV3	S	1914855	23	9
Escherichia virus JES2013	S	1914854	44	30
Escherichia virus V5	S	1914853	40	33
Escherichia virus FFH2	S	1914856	32	21
Cronobacter virus GAP31	S	1914895	6	2
Salmonella virus SSE121	S	1914893	11	4
Salmonella virus SE1	S	1914892	10	4
Escherichia virus 4MG	S	1914894	8	3
Cronobacter virus CR9	S	1914899	8	5
Cronobacter virus CR8	S	1914898	3	NA
Bacillus virus G	S	1084719	135	102
Microcystis aeruginosa phage Ma-LMM01	S	340435	4	1
Staphylococcus phage JD007	S	1239383	33	16
Staphylococcus phage 812	S	307898	4	NA
Staphylococcus phage GH15	S	760530	5	2
Staphylococcus phage phiSA012	S	1450142	7	1
Staphylococcus phage MCE-2014	S	1524910	5	1
Staphylococcus phage Twort	S	55510	17	10
Bacillus virus SPO1	S	10685	9	2
Bacillus phage vB_BceM-Bc431v3	S	1195072	8	2
Bacillus phage Bastille	S	57477	6	3
Staphylococcus virus SA11	S	1204543	17	6
Enterococcus phage phiEF24C	S	442493	10	9
Lactobacillus phage LP65	S	298338	9	5
Brochothrix phage A9	S	857312	28	5
Listeria virus P100	S	330395	6	1
Campylobacter virus CP21	S	1190451	20	15
Campylobacter virus CP220	S	722417	77	29
Campylobacter virus CPt10	S	722418	13	5
Campylobacter virus NCTC12673	S	934027	14	3
Campylobacter virus CPX	S	1110702	11	4
Escherichia phage ECML-4	S	1204523	17	7
Salmonella phage ViI	S	867696	18	12
Shigella phage Ag3	S	637730	8	NA
Pseudomonas phage phiKZ	S	169683	30	20
Pseudomonas phage PhiPA3	S	998086	17	5
Pseudomonas phage 201phi2-1	S	198110	8	2
Salmonella phage SJ46	S	1815968	36	9
Escherichia virus P1	S	10678	22	8
Vibrio phage VP882	S	261726	13	7
Halomonas phage phiHAP-1	S	499235	11	1
Burkholderia virus BcepF1	S	417280	7	3
Pseudomonas phage LBL3	S	549445	3	1
Enterobacteria phage SfMu	S	1567022	12	NA
Escherichia phage D108	S	665033	14	1
Burkholderia virus BcepMu	S	264729	9	1
Burkholderia virus phiE255	S	431894	12	12
Salmonella phage FelixO1	S	77775	4	1
Escherichia phage vB_EcoM_AYO145A	S	1636202	14	2
Pseudomonas phage phiMK	S	1815957	3	1
Escherichia phage wV8	S	576791	8	2
Bacillus phage Bcp1	S	584892	9	4
Bacillus phage JBP901	S	1498212	4	3
Bacillus virus Bobb	S	1910936	8	1
Bacillus virus Agate	S	1910935	7	2
Clostridium virus phiCD27	S	559189	8	1
Mycobacterium phage Nappy	S	1088866	2	1
Burkholderia virus Bcep1	S	244310	5	NA
Aeromonas virus 44RR2	S	115987	3	1
Acinetobacter phage vB_AbaS_TRS1	S	1852629	83	25
Geobacillus virus E3	S	1572712	44	28
Burkholderia phage KL1	S	1132026	76	29
Klebsiella phage phiKO2	S	255431	58	16
Bacillus phage vB_BanS-Tsamsa	S	1308863	53	16
Salmonella phage Vi II-E1	S	424716	71	11
Psychrobacter phage Psymv2	S	1071177	54	1
Staphylococcus phage 6ec	S	1500386	24	10
Cellulophaga phage phiST	S	756282	32	23
Lactococcus phage 1706	S	475178	386	15
Streptomyces phage phiHau3	S	1204524	27	9
Bacteroides phage B124-14	S	1105171	24	6
Pseudomonas phage vB_PaeS_PAO1_Ab18	S	1548905	29	10
Caulobacter phage CcrColossus	S	1211640	41	18
Lactococcus phage WRP3	S	1560313	26	4
Listeria phage vB_LmoS_188	S	1591072	25	10
Mycobacterium phage Luchador	S	1647300	28	4
Pseudomonas phage 73	S	347325	30	16
Clostridium phage phiCD6356	S	864178	10	4
Lactococcus phage 949	S	881953	15	NA
Pseudomonas phage PaMx42	S	1175662	73	36
Staphylococcus phage phiRS7	S	1403390	12	3
Lactobacillus phage phiadh	S	12417	13	3
Mycobacterium phage DS6A	S	45764	14	3
Mycobacterium phage Hawkeye	S	1458711	7	2
Pseudomonas phage phiPSA1	S	1500757	54	5
Enterobacteria phage ES18	S	101570	6	NA
Flavobacterium phage 11b	S	294631	21	3
Enterococcus phage EFAP-1	S	627087	6	1
Synechococcus phage S-SKS1	S	754042	16	7
Nocardia phage NBR1	S	1109711	11	7
Pseudomonas phage vB_Pae-Kakheti25	S	1141526	24	14
Pseudomonas phage PaMx11	S	1175657	16	7
Mycobacterium phage KayaCho	S	1340830	16	3
Lactococcus phage P092	S	1476887	57	12
Lactococcus phage P162	S	1476889	19	7
Salmonella phage LSPA1	S	1540823	15	2
Mycobacterium phage Vincenzo	S	1647301	23	7
Enterobacter phage phiEap-2	S	1701257	9	3
Streptococcus virus 9874	S	1814960	13	1
Listeria phage P35	S	330398	28	7
Burkholderia phage BcepGomr	S	437329	11	2
Mycobacterium phage Validus	S	1414747	13	11
Staphylococcus phage vB_SepS_SEP9	S	1434319	15	4
Pseudomonas phage NP1	S	1844477	24	6
Burkholderia phage BcepNazgul	S	242861	12	5
Burkholderia phage Bcep176	S	348137	6	NA
Enterobacteria phage HK544	S	432201	13	NA
Streptococcus phage 5093	S	646413	8	2
Rhodococcus phage ReqiPine5	S	691963	8	NA
Paenibacillus phage PG1	S	754053	4	NA
Synechococcus phage S-CBS1	S	909297	18	5
Salmonella phage vB_SosS_Oslo	S	1168549	11	1
Erwinia phage PhiEaH1	S	1401669	11	3
Enterococcus phage IME-EFm1	S	1445858	20	7
Pseudomonas phage vB_PaeS_SCH_Ab26	S	1476390	13	8
Mycobacterium phage Bernal13	S	1486424	19	4
Lactobacillus phage Ld25A	S	1500734	7	3
Ruegeria phage DSS3-P1	S	1555208	13	1
Achromobacter phage JWX	S	1589746	7	1
Mycobacterium phage Baee	S	1647306	8	1
Brevibacillus phage Sundance	S	1691958	9	6
Streptococcus phage phiARI0923	S	1701842	11	3
Enterococcus phage vB_EfaS_IME196	S	1747289	11	1
Pseudomonas phage YMC11/02/R656	S	1755689	10	NA
Mycobacterium phage Bipper	S	1805457	16	3
Gordonia phage BritBrat	S	1838064	8	6
Lactococcus phage 98201	S	1871690	37	1
Streptomyces phage Nanodon	S	1873777	11	5
Gordonia phage GTE5	S	319522	9	6
Pseudomonas phage PAJU2	S	504346	9	9
Bacillus phage PM1	S	547228	6	NA
Lactobacillus phage Lv-1	S	578234	4	1
Streptococcus phage PH10	S	644007	4	NA
Tsukamurella phage TPA2	S	981330	13	5
Rhodobacter phage RcapMu	S	1105286	59	2
Rhodococcus phage RRH1	S	1109717	16	NA
Burkholderia phage AH2	S	1133022	10	2
Staphylococcus phage StB12	S	1147042	6	5
Staphylococcus phage StB20	S	1147043	5	NA
Salmonella phage SSU5	S	1177632	40	5
Enterococcus phage EfaCPT1	S	1204540	12	2
Yersinia phage phiR201	S	1206557	7	NA
Lactococcus phage jm3	S	1262536	3	NA
Streptomyces phage Zemlya	S	1327760	12	NA
Cellulophaga phage phi19:1	S	1327970	14	8
Mycobacterium phage Adawi	S	1354507	13	4
Lactobacillus phage phiJB	S	1399941	29	2
Rhizobium phage vB_RleS_L338C	S	1414737	7	2
Mycobacterium phage Donovan	S	1429793	5	NA
Mycobacterium phage JAMaL	S	1429905	13	1
Mycobacterium phage Echild	S	1437839	3	3
Mycobacterium phage Jolie1	S	1463812	12	3
Mycobacterium phage ZoeJ	S	1486427	7	1
Mycobacterium phage Keshu	S	1567471	13	4
Pseudomonas phage PS-1	S	1573458	24	4
Klebsiella phage 1513	S	1610829	6	2
Klebsiella phage KLPN1	S	1647408	4	NA
Tsukamurella phage TPA4	S	1647476	13	4
Gordonia phage Phinally	S	1821560	10	5
Weissella phage WCP30	S	1837862	11	NA
Gordonia phage Bachita	S	1838061	8	NA
Rhodovulum phage vB_RhkS_P1	S	1873452	15	9
Gordonia phage Eyre	S	1887646	6	1
Gordonia phage Remus	S	1887652	3	NA
Gordonia phage Terrapin	S	1887654	16	4
Streptomyces phage R4	S	10732	8	1
Lactococcus phage bIL286	S	151536	12	4
Lactococcus phage bIL310	S	151538	7	NA
Actinoplanes phage phiAsp2	S	279303	9	4
Mycobacterium phage Wildcat	S	373415	5	NA
Clostridium phage phiSM101	S	396359	15	8
Enterobacteria phage HK106	S	432198	4	NA
Enterobacteria phage HK542	S	432200	13	NA
Microbacterium phage Min1	S	446529	10	5
Mycobacterium phage Giles	S	480808	9	5
Lactococcus phage P087	S	641487	5	3
Enterococcus phage phiEf11	S	663241	14	NA
Vibrio phage SIO-2	S	700512	6	3
Brochothrix phage BL3	S	764562	13	6
Colwellia phage 9A	S	765765	6	NA
Clostridium phage phiCTP1	S	871584	10	8
Lactobacillus phage Sha1	S	947981	4	2
Mycobacterium phage Wile	S	1056833	7	2
Clostridium phage phi8074-B1	S	1147137	6	NA
Clostridium phage PhiS63	S	1187894	8	3
Lactococcus phage BM13	S	1229751	6	NA
Lactococcus phage jm2	S	1262535	4	NA
Serratia phage Eta	S	1282995	6	1
Mycobacterium phage PegLeg	S	1325953	9	NA
Croceibacter phage P2559Y	S	1327037	7	NA
Cellulophaga phage phi17:1	S	1327980	6	NA
Cellulophaga phage phi10:1	S	1327981	14	3
Cellulophaga phage phi18:1	S	1327982	6	2
Mycobacterium phage Muddy	S	1340829	6	1
Mycobacterium phage Bane1	S	1354508	6	6
Mycobacterium phage Fredward	S	1354510	3	1
Lactococcus phage phiL47	S	1412875	36	6
Enterococcus phage IME_EF3	S	1416012	8	4
Enterococcus phage IME-EF4	S	1432658	3	NA
Pseudomonas phage phi2	S	1450169	13	3
Rhizobium phage vB_RglS_P106B	S	1458697	4	2
Mycobacterium phage 40AC	S	1458717	8	1
Mycobacterium phage Jolie2	S	1458831	27	2
Mycobacterium phage MosMoris	S	1471542	6	3
Lactobacillus phage Ld17	S	1500733	7	2
Sinorhizobium phage phiLM21	S	1524882	12	5
Mycobacterium phage Sparky	S	1527493	12	3
Enterobacteria phage EK99P-1	S	1527514	7	1
Mycobacterium phage Bipolar	S	1551711	5	NA
Streptomyces phage Jay2Jay	S	1556290	7	6
Mycobacterium phage Sbash	S	1567475	10	1
Enterobacteria phage CAjan	S	1610828	69	5
Enterobacteria phage JenK1	S	1610836	22	1
Mycobacterium phage Cambiare	S	1647305	13	NA
Mycobacterium phage Nerujay	S	1647308	3	NA
Streptococcus phage APCM01	S	1647391	6	2
Propionibacterium phage Ouroboros	S	1655017	4	NA
Streptomyces phage Amela	S	1673877	8	1
Erysipelothrix phage SE-1	S	1675317	4	2
Mycobacterium phage Enkosi	S	1698709	13	1
Pseudomonas phage YMC11/07/P54_PAE_BP	S	1777064	7	2
Arthrobacter phage Mudcat	S	1796997	16	2
Gordonia phage BetterKatz	S	1821551	14	2
Gordonia phage Nymphadora	S	1821558	4	2
Gordonia phage Yeezy	S	1821565	5	1
Gordonia phage Yvonnetastic	S	1821566	8	3
Gordonia phage OneUp	S	1838074	6	1
Gordonia phage Smoothie	S	1838078	4	2
Gordonia phage Woes	S	1838084	5	NA
Pseudomonas phage MD8	S	1868596	12	2
Lactococcus phage 28201	S	1871678	7	NA
Enterococcus phage SANTOR1	S	1871692	8	4
Rhizobium phage 16-3	S	10704	8	2
Lactococcus phage TP901-1	S	35345	7	2
Lactococcus phage r1t	S	43685	4	NA
Streptococcus phage Dp-1	S	59241	5	NA
Bacteroides phage B40-8	S	99179	10	10
Streptococcus phage MM1	S	120574	4	2
Staphylococcus prophage phiPV83	S	129009	1	NA
Lactobacillus prophage Lj928	S	139872	4	2
Lactococcus phage bIL311	S	151534	3	2
Streptococcus phage SM1	S	157924	6	2
Clostridium phage phi3626	S	190478	6	2
Staphylococcus phage 2638A	S	320836	9	NA
Lactococcus phage P335 sensu lato	S	354260	29	1
Mycobacterium phage PLot	S	373411	3	3
Mycobacterium phage Qyrzula	S	373414	9	3
Streptococcus phage phi3396	S	423476	5	NA
Salmonella phage SETP7	S	424947	6	1
Lactobacillus phage Lrm1	S	496874	2	NA
Listeria phage P40	S	560178	3	1
Roseobacter phage RDJL Phi 1	S	562742	5	NA
Clostridium phage phiCP26F	S	673376	5	1
Clavibacter phage CMP1	S	686439	7	NA
Rhodococcus phage ReqiPoco6	S	691964	11	1
Rhodococcus phage ReqiPepy6	S	691965	10	6
Mycobacterium phage KLucky39	S	1034138	5	NA
Vibrio phage pYD21-A	S	754049	9	2
Vibrio phage pYD38-B	S	929835	6	NA
Erwinia phage phiEaH2	S	1029988	19	14
Streptococcus phage YMC-2011	S	1051631	13	4
Rhodococcus phage REQ1	S	1109712	11	NA
Salmonella phage 9NA	S	1113547	16	1
Thermoanaerobacterium phage THSA-485A	S	1126885	5	3
Bacillus phage PBC1	S	1161901	4	NA
Listeria phage LP-110	S	1173748	5	NA
Streptomyces phage SV1	S	1204525	8	3
Streptomyce phage TG1	S	1204526	4	NA
Propionibacterium phage P9.1	S	1229782	1	NA
Streptococcus phage phiNJ2	S	1239381	3	NA
Mycobacterium phage BTCU-1	S	1262532	5	1
Lactococcus phage 340	S	1262533	4	1
Staphylococcus phage JS01	S	1273712	2	NA
Mycobacterium phage Butters	S	1296646	3	NA
Clostridium phage vB_CpeS-CP51	S	1305708	15	9
Staphylococcus phage StauST398-5	S	1308897	2	NA
Salmonella phage L13	S	1325963	4	NA
Mycobacterium phage CASbig	S	1327035	4	2
Mycobacterium phage WIVsmall	S	1327036	6	3
Mycobacterium phage Job42	S	1327771	3	NA
Mycobacterium phage Adler	S	1327959	22	3
Cellulophaga phage phi12:1	S	1327976	6	2
Cellulophaga phage phi39:1	S	1327993	7	NA
Mycobacterium phage Catdawg	S	1340819	5	NA
Mycobacterium phage Whirlwind	S	1340826	6	NA
Mycobacterium phage Dylan	S	1340831	2	NA
Mycobacterium phage Papyrus	S	1383056	5	3
Vibrio phage SHOU24	S	1414739	8	2
Microbacterium phage vB_MoxS-ISF9	S	1458670	28	3
Mycobacterium phage Phantastic	S	1486426	6	NA
Mycobacterium phage Gaia	S	1486472	6	NA
Escherichia phage e4/1c	S	1495286	7	3
Propionibacterium phage Pacnes 2012-15	S	1498188	7	NA
Bacillus phage Waukesha92	S	1510440	3	NA
Mycobacterium phage Trike	S	1527536	3	NA
Mycobacterium phage Estave1	S	1536603	4	2
Mycobacterium phage Omnicron	S	1541819	11	NA
Mycobacterium phage Larenn	S	1560285	7	1
Paracoccus phage vB_PmaS_IMEP1	S	1561065	21	6
Streptococcus phage SpSL1	S	1566990	5	3
Escherichia phage YD-2008.s	S	1567004	6	1
Mycobacterium phage MiaZeal	S	1567005	2	NA
Lactobacillus phage LfeSau	S	1567453	4	2
Clostridium phage phiCD111	S	1582150	3	NA
Streptococcus phage M102AD	S	1587907	2	NA
Mycobacterium phage Sheen	S	1589274	8	2
Achromobacter phage JWF	S	1589748	8	7
Listeria phage vB_LmoS_293	S	1591073	5	3
Achromobacter phage phiAxp-1	S	1610509	8	2
Gordonia phage Gsput1	S	1622193	4	NA
Streptomyces phage YDN12	S	1636183	9	3
Paenibacillus phage Harrison	S	1636257	4	2
Verrucomicrobia phage P8625	S	1636271	4	NA
Tsukamurella phage TIN2	S	1636545	10	1
Tsukamurella phage TIN3	S	1636546	9	1
Gordonia phage GMA6	S	1647285	8	NA
Polaribacter phage P12002L	S	1647386	6	1
Polaribacter phage P12002S	S	1647387	12	3
Gordonia phage GMA1	S	1647470	19	1
Salmonella phage 37	S	1654890	3	NA
Klebsiella phage PKP126	S	1654927	13	2
Propionibacterium phage Pirate	S	1655018	2	NA
Stenotrophomonas phage vB_SmaS-DLP	S	1659230	25	9
Achromobacter phage phiAxp-2	S	1664246	12	5
Streptomyces phage Lannister	S	1674927	13	3
Staphylococcus phage vB_SauS_phi2	S	1674930	2	NA
Mycobacterium phage Nhonho	S	1675553	2	NA
Klebsiella phage Sushi	S	1675609	7	1
Streptomyces phage SF1	S	1690817	3	NA
Brevibacillus phage Jenst	S	1691954	9	6
Mycobacterium phage Brusacoram	S	1698358	4	2
Mycobacterium phage Chadwick	S	1698366	3	NA
Mycobacterium phage Lolly9	S	1698711	4	NA
Mycobacterium phage TheloniousMonk	S	1701845	4	NA
Mycobacterium phage Serenity	S	1701853	7	NA
Enterococcus phage IME-EFm5	S	1718158	16	10
Mycobacterium phage Archie	S	1718599	6	2
Mycobacterium phage Mufasa	S	1718600	8	2
Staphylococcus phage StB20-like	S	1732064	6	1
Enterococcus phage vB_EfaS_IME198	S	1747287	4	2
Mycobacterium phage Iracema64	S	1755681	9	9
Streptomyces phage phiSAJS1	S	1755682	12	7
Pseudomonas phage JBD93	S	1777054	1	NA
Mycobacterium phage Mulciber	S	1805459	5	NA
Mycobacterium phage Panchino	S	1821537	7	3
Mycobacterium phage Xeno	S	1821538	4	2
Gordonia phage BaxterFox	S	1821549	5	4
Gordonia phage Kita	S	1821556	4	NA
Gordonia phage Schwabeltier	S	1821561	7	NA
Gordonia phage SoilAssassin	S	1821562	10	4
Salmonella phage phSE-2	S	1837218	6	2
Gordonia phage Bowser	S	1838063	7	2
Gordonia phage Kvothe	S	1838071	7	NA
Gordonia phage McGonagall	S	1838072	6	3
Gordonia phage Orchid	S	1838075	3	1
Gordonia phage Wizard	S	1838083	9	NA
Enterobacteria phage vB_EcoS_NBD2	S	1852563	7	1
Lactococcus phage 50101	S	1871681	7	1
Mycobacterium phage Sneeze	S	1873887	7	1
Escherichia phage Gluttony	S	1883202	8	1
Gordonia phage Bantam	S	1887641	20	4
Gordonia phage Ghobes	S	1887647	6	NA
Gordonia phage Hedwig	S	1887648	8	3
Gordonia phage Twister6	S	1887655	8	3
Gordonia phage Zirinka	S	1887656	3	NA
Enterobacteria phage mEp237	S	1147151	48	11
Enterobacteria phage HK225	S	1147144	29	7
Enterobacterial phage mEp390	S	1147158	39	7
Escherichia phage HK639	S	906669	41	10
Enterobacteria phage mEpX1	S	1147153	10	NA
Enterobacteria phage mEp460	S	1147152	12	3
Enterobacteria phage HK633	S	1147147	9	NA
Enterobacteria phage mEp043 c-1	S	1147149	4	NA
Enterobacteria phage mEp235	S	1147150	13	3
Enterobacterial phage mEp213	S	1147156	4	NA
Enterobacteria phage phi80	S	10713	7	NA
Bacillus phage phi105	S	10717	4	NA
Enterobacterial phage mEp234	S	1147157	5	NA
Mannheimia phage vB_MhS_587AP2	S	1572745	6	NA
Escherichia virus HK97	S	37554	10	NA
Escherichia virus HK022	S	10742	5	1
Escherichia virus K1G	S	1911008	91	14
Escherichia virus K1H	S	1911010	38	8
Salmonella phage Jersey	S	1340534	11	NA
Salmonella phage SS3e	S	293644	5	NA
Salmonella phage SE2	S	1115478	24	5
Salmonella virus SP31	S	1911006	5	1
Caulobacter virus Rogue	S	1211643	27	12
Caulobacter virus Magneto	S	1211642	9	NA
Caulobacter virus Swift	S	1211644	6	4
Caulobacter virus phiCbK	S	1204537	10	2
Staphylococcus phage 187	S	55511	42	12
Staphylococcus phage 29	S	320846	3	NA
Staphylococcus phage B166	S	1636204	31	9
Staphylococcus phage phiETA	S	106284	3	NA
Staphylococcus phage 37	S	320840	4	1
Staphylococcus phage 96	S	320842	2	NA
Staphylococcus phage phiMR11	S	379501	2	NA
Staphylococcus phage CNPH82	S	398839	2	NA
Vibrio phage pVp-1	S	1150989	15	6
Escherichia phage slur09	S	1728958	7	4
Vibrio phage phi 3	S	1589298	7	5
Escherichia phage Eps7	S	491003	21	8
Escherichia phage T5	S	10726	15	2
Enterobacteria phage vB_EcoS_ACG-M12	S	1141140	15	4
Escherichia phage Tls	S	245685	6	NA
Klebsiella phage KP36	S	1129191	7	1
Escherichia phage EB49	S	1048207	6	2
Escherichia phage Jk06	S	337828	5	1
Cronobacter virus ESP29491	S	1073767	10	NA
Enterobacteria phage vB_EcoS_Rogue1	S	1147155	7	1
Lactococcus phage bIL170	S	63118	14	6
Lactococcus phage bIBB29	S	494269	2	NA
Lactococcus phage SK1	S	31532	2	NA
Lactococcus phage P008	S	83129	3	NA
Mycobacterium phage Bxz2	S	205870	10	2
Mycobacterium phage Anubis	S	1354511	4	NA
Mycobacterium phage Smeadley	S	1673873	5	NA
Mycobacterium phage Alma	S	1089111	6	NA
Rhodococcus phage RGL3	S	1109716	7	NA
Mycobacterium phage D29	S	28369	4	NA
Mycobacterium phage Che12	S	373405	5	NA
Mycobacterium phage Pukovnik	S	540068	4	2
Mycobacterium phage Violet	S	1086800	4	NA
Streptomyces phage phiC31	S	10719	10	1
Streptomyces phage phiSASD1	S	747763	5	1
Mycobacterium phage Stinger	S	1089137	16	3
Mycobacterium phage Cooper	S	373406	18	3
Mycobacterium phage Rosebush	S	205874	8	NA
Streptococcus phage O1205	S	85154	11	3
Streptococcus phage 2972	S	306323	10	NA
Streptococcus phage 858	S	459845	4	1
Lactococcus phage M6165	S	1862962	5	NA
Mycobacterium phage Barnyard	S	205880	19	7
Mycobacterium phage Che9c	S	205872	10	1
Shigella phage EP23	S	1109721	12	3
Escherichia virus JL1	S	1245890	4	1
Bacillus virus 250	S	701257	3	NA
Enterococcus phage phifl3	S	1633151	7	1
Salmonella phage FSLSP088	S	1173757	21	8
Pseudomonas phage D3	S	31535	5	NA
Mycobacterium phage Omega	S	205879	5	1
Escherichia virus N15	S	40631	18	3
Phage phiJL001	S	279383	9	5
Mycobacterium phage Llij	S	373408	3	NA
Lactobacillus phage phijl1	S	235201	7	3
Streptococcus phage SPQS1	S	1208587	8	3
Mycobacterium phage TM4	S	88870	9	2
Mycobacterium phage Angelica	S	861044	6	2
Bacillus virus Finn	S	1273742	9	4
Mycobacterium phage BigNuz	S	1074309	12	3
Mycobacterium phage Charlie	S	1056830	3	NA
Mycobacterium phage Porky	S	546185	1	NA
Mycobacterium phage Firecracker	S	1089135	3	NA
Mycobacterium phage Halo	S	373407	4	1
Thermus phage P7426	S	466052	4	1
Burkholderia virus phi1026b	S	255131	7	NA
Streptococcus phage DT1	S	90410	9	1
Xanthomonas phage Xop411	S	470314	2	NA
Delftia phage IME-DE1	S	1647385	15	2
Gordonia phage GTE6	S	1647474	15	NA
Gordonia phage GTE8	S	1647475	16	1
Stx2-converting phage 86	S	379329	6	2
Salmonella phage SEN34	S	1647463	8	1
Gordonia phage GMA3	S	1647284	4	1
Shigella phage POCJ13	S	1498227	5	NA
Mycobacterium phage Phlei	S	1690684	7	1
Streptococcus phage A25	S	1701850	3	NA
Enterococcus phage vB_Efae230P-4	S	1161939	171	58
Cellulophaga phage phi14:2	S	1327990	28	20
Erwinia phage PEp14	S	1131315	31	4
Xanthomonas citri phage CP2	S	1188795	29	8
Acinetobacter phage vB_AbaP_Acibel007	S	1481187	37	4
Enterobacter phage E-2	S	1636313	7	NA
Bacteriophage APSE-2	S	340054	9	7
Pelagibacter phage HTVC019P	S	1283079	15	11
Delftia phage RG-2014	S	1563661	14	10
Escherichia phage ECBP2	S	1604355	11	NA
Salmonella phage 7-11	S	1054968	28	3
Pelagibacter phage HTVC010P	S	1283077	9	4
Cellulophaga phage phi13:2	S	1328030	5	1
Enterobacteria phage IME10	S	1090133	10	1
Klebsiella phage NTUH-K2044-K1-1	S	1194091	4	NA
Bacillus phage Claudi	S	1874001	17	3
Lactococcus phage asccphi28	S	503388	8	3
Klebsiella phage KP34	S	674081	12	NA
Puniceispirillum phage HMO-2011	S	948071	9	3
Salinivibrio phage CW02	S	1161935	4	1
Pseudomonas phage AF	S	1235689	16	8
Pseudomonas phage PPpW-4	S	1279083	8	2
Pelagibacter phage HTVC011P	S	1283078	7	1
Cellulophaga phage phi38:1	S	1327977	3	NA
Proteus phage PM16	S	1357704	18	4
Anabaena phage A-4L	S	1357732	3	NA
Vibrio phage CHOED	S	1458716	12	1
Lactoccocus phage WP-2	S	1486423	3	2
Enterobacteria phage Sf101	S	1524881	9	NA
Vibrio phage ICP2_2013_A_Haiti	S	1529058	3	NA
Pseudomonas phage UFV-P2	S	1235661	8	4
Acinetobacter phage Abp1	S	1235824	11	2
Bacillus phage MG-B1	S	1309583	9	2
Cellulophaga phage phi18:3	S	1327983	9	4
Klebsiella phage F19	S	1416011	10	4
Ralstonia phage RSK1	S	1417599	6	NA
Pseudomonas phage KPP25	S	1462608	11	5
Escherichia phage Pollock	S	1540097	15	6
Pseudomonas phage DL64	S	1640973	6	1
Myxococcus phage Mx8	S	49964	10	2
Synechococcus phage S-RIP2	S	754040	18	5
Vibrio phage ICP2	S	979533	4	NA
Pseudomonas phage tf	S	1114179	3	2
Helicobacter phage 1961P	S	1154995	3	1
Acinetobacter phage AB3	S	1273713	6	NA
Alteromonas phage vB_AmaP_AD45-P	S	1300003	9	4
Pseudoalteromonas phage RIO-1	S	1316739	1	NA
Cellulophaga phage phi17:2	S	1327972	5	NA
Bacillus phage Page	S	1406786	3	NA
Pseudomonas phage TL	S	1406974	3	NA
Escherichia phage KBNP1711	S	1436889	5	2
Ralstonia phage RSJ2	S	1481785	4	1
Mesorhizobium phage vB_MloP_Lo5R7ANS	S	1527771	7	2
Proteus phage PM 75	S	1560282	2	2
Escherichia phage 172-1	S	1598146	3	1
Bacillus phage VMY22	S	1734382	2	2
Klebsiella phage vB_KpnP_KpV41	S	1747282	6	NA
Pseudomonas phage YMC11/06/C171_PPU_BP	S	1777063	4	NA
Bacillus phage Aurora	S	1874000	7	NA
Enterobacteria phage K1F	S	344021	27	4
Enterobacteria phage EcoDS1	S	532075	23	1
Citrobacter phage SH3	S	1805466	19	10
Enterobacteria phage T3	S	10759	3	NA
Stenotrophomonas phage IME15	S	1239382	7	2
Enterobacter phage phiEap-1	S	1587520	13	6
Citrobacter phage SH4	S	1805467	9	5
Klebsiella phage K11	S	532077	6	1
Pseudomonas phage Phi-S1	S	1204538	10	NA
Citrobacter phage SH1	S	1805464	4	4
Enterobacteria phage T7	S	10760	14	NA
Escherichia phage CICC 80001	S	1527506	8	2
Escherichia phage PE3-1	S	1498170	26	5
Citrobacter phage CR44b	S	1455075	13	4
Citrobacter phage CR8	S	1455076	3	1
Cyanophage NATL2A-133	S	445692	4	2
Yersinia phage phi80-18	S	1206559	3	NA
Cronobacter phage Dev2	S	1410331	3	1
Klebsiella phage vB_KpnP_SU503	S	1610834	9	NA
Klebsiella phage vB_Kp2	S	1701805	7	5
Cyanophage NATL1A-7	S	445693	4	NA
Erwinia phage phiEa100	S	925983	4	NA
Acinetobacter phage Petty	S	1406779	21	1
Ralstonia phage RSB1	S	551790	7	4
Pseudomonas phage LKD16	S	386792	8	2
Escherichia phage phiKT	S	1141519	3	NA
Xylella phage Paz	S	1415145	10	1
Xylella phage Prado	S	1415146	13	5
Pseudomonas phage phikF77	S	627480	6	2
Pseudomonas phage MPK6	S	1262514	2	NA
Cronobacter phage vB_CskP_GAP227	S	1264737	7	2
Pseudomonas phage LKA1	S	386793	7	NA
Enterobacteria phage vB_EcoP_ACG-C91	S	1141139	8	NA
Escherichia virus K1-5	S	187764	10	NA
Escherichia virus K1E	S	344022	14	1
Synechococcus phage P60	S	151528	5	NA
Prochlorococcus phage P-SSP7	S	268748	6	NA
Synechococcus phage Syn5	S	438482	2	NA
Enterobacteria phage Bp4	S	1458848	8	5
Erwinia phage vB_EamP-S6	S	1051675	17	3
Acinetobacter phage Presley	S	1406780	22	10
Achromobacter phage JWAlpha	S	1416009	19	4
Enterobacter phage IME11	S	1239384	17	8
Vibrio phage JA-1	S	1283071	10	3
Escherichia phage vB_EcoP_PhAPEC5	S	1395983	4	NA
Achromobacter phage phiAxp-3	S	1664247	15	2
Dinoroseobacter phage DFL12phi1	S	1477404	5	2
Pseudomonas phage LUZ7	S	655097	6	3
Vibrio phage VBP32	S	754072	5	1
Vibrio phage VBP47	S	754073	9	5
Enterobacter phage EcP1	S	942016	9	NA
Escherichia phage vB_EcoP_G7C	S	1054461	10	NA
Escherichia phage vB_EcoP_PhAPEC7	S	1391223	8	3
Erwinia phage Ea9-2	S	1429767	12	3
Pseudomonas phage YH6	S	1566995	5	1
Escherichia phage N4	S	10752	11	2
Streptococcus phage Cp-1	S	10747	33	13
Clostridium phage phi24R	S	1128071	9	1
Mycoplasma virus P1	S	35238	5	4
Staphylococcus phage SAP-2	S	470865	2	NA
Staphylococcus phage GRCS	S	1453367	4	2
Staphylococcus phage 66	S	320832	4	3
Clostridium phage phiZP2	S	1162306	10	1
Bacillus virus phi29	S	10756	3	NA
Bacillus virus GA1	S	12345	6	1
Bordetella virus BPP1	S	194699	63	21
Burkholderia virus BcepC6B	S	279280	13	4
Lactococcus phage KSY1	S	388452	29	6
Cellulophaga phage phi19:3	S	1327971	8	1
Pseudomonas phage 119X	S	347326	3	NA
Phormidium phage Pf-WMP4	S	400567	3	NA
Burkholderia virus Bcep22	S	242527	20	5
Burkholderia virus Bcepil02	S	644524	10	1
Burkholderia virus Bcepmigl	S	1195073	16	3
Pseudomonas phage F116	S	280701	30	10
Escherichia phage phiV10	S	343516	10	1
Escherichia phage TL-2011b	S	1124654	14	2
Shigella phage Sf6	S	10761	7	NA
Salmonella phage HK620	S	155148	7	1
Salmonella phage ST160	S	714583	5	NA
Rhodobacter phage RcTitan	S	1662330	53	37
Prochlorococcus phage Syn33	S	444878	16	10
Providencia phage Redjac	S	1235559	6	NA
Prochlorococcus phage Syn1	S	444861	11	2
Pseudoalteromonas Phage H103	S	1636200	7	NA
Nitrincola phage 1M3-16	S	1472912	8	2
Aurantimonas phage AmM-1	S	1503929	18	6
Salmonella phage ST64B	S	175950	5	NA
Rhodobacter phage RcRhea	S	1662332	32	2
Yoka poxvirus	S	1076255	54	39
Volepox virus	S	28874	79	12
Raccoonpox virus	S	10256	13	3
Skunkpox virus	S	160796	16	7
Vaccinia virus	S	10245	11	1
Ectromelia virus	S	12643	7	2
Camelpox virus	S	28873	9	4
Monkeypox virus	S	10244	6	NA
Canarypox virus	S	44088	28	18
Turkeypox virus	S	336486	18	12
Pigeonpox virus	S	10264	15	7
Penguinpox virus	S	648998	26	7
Fowlpox virus	S	10261	16	6
Goatpox virus	S	186805	8	2
Sheeppox virus	S	10266	17	3
Lumpy skin disease virus	S	59509	8	4
Bovine papular stomatitis virus	S	129727	20	8
Orf virus	S	10258	13	10
Parapoxvirus red deer/HL953	S	1579460	15	7
Pseudocowpox virus	S	129726	18	7
Tanapox virus	S	99000	42	14
Yaba monkey tumor virus	S	38804	24	14
Deerpox virus W-848-83	S	305674	24	23
Molluscum contagiosum virus	S	10279	39	17
Nile crocodilepox virus	S	1285600	19	2
Rabbit fibroma virus	S	10271	30	11
Myxoma virus	S	10273	6	3
Squirrelpox virus	S	240426	19	8
Pteropox virus	S	1873698	15	4
Swinepox virus	S	10276	16	16
Mythimna separata entomopoxvirus 'L'	S	1293572	49	18
Adoxophyes honmai entomopoxvirus 'L'	S	1293540	65	35
Choristoneura rosaceana entomopoxvirus 'L'	S	1293539	59	24
Amsacta moorei entomopoxvirus	S	28321	138	56
Choristoneura biennis entomopoxvirus	S	10288	44	15
Melanoplus sanguinipes entomopoxvirus	S	83191	58	43
Anomala cuprea entomopoxvirus	S	62099	41	28
Cotia virus	S	39444	36	12
Salmon gill poxvirus	S	1680908	15	12
Moumouvirus	S	985782	365	192
Yellowstone lake mimivirus	S	1586712	16	4
Acanthamoeba polyphaga mimivirus	S	212035	186	140
Cafeteria roenbergensis virus	S	1513235	200	155
Catopsilia pomona nucleopolyhedrovirus	S	1850906	21	5
Anticarsia gemmatalis nucleopolyhedrovirus	S	31507	10	7
Apocheima cinerarium nucleopolyhedrovirus	S	307461	22	10
Orgyia leucostigma NPV	S	490711	12	7
Spodoptera litura nucleopolyhedrovirus II	S	566270	10	10
Hemileuca sp. nucleopolyhedrovirus	S	1367203	7	5
Lambdina fiscellaria nucleopolyhedrovirus	S	1642929	13	4
Adoxophyes orana nucleopolyhedrovirus	S	542343	6	3
Peridroma alphabaculovirus	S	1346829	17	14
Choristoneura rosaceana alphabaculovirus	S	1367205	6	1
Condylorrhiza vestigialis MNPV	S	1592576	14	7
Lymantria xylina MNPV	S	745177	9	2
Choristoneura murinana alphabaculovirus	S	1346828	8	NA
Sucra jujuba nucleopolyhedrovirus	S	1563660	11	1
Agrotis segetum nucleopolyhedrovirus B	S	1580580	12	2
Clanis bilineata nucleopolyhedrovirus	S	1307957	20	7
Lymantria dispar multiple nucleopolyhedrovirus	S	10449	14	3
Thysanoplusia orichalcea nucleopolyhedrovirus	S	101850	8	NA
Spodoptera exigua multiple nucleopolyhedrovirus	S	10454	21	6
Spodoptera litura nucleopolyhedrovirus	S	46242	12	8
Euproctis pseudoconspersa nucleopolyhedrovirus	S	307467	41	18
Ectropis obliqua nucleopolyhedrovirus	S	59376	11	5
Autographa californica multiple nucleopolyhedrovirus	S	307456	7	NA
Chrysodeixis includens nucleopolyhedrovirus	S	1207438	12	6
Agrotis segetum nucleopolyhedrovirus	S	31508	13	6
Buzura suppressaria nucleopolyhedrovirus	S	74320	10	3
Agrotis ipsilon multiple nucleopolyhedrovirus	S	208013	8	2
Choristoneura fumiferana multiple nucleopolyhedrovirus	S	208973	10	3
Orgyia pseudotsugata multiple nucleopolyhedrovirus	S	262177	8	3
Choristoneura fumiferana DEF multiple nucleopolyhedrovirus	S	74660	7	1
Mamestra configurata nucleopolyhedrovirus B	S	204440	13	2
Chrysodeixis chalcites nucleopolyhedrovirus	S	320432	8	3
Leucania separata nucleopolyhedrovirus	S	1307956	15	3
Spodoptera frugiperda multiple nucleopolyhedrovirus	S	10455	9	7
Hyphantria cunea nucleopolyhedrovirus	S	28288	7	2
Helicoverpa armigera nucleopolyhedrovirus	S	51313	12	4
Mamestra brassicae multiple nucleopolyhedrovirus	S	78219	3	NA
Antheraea pernyi nucleopolyhedrovirus	S	161494	8	3
Mamestra configurata nucleopolyhedrovirus A	S	207830	8	1
Adoxophyes honmai nucleopolyhedrovirus	S	224399	6	2
Spodoptera litura granulovirus	S	359919	13	7
Diatraea saccharalis granulovirus	S	1675862	18	15
Mocis sp. granulovirus	S	1675863	14	5
Agrotis segetum granulovirus	S	10464	12	5
Pieris rapae granulovirus	S	252584	19	2
Clostera anachoreta granulovirus	S	283675	5	NA
Cnaphalocrocis medinalis granulovirus	S	1750712	11	7
Spodoptera frugiperda granulovirus	S	307454	6	6
Choristoneura occidentalis granulovirus	S	364745	33	9
Epinotia aporema granulovirus	S	166056	9	4
Adoxophyes orana granulovirus	S	170617	18	10
Xestia c-nigrum granulovirus	S	51677	10	5
Plutella xylostella granulovirus	S	98383	7	2
Helicoverpa armigera granulovirus	S	489830	12	4
Pseudaletia unipuncta granulovirus	S	36355	16	5
Phthorimaea operculella granulovirus	S	192584	10	1
Cryptophlebia leucotreta granulovirus	S	35254	15	2
Cydia pomonella granulovirus	S	28289	7	2
Urbanus proteus nucleopolyhedrovirus	S	1675866	168	52
Neodiprion lecontei nucleopolyhedrovirus	S	249151	9	2
Culex nigripalpus nucleopolyhedrovirus	S	130556	7	1
Canid herpesvirus 1	S	170325	19	14
Suid herpesvirus 1	S	10345	24	10
Bovine herpesvirus 5	S	35244	25	6
Bovine herpesvirus 1	S	10320	20	6
Human alphaherpesvirus 3	S	10335	6	NA
Equid herpesvirus 9	S	55744	7	1
Cercopithecine herpesvirus 9	S	35246	12	2
Equid herpesvirus 3	S	80341	13	6
Equid herpesvirus 4	S	10331	5	3
Cercopithecine herpesvirus 2	S	10317	24	10
Macacine herpesvirus 1	S	10325	14	8
Human herpesvirus 1	S	10298	13	4
Human herpesvirus 2	S	10310	12	5
Fruit bat alphaherpesvirus 1	S	1343901	10	NA
Papiine herpesvirus 2	S	340907	22	2
Leporid herpesvirus 4	S	481315	9	5
Falconid herpesvirus 1	S	1510155	10	6
Meleagrid herpesvirus 1	S	37108	7	3
Gallid herpesvirus 2	S	10390	5	2
Gallid herpesvirus 1	S	10386	7	5
Psittacid herpesvirus 1	S	50294	11	NA
Testudinid herpesvirus 3	S	1561226	11	2
Elephant endotheliotropic herpesvirus 4	S	548914	96	32
Elephant endotheliotropic herpesvirus 5	S	768738	28	15
Elephantid herpesvirus 1	S	146015	11	5
Cercopithecine herpesvirus 5	S	50292	37	6
Panine herpesvirus 2	S	188763	17	14
Human herpesvirus 5	S	10359	11	6
Saimiriine herpesvirus 4	S	1535247	8	3
Aotine herpesvirus 1	S	50290	11	2
Murid herpesvirus 2	S	28304	23	5
Murid herpesvirus 1	S	10366	21	2
Murid herpesvirus 8	S	1261657	7	7
Human herpesvirus 7	S	10372	23	11
Human herpesvirus 6B	S	32604	6	2
Human herpesvirus 6A	S	32603	5	1
Tupaiid herpesvirus 1	S	10397	18	3
Suid herpesvirus 2	S	1608255	7	6
Bovine herpesvirus 4	S	10385	18	11
Human herpesvirus 8	S	37296	9	2
Saimiriine herpesvirus 2	S	10381	16	6
Ateline herpesvirus 3	S	85618	4	NA
Murid herpesvirus 4	S	33708	8	3
Macacine herpesvirus 5	S	154334	5	2
Cricetid herpesvirus 2	S	1605972	15	NA
Equid herpesvirus 5	S	10371	13	6
Equid herpesvirus 2	S	12657	9	1
Human herpesvirus 4	S	10376	8	2
Macacine herpesvirus 4	S	45455	17	3
Callitrichine herpesvirus 3	S	106331	4	NA
Felis catus gammaherpesvirus 1	S	1452540	6	2
Myotis gammaherpesvirus 8	S	1780507	6	5
Alcelaphine herpesvirus 2	S	138184	12	2
Cyprinid herpesvirus 3	S	180230	26	20
Cyprinid herpesvirus 2	S	317878	18	5
Anguillid herpesvirus 1	S	150286	10	2
Cyprinid herpesvirus 1	S	317858	6	2
Ranid herpesvirus 2	S	389214	14	14
Ranid herpesvirus 1	S	85655	11	4
Ostreid herpesvirus 1	S	261939	11	3
Chrysochromulina ericina virus	S	455364	129	78
Aureococcus anophagefferens virus	S	1474867	110	63
Yellowstone lake phycodnavirus 2	S	1586714	13	2
Yellowstone lake phycodnavirus 1	S	1586713	9	2
Yellowstone lake phycodnavirus 3	S	1586715	10	3
Bathycoccus sp. RCC1105 virus BpV	S	933845	23	8
Micromonas sp. RCC1109 virus MpV1	S	880161	18	14
Ostreococcus mediterraneus virus 1	S	1663210	32	NA
Ostreococcus lucimarinus virus 2	S	1663208	12	6
Ostreococcus lucimarinus virus 1	S	880162	8	2
Ostreococcus tauri virus OtV5	S	1785753	6	NA
Phaeocystis globosa virus	S	251749	32	14
Paramecium bursaria Chlorella virus NY2A	S	46021	12	4
Paramecium bursaria Chlorella virus 1	S	10506	18	18
Paramecium bursaria Chlorella virus A1	S	381899	16	11
Paramecium bursaria Chlorella virus AR158	S	380598	8	1
Emiliania huxleyi virus 86	S	181082	15	9
Ectocarpus siliculosus virus 1	S	37665	19	17
Feldmannia species virus	S	39420	7	4
Pandoravirus salinus	S	1349410	154	57
Pandoravirus dulcis	S	1349409	174	79
Halorubrum phage HF2	S	33771	5	1
Halovirus HCTV-2	S	1273747	11	7
Halovirus HCTV-1	S	1273746	7	4
Halovirus HHTV-1	S	1273750	6	NA
Halovirus HHTV-2	S	1273751	11	NA
Halovirus HRTV-7	S	1273754	2	NA
Halovirus HVTV-1	S	1262528	5	1
Halovirus HCTV-5	S	1273748	7	1
Halovirus HGTV-1	S	1273749	6	2
Pithovirus sibericum	S	1450746	49	24
Mavirus	S	993034	7	1
Dunaliella viridis virus SI2	S	754069	8	4
Ostreococcus lucimarinus virus OlV5	S	754064	9	4
Abalone shriveling syndrome-associated virus	S	491893	12	5
Micromonas pusilla virus 12T	S	755272	15	7
Hyperthermophilic Archaeal Virus 1	S	762905	2	NA
Sulfolobus monocaudavirus SMV1	S	1351702	6	2
Sulfolobus monocaudavirus SMV2	S	1580591	6	1
Sulfolobus monocaudavirus SMV3	S	1732177	3	NA
Invertebrate iridescent virus 9	S	345195	52	26
Invertebrate iridescent virus 30	S	345585	42	17
Invertebrate iridovirus 25	S	1301280	25	13
Invertebrate iridescent virus 31	S	345199	16	12
Invertebrate iridescent virus 22	S	345198	9	5
Invertebrate iridovirus 22	S	1301279	9	2
Invertebrate iridescent virus 6	S	176652	74	40
Lymphocystis disease virus - isolate China	S	256729	57	33
Lymphocystis disease virus 1	S	36363	14	8
Singapore grouper iridovirus	S	262968	8	4
Short-finned eel ranavirus	S	638660	5	NA
Frog virus 3	S	10493	5	NA
Anopheles minimus irodovirus	S	1465751	12	4
Scale drop disease virus	S	1697349	12	9
Cod iridovirus	S	1887316	2	NA
Invertebrate iridescent virus 3	S	345201	14	4
Infectious spleen and kidney necrosis virus	S	180170	6	2
Cyanophage KBS-P-1A	S	889951	88	34
Salicola phage CGphi29	S	754067	15	NA
Cyanophage Syn30	S	536474	14	12
Vibrio phage pYD38-A	S	754051	25	10
Flavobacterium phage 6H	S	1325731	13	1
Prochlorococcus phage P-SSP3	S	382273	6	1
Vibrio phage helene 12B3	S	573173	15	1
Clostridium phage phiCT9441A	S	1567014	6	5
Vibrio phage PWH3a-P1	S	754058	14	4
Synechococcus phage S-CBP2	S	756277	6	3
Rhodobacter phage RcapNL	S	1131316	15	5
Clostridium phage phiCT19406C	S	1567011	14	6
Bacillus phage BalMu-1	S	1567487	4	1
Prochlorococcus phage P-GSP1	S	382262	2	1
Vibrio phage douglas 12A4	S	573171	6	4
Vibrio phage eugene 12A10	S	573172	7	3
Sulfitobacter phage pCB2047-C	S	754043	12	NA
Pseudomonas phage vB_PaeP_Tr60_Ab31	S	1449437	9	3
Vibrio phage henriette 12B8	S	573174	3	NA
Synechococcus phage S-CBP3	S	756276	7	NA
Oenococcus phage phiS11	S	1432847	3	NA
Sulfitobacter phage NYA-2014a	S	1526550	3	NA
Idiomarinaceae phage 1N2-2	S	1536592	5	3
Tokyovirus A1	S	1826170	24	14
Golden mussel marseillevirus	S	1725342	21	10
Melbournevirus	S	1560514	14	4
Lausannevirus	S	999883	50	22
Brazilian marseillevirus	S	1813599	23	11
Marseillevirus marseillevirus	S	694581	6	NA
Human mastadenovirus F	S	130309	43	5
Bat mastadenovirus WIV13	S	1788435	7	3
unidentified adenovirus	S	10535	4	NA
California sea lion adenovirus 1	S	943083	6	2
Bat mastadenovirus WIV12	S	1788434	6	NA
Simian adenovirus 18	S	909210	7	NA
Simian adenovirus 16	S	1715778	7	NA
Simian adenovirus B	S	1165908	7	NA
Human mastadenovirus D	S	130310	7	2
Human mastadenovirus B	S	108098	5	1
Murine mastadenovirus B	S	1146873	5	1
Tree shrew adenovirus A	S	242710	3	1
Simian mastadenovirus A	S	298334	4	2
Murine mastadenovirus C	S	696859	3	2
Fowl aviadenovirus C	S	190063	4	NA
Turkey aviadenovirus 4	S	1408257	3	NA
Ovine adenovirus D	S	130327	10	4
Psittacine adenovirus 3	S	1580497	1	NA
Raptor siadenovirus A	S	691961	4	NA
Skua siadenovirus A	S	886980	5	NA
Titi monkey adenovirus ECC-2011	S	994672	6	NA
Cotesia congregata bracovirus	S	39640	31	25
Microplitis demolitor bracovirus	S	53988	8	2
Glypta fumiferanae ichnovirus	S	419435	14	3
Hyposoter fugitivus ichnovirus	S	265522	8	5
Tipula oleracea nudivirus	S	1546257	33	16
Penaeus monodon nudivirus	S	1529056	13	7
Gryllus bimaculatus nudivirus	S	432587	34	8
Oryctes rhinoceros nudivirus	S	92521	7	1
Heliothis zea nudivirus	S	29250	18	10
Gammapapillomavirus 4	S	333930	4	1
Human papillomavirus type 178	S	1478160	2	NA
Human papillomavirus type 201	S	1682340	2	NA
Gammapapillomavirus 2	S	333928	2	NA
Gammapapillomavirus 14	S	1513259	4	NA
Gammapapillomavirus 16	S	1513261	5	NA
Canine papillomavirus 16	S	1619253	3	NA
Equus ferus caballus papillomavirus type 7	S	1235430	1	NA
Human papillomavirus	S	10566	2	NA
Sparus aurata papillomavirus 1	S	1885928	4	NA
Chipapillomavirus 2	S	1177759	8	1
Xipapillomavirus 1	S	10561	1	NA
Betapapillomavirus 5	S	334209	1	NA
Trichoplusia ni ascovirus 2c	S	328615	9	4
Heliothis virescens ascovirus 3a	S	113366	6	NA
Diadromus pulchellus ascovirus 4a	S	158683	8	7
Acidianus filamentous virus 7	S	346883	15	2
Sulfolobus islandicus filamentous virus	S	176106	4	NA
Acidianus filamentous virus 6	S	346882	3	3
Acidianus filamentous virus 8	S	346884	4	NA
Stygiolobus rod-shaped virus	S	537009	4	3
Sulfolobus islandicus rudivirus 3	S	1895333	4	NA
Sulfolobus virus STSV1	S	285013	9	2
Acidianus tailed spindle virus	S	1797140	5	NA
Sulfolobus virus STSV2	S	1123964	6	4
Acidianus two-tailed virus	S	315953	9	NA
Merkel cell polyomavirus	S	493803	4	1
California sea lion polyomavirus 1	S	715223	2	NA
Bank vole polyomavirus	S	1737522	3	NA
Piliocolobus rufomitratus polyomavirus 1	S	1236407	4	NA
White spot syndrome virus	S	342409	17	15
Bacillus phage Wip1	S	663237	13	4
Bacillus phage Bam35	S	341938	2	NA
African swine fever virus	S	10497	13	3
Acidianus spindle-shaped virus 1	S	693629	3	1
Acholeplasma phage L2	S	46014	4	2
Drosophila C virus	S	64279	24	1
Triatoma virus	S	103442	2	NA
Cricket paralysis virus	S	12136	2	NA
Plautia stali intestine virus	S	64698	1	NA
Cripavirus NB-1/2011/HUN	S	1541211	5	NA
Solenopsis invicta virus-1	S	294369	4	NA
Acute bee paralysis virus	S	92444	5	NA
Opsiphanes invirae iflavirus 1	S	1675864	28	13
Thaumetopoea pityocampa iflavirus 1	S	1591444	5	NA
Brevicoryne brassicae picorna-like virus	S	436447	1	NA
Heliconius erato iflavirus	S	1487185	4	NA
Hedgehog hepatovirus	S	1745249	3	NA
Rodent hepatovirus	S	1745247	6	6
Equine rhinitis A virus	S	47000	6	3
Duck picornavirus GL/12	S	1482734	4	1
Tobacco ringspot virus	S	12282	2	NA
Grapevine deformation virus	S	233784	7	NA
Radish mosaic virus	S	328061	3	NA
Turnip ringspot virus	S	392504	2	1
Parsnip yellow fleck virus	S	12777	2	NA
Picornavirales Bu-3	S	1813613	3	2
Pepper severe mosaic virus	S	12210	58	19
Sweet potato feathery mottle virus	S	12844	2	NA
Panax virus Y	S	796352	2	NA
Tamarillo leaf malformation virus	S	945960	4	NA
Potato virus Y	S	12216	3	NA
Iris severe mosaic virus	S	32620	2	NA
Onion yellow dwarf virus	S	43130	5	NA
Colombian datura virus	S	91613	6	NA
Celery mosaic virus	S	112436	2	NA
Peru tomato mosaic virus	S	187978	3	NA
Basella rugose mosaic virus	S	373398	3	NA
Telosma mosaic virus	S	400394	1	NA
Caladenia virus A	S	1198147	6	NA
Swine enteric coronavirus	S	1766554	5	1
Ferret coronavirus	S	1264898	5	NA
Mink coronavirus 1	S	1913642	3	NA
Bat coronavirus HKU10	S	1244203	3	NA
Bat coronavirus CDPHE15	S	1913643	3	NA
Rabbit coronavirus HKU14	S	1160968	4	NA
Bat Hp-betacoronavirus/Zhejiang2013	S	1541205	4	NA
Betacoronavirus HKU24	S	1590370	4	NA
Betacoronavirus 1	S	694003	3	NA
Avian coronavirus	S	694014	20	5
White-eye coronavirus HKU16	S	1159907	5	2
Porcine torovirus	S	237020	3	NA
Meno virus	S	1286141	2	NA
Potato yellow vein virus	S	103881	32	3
Bean yellow disorder virus	S	267970	4	NA
Lettuce infectious yellows virus	S	31713	14	3
Cucurbit chlorotic yellows virus	S	558690	2	NA
Lettuce chlorosis virus	S	642478	4	1
Areca palm velarivirus 1	S	1654603	9	1
Grapevine leafroll-associated virus 1	S	47985	3	2
Persimmon virus B	S	1493829	2	NA
Rubus canadensis virus 1	S	1243178	10	1
Apple stem pitting virus	S	35350	2	NA
Aconitum latent virus	S	101764	1	NA
Carrot Ch virus 1	S	1425363	4	3
Diuris virus B	S	1247116	3	NA
Okra mosaic virus	S	70822	5	1
Poinsettia mosaic virus	S	113553	2	NA
Alstroemeria virus x	S	316983	3	NA
Murray Valley encephalitis virus	S	11079	3	NA
Parramatta River virus	S	1708654	14	NA
Montana myotis leukoencephalitis virus	S	64312	5	5
Dengue virus	S	12637	5	NA
Kyasanur forest disease virus	S	33743	1	NA
Wesselsbron virus	S	164416	2	NA
Ilomantsi virus	S	1445557	1	1
Drosophila subobscura Nora virus	S	1500865	2	NA
Shayang fly virus 4	S	1746061	2	NA
Acyrthosiphon pisum virus	S	340187	3	NA
Solenopsis invicta virus 3	S	631345	5	1
Shuangao lacewing virus 2	S	1746064	2	1
Burkina Faso astrovirus	S	1518574	3	NA
Bovine astrovirus B18/HK	S	1027245	5	1
Porcine astrovirus 4	S	1105379	2	NA
Duck astrovirus GII.A	S	905828	3	NA
Citrus variegation virus	S	37127	6	NA
Botrytis cinerea mitovirus 3	S	1629666	2	1
Botrytis cinerea mitovirus 4	S	1629667	2	NA
Ophiostoma mitovirus 5	S	88388	4	NA
Turnip vein-clearing virus	S	29272	1	NA
Passion fruit mosaic virus	S	1032457	3	NA
Rattail cactus necrosis-associated virus	S	1123754	3	NA
Venezuelan equine encephalitis virus	S	11036	3	NA
Barfin flounder nervous necrosis virus	S	43761	5	NA
Bean leafroll virus	S	12041	1	NA
Burdock mottle virus	S	1324959	2	1
Inhangapi virus	S	1620892	20	6
Almpiwar virus	S	318843	5	NA
Xiburema virus	S	1272959	1	NA
Arboretum virus	S	1479612	4	1
Walkabout Creek virus	S	1569258	1	NA
Wuhan Louse Fly Virus 10	S	1608114	5	NA
Wuhan Insect virus 4	S	1608109	5	4
Vesicular stomatitis Alagoas virus	S	198833	10	2
Berrimah virus	S	318834	4	NA
Kotonkan virus	S	318836	2	NA
Flanders virus	S	200400	2	1
Ikoma lyssavirus	S	1167696	2	1
Maize fine streak virus	S	209854	1	NA
Viral hemorrhagic septicemia virus	S	11287	2	NA
Human parainfluenza virus 4	S	11203	4	1
Bovine parainfluenza virus 3	S	11215	6	1
Human parainfluenza virus 1	S	12730	4	NA
Salem virus	S	120499	5	NA
J-virus	S	322067	2	NA
Measles virus	S	11234	7	1
Avian paramyxovirus 4	S	28274	4	2
Sudan ebolavirus	S	186540	5	NA
Human metapneumovirus	S	162145	2	NA
Bovine respiratory syncytial virus	S	11246	2	NA
Borna disease virus	S	12455	1	NA
Avian bornavirus	S	675389	5	1
Sclerotinia sclerotiorum negative-stranded RNA virus 3	S	1435457	8	8
Tomato zonate spot virus	S	460926	15	5
Capsicum chlorosis virus	S	163325	5	4
Bean necrotic mosaic virus	S	1033976	2	NA
Tomato spotted wilt virus	S	11613	4	NA
Wenzhou Tick Virus	S	1608094	23	5
Lone Star virus	S	1219465	1	NA
Huangpi Tick Virus 1	S	1608047	4	1
Wuhan Fly Virus 1	S	1608101	1	NA
Shuni virus	S	159148	3	NA
Bunyamwera virus	S	35304	2	NA
Murrumbidgee virus	S	1406134	3	NA
Sandfly fever Sicilian virus	S	28292	1	NA
Toros virus	S	1764085	3	NA
Candiru virus	S	629725	9	2
Crimean-Congo hemorrhagic fever nairovirus	S	11593	2	NA
Mobala mammarenavirus	S	55097	7	1
Tacaribe mammarenavirus	S	11631	2	NA
Sabia mammarenavirus	S	45709	1	NA
Lujo mammarenavirus	S	649188	2	NA
Rice stripe virus	S	12331	2	NA
Pigeon pea sterility mosaic virus	S	191288	4	1
European mountain ash ringspot-associated virus	S	267407	4	NA
Thogoto virus	S	11569	3	NA
Sanxia Water Strider Virus 4	S	1608063	2	NA
Penicillium aurantiogriseum fusarivirus 1	S	1755752	1	NA
Honeysuckle yellow vein virus	S	240865	17	13
Okra mottle virus	S	619599	9	4
African cassava mosaic virus	S	10817	3	NA
Tomato mottle virus	S	10835	1	NA
Tomato yellow leaf curl Sardinia virus	S	123735	2	NA
Tomato leaf curl Gujarat virus	S	219299	3	NA
Dolichos yellow mosaic virus	S	333968	2	NA
Corchorus golden mosaic virus	S	390436	4	4
Tobacco leaf curl Pusa virus	S	905054	2	NA
Beet curly top Iran virus	S	391228	1	NA
Circovirus-like genome DCCV-13	S	1788441	4	NA
Cyclovirus ZM36a	S	1506568	1	NA
Avon-Heathcote Estuary associated circular virus 29	S	1618253	5	3
Circovirus-like genome DCCV-2	S	1788442	2	NA
Circoviridae LDMD-2013b	S	1576598	2	NA
Circoviridae 8 LDMD-2013	S	1379712	2	NA
Parabacteroides phage YZ-2015b	S	1655645	20	10
Microviridae IME-16	S	1544364	2	NA
Eel River basin pequenovirus	S	1609634	3	NA
Spiroplasma phage 4	S	10855	6	1
Enterobacteria phage alpha3	S	10849	2	NA
Diaphorina citri densovirus	S	1776153	2	NA
Blattodean ambidensovirus 1	S	1513184	7	NA
Dipteran brevidensovirus 1	S	1513193	2	NA
Acheta domesticus mini ambidensovirus	S	1404345	4	NA
Ungulate copiparvovirus 2	S	1511890	2	NA
Porcine parvovirus 5	S	1241957	3	NA
Circovirus-like genome RW-E	S	642255	2	NA
Cellulophaga phage phi48:2	S	1327968	5	4
Porcine stool-associated circular virus 8	S	1537167	2	NA
Sewage-associated circular DNA virus-28	S	1592095	2	NA
Enterobacteria phage If1	S	10868	8	1
Spiroplasma phage 1-R8A2B	S	10854	2	NA
Spiroplasma phage 1-C74	S	185959	2	1
Torque teno mini virus 7	S	687375	2	NA
Torque teno virus 19	S	687358	2	1
Pea yellow stunt virus	S	1436892	5	5
Aedes pseudoscutellaris reovirus	S	341721	32	8
Cypovirus 15	S	205910	2	NA
Cypovirus 5	S	205899	4	NA
Fiji disease virus	S	77698	4	1
Rice ragged stunt virus	S	42475	9	1
Bush viper reovirus	S	1462685	5	NA
Colorado tick fever virus	S	46839	4	NA
Mycoreovirus 1	S	311228	2	NA
Yunnan orbivirus	S	306276	5	1
Peruvian horse sickness virus	S	356862	5	NA
Rotavirus I	S	1637496	2	NA
Rotavirus A	S	28875	2	NA
Rice gall dwarf virus	S	10986	4	NA
Cucumis melo endornavirus	S	1776177	7	7
Yerba mate endornavirus	S	1514896	4	NA
Alternaria brassicicola endornavirus	S	1580606	1	NA
Botrytis cinerea endornavirus 1	S	1914154	4	NA
Oryza rufipogon endornavirus	S	362692	6	NA
Helicobasidium mompa endornavirus 1	S	675833	1	NA
Discula destructiva virus 1	S	148880	5	5
White clover cryptic virus 1	S	292052	2	NA
Rhizoctonia solani virus 717	S	46618	3	NA
Blotched snakehead virus	S	311176	2	NA
Camponotus yamaokai virus	S	1608533	2	NA
Dracaena mottle virus	S	380669	5	1
Blackberry Virus F	S	1490026	5	1
Soybean chlorotic mottle virus	S	10651	4	NA
Peanut chlorotic streak virus	S	35593	3	1
Blueberry red ringspot virus	S	172220	3	NA
Carnation etched ring virus	S	10640	5	1
Sweet potato vein clearing virus	S	995049	2	NA
Cassava vein mosaic virus	S	38062	4	1
Rice tungro bacilliform virus	S	10654	3	NA
Rose yellow vein virus	S	1213588	1	NA
Squirrel monkey retrovirus	S	11856	11	NA
Bovine retrovirus CH15	S	1822365	2	NA
Caprine arthritis encephalitis virus	S	11660	2	NA
Snakehead retrovirus	S	40270	3	NA
Simian foamy virus	S	11642	2	NA
Woodchuck hepatitis virus	S	35269	5	1
Erwinia phage vB_EamM_Caitlin	S	1883379	67	18
Streptococcus phage phiBHN167	S	1267169	26	6
Enterococcus phage EF62phi	S	977801	10	3
Mycoplasma phage phiMFV1	S	280702	5	1
Enterobacteria phage YYZ-2008	S	564886	2	NA
Streptococcus phage 20617	S	1392231	6	1
Streptococcus phage K13	S	1448274	3	NA
Mollivirus sibericum	S	1678078	42	20
Burke-Gilman virus	S	1916647	4	NA
Tanay virus	S	1489714	2	NA
Lake Sarah-associated circular virus-28	S	1685755	6	NA
Glossina hytrovirus	S	1285594	26	15
Musca hytrovirus	S	1285595	11	2
Bombyx mori bidensovirus	S	1285589	7	5
Yellowstone Lake virophage 7	S	1557035	7	NA
Zamilon virophage	S	1411887	3	2
Yellowstone Lake virophage 6	S	1557034	9	2
Yellowstone Lake virophage 5	S	1557033	2	NA
Honeysuckle yellow vein mosaic disease associated satellite DNA beta	S	417192	1	NA
Okra leaf curl Mali virus satellite DNA beta	S	454128	1	NA
Ageratum yellow vein betasatellite	S	185750	1	NA
Cuban alphasatellite 1	S	1188819	2	NA
Ageratum yellow vein Singapore alphasatellite	S	915293	2	NA
Haloarcula hispanica virus PH1	S	1282967	12	3
Aeropyrum pernix spindle-shaped virus 1	S	1032473	4	1
Psychrobacter phage pOW20-A	S	754048	8	1
Vibrio phage CP-T1	S	10689	6	NA
Shewanella sp. phage 1/4	S	1458859	6	NA
Pseudoalteromonas phage H101	S	1654919	19	7
Clostridium phage CDMH1	S	1411095	7	1
Erwinia phage ENT90	S	947843	10	NA
Bacillus phage BCD7	S	1136534	6	NA
Bacillus phage Spock	S	1406791	11	6
Aeromonas phage pAh6-C	S	1505227	17	1
Pseudomonas phage PAK_P3	S	981431	3	NA
Bdellovibrio phage phi1402	S	1035662	3	1
Burkholderia phage ST79	S	1282994	6	NA
Streptococcus phage EJ-1	S	12402	4	NA
Bacillus phage phiNIT1	S	207656	2	NA
Pseudomonas phage KPP10	S	582345	3	NA
Lactobacillus phage Lb338-1	S	632112	10	5
Prochlorococcus phage MED4-184	S	889955	6	1
Agrobacterium phage 7-7-1	S	1161931	7	NA
Pseudomonas phage PAK_P4	S	1327966	1	NA
Microcystis phage MaMV-DC	S	1357715	4	NA
Bacillus phage Grass	S	1406785	7	4
Listeria phage LMTA-148	S	1486413	2	1
Bacillus phage SPG24	S	1497851	6	4
Pseudomonas phage vB_PaeM_PAO1_Ab27	S	1548907	2	NA
Salmonella phage HB-2014	S	1567025	6	2
Clostridium phage phiCD505	S	1582154	7	2
Pseudomonas phage DL60	S	1640970	4	NA
Pseudomonas phage DL68	S	1640974	6	NA
Rhizobium phage RHE	S	1673065	9	3
Pseudomonas phage VCM	S	1729937	19	5
Pseudomonas phage C11	S	1735586	1	NA
Pasteurella phage F108	S	342564	6	1
Enterobacteria phage P4	S	10680	11	2
Salmonella phage FSL SP-004	S	1173769	6	1
Escherichia phage pro483	S	1649240	10	NA
Yersinia phage L-413C	S	227940	4	NA
Salmonella virus PsP3	S	12407	6	NA
Pseudomonas phage phiCTX	S	35343	5	NA
Synechococcus phage ACG-2014d	S	1493509	8	4
Aeromonas virus 25	S	233894	10	2
Prochlorococcus phage P-SSM4	S	268747	8	1
Aeromonas phage Aes508	S	1198013	12	6
Enterobacteria phage RB51	S	10693	6	NA
Stenotrophomonas phage IME13	S	1211280	9	2
Shigella phage SHFML-26	S	1863009	6	1
Salmonella phage STP4-a	S	1445860	3	1
Sinorhizobium phage phiM19	S	1647404	4	1
Sinorhizobium phage phiN3	S	1647405	7	2
Escherichia virus E112	S	1914201	10	3
Escherichia virus ECML134	S	1914202	7	3
Escherichia virus VR25	S	1913685	5	5
Shigella virus SP18	S	1913995	9	3
Escherichia virus RB69	S	1914161	10	3
Salmonella virus S16	S	1913658	7	NA
Staphylococcus phage P108	S	1526408	4	1
Bacillus phage CP-51	S	1391188	6	NA
Pseudomonas phage EL	S	273133	7	2
Haemophilus phage SuMu	S	483266	8	NA
Erwinia phage phiEa21-4	S	557393	6	3
Clostridium virus phiCD119	S	320122	7	5
Bacillus phage BCP8-2	S	1129192	4	2
Rhodococcus phage REQ2	S	1109713	11	NA
Mycobacterium phage Phayonce	S	1647302	11	1
Enterobacteria phage JenP1	S	1610837	13	1
Mycobacterium phage Dori	S	1089121	11	NA
Croceibacter phage P2559S	S	1176422	9	1
Enterobacteria phage 9g	S	1468411	14	2
Escherichia phage slur01	S	1720493	72	2
Rhodococcus phage ReqiDocB7	S	691966	7	3
Mycobacterium phage Phelemich	S	1383055	17	7
Mycobacterium phage SweetiePie	S	1555235	5	1
Mycobacterium phage Murucutumbu	S	1560286	8	NA
Enterobacteria phage JenP2	S	1610838	10	2
Mycobacterium phage MOOREtheMARYer	S	1647309	17	2
Streptococcus phage SMP	S	413066	5	NA
Streptococcus phage PH15	S	537874	6	NA
Mycobacterium phage Equemioh13	S	1555201	4	NA
Streptomyces phage TP1604	S	1636184	14	NA
Escherichia phage slur05	S	1720498	16	2
Lactococcus phage Tuc2009	S	35241	11	NA
Bacillus phage BCJA1c	S	294382	5	NA
Stenotrophomonas phage S1	S	573591	11	2
Synechococcus phage S-CBS2	S	753084	5	2
Mycobacterium phage Blue7	S	1089117	4	NA
Gordonia phage GRU1	S	1109710	7	2
Escherichia phage vB_EcoS_FFH1	S	1446489	5	4
Paenibacillus phage Vegas	S	1636261	3	NA
Mycobacterium phage BrownCNA	S	1698252	8	1
Arthrobacter phage KellEzio	S	1796995	3	NA
Gordonia phage Emalyn	S	1821552	12	3
Escherichia phage Envy	S	1883200	9	1
Streptococcus phage TP-J34	S	73422	4	3
Listonella phage phiHSIC	S	310539	5	NA
Staphylococcus phage ROSA	S	320843	4	NA
Rhodobacter phage RC1	S	754055	12	4
Rhodovulum phage RS1	S	754056	9	5
Synechococcus phage S-CBS4	S	756275	7	2
Staphylococcus phage TEM123	S	1168613	2	NA
Pseudomonas phage MP1412	S	1204517	6	NA
Shigella phage pSf-1	S	1315956	12	2
Mycobacterium phage HINdeR	S	1327770	5	1
Streptococcus phage TP-778L	S	1385385	6	2
Mycobacterium phage Zaka	S	1391433	3	NA
Escherichia phage bV_EcoS_AHS24	S	1416030	2	NA
Mycobacterium phage 32HC	S	1445729	7	NA
Mycobacterium phage RhynO	S	1458846	8	3
Mycobacterium phage 39HC	S	1463809	5	1
Mycobacterium phage Cheetobro	S	1506716	5	1
Mycobacterium phage Milly	S	1567473	12	2
Shigella phage pSf-2	S	1572702	41	NA
Gordonia phage GordTnk2	S	1622192	3	NA
Mycobacterium phage PopTart	S	1698712	2	NA
Mycobacterium phage LadyBird	S	1718166	2	NA
Pseudomonas phage vB_PaeS_PM105	S	1743016	6	2
Bacillus phage vB_BhaS-171	S	1775140	4	1
Gordonia phage Vivi2	S	1821564	12	7
Bacillus phage PfEFR-5	S	1868599	3	NA
Lactococcus phage phiLC3	S	12390	5	NA
Lactobacillus phage JCL1032	S	37105	258	1
Listeria phage A118	S	40521	3	1
Lactobacillus phage phig1e	S	52979	2	NA
Lactococcus phage ul36	S	114416	7	1
Lactococcus phage 936 sensu lato	S	354259	6	2
Streptococcus phage M102	S	372457	4	1
Corynebacterium phage P1201	S	384848	13	NA
Archaeal BJ1 virus	S	416419	9	NA
Salmonella phage SETP13	S	424949	4	NA
Lactobacillus phage phiPYB5	S	438780	4	NA
Cyanophage PSS2	S	658401	6	3
Brochothrix phage NF5	S	764561	7	2
Pseudoalteromonas phage H105/1	S	877240	7	1
Riemerella phage RAP44	S	936152	7	NA
Gordonia phage GTE2	S	981323	6	2
Cronobacter phage ENT39118	S	984175	15	5
Helicobacter phage phiHP33	S	1069378	10	3
Mycobacterium phage BarrelRoll	S	1084722	4	1
Bacillus phage phIS3501	S	1124578	2	NA
Salmonella phage SPN3UB	S	1147140	5	2
Bacillus phage BtCS33	S	1194641	1	1
Pectobacterium phage My1	S	1204539	6	NA
Leuconostoc phage P793	S	1262522	5	NA
Cellulophaga phage phi46:1	S	1327974	5	NA
Mycobacterium phage EagleEye	S	1429759	4	NA
Mycobacterium phage HufflyPuff	S	1430411	2	NA
Bacillus phage vB_BtS_BMBtp3	S	1445809	6	NA
Mycobacterium phage Hosp	S	1463811	7	4
Achromobacter phage 83-24	S	1589747	3	1
Bacteriophage Lily	S	1589751	4	NA
Staphylococcus phage IME-SA4	S	1610872	6	1
Mycobacterium phage FlagStaff	S	1647304	9	1
Mycobacterium phage ShedlockHolmes	S	1647313	11	NA
Propionibacterium phage PHL095	S	1647428	5	1
Propionibacterium phage QueenBey	S	1654782	2	NA
Enterococcus phage vB_EfaS_IME197	S	1747326	9	2
Mycobacterium phage Loser	S	1815969	3	2
Gordonia phage Lucky10	S	1821557	5	NA
Gordonia phage UmaThurman	S	1821563	5	5
Gordonia phage Blueberry	S	1838062	7	NA
Gordonia phage Cozz	S	1838066	8	1
Gordonia phage Monty	S	1838073	2	NA
Mycobacterium phage Makemake	S	1873889	6	2
Mycobacterium phage Gompeii16	S	1873895	2	NA
Gordonia phage Jumbo	S	1887650	6	2
Mycobacterium phage Gengar	S	1891963	5	NA
Salmonella phage SETP3	S	424944	3	1
Streptomyces phage VWB	S	10702	9	3
Bacillus phage SPP1	S	10724	7	3
Burkholderia phage KS9	S	335797	7	NA
Enterobacteria phage cdtI	S	414970	9	2
Enterobacteria phage HK446	S	1147145	8	1
Caulobacter virus Karma	S	1211641	5	2
Salmonella phage Spc35	S	977927	8	1
Escherichia phage Akfv33	S	1112008	6	NA
Mycobacterium phage Nigel	S	543152	18	2
Mycobacterium phage Acadian	S	1089109	14	2
Staphylococcus phage Ipla5	S	1197952	4	1
Staphylococcus phage 11	S	12360	3	NA
Staphylococcus phage phiMR25	S	487152	2	NA
Enterobacteria phage T1	S	12355	16	1
Escherichia phage Rtp	S	355246	13	NA
Lactococcus phage M6162	S	1862961	4	NA
Lactococcus phage c2	S	31537	8	6
Lactococcus phage bIL67	S	36343	12	1
Lactococcus phage SL4	S	287412	5	NA
Lactococcus phage CB13	S	665883	8	2
Lactococcus Phage ASCC191	S	1165134	2	NA
Mycobacterium phage U2	S	260120	4	2
Mycobacterium phage Turbido	S	1071504	3	1
Streptococcus phage Sfi21	S	64186	4	NA
Streptococcus phage Sfi19	S	72638	4	NA
Streptococcus phage Abc2	S	633135	6	1
Thermus phage P2345	S	466051	6	1
Streptococcus phage Alq132	S	682370	5	NA
Salmonella phage FSLSP030	S	1173754	6	NA
Salmonella phage Chi	S	1541887	3	NA
Mycobacterium phage CrimD	S	861045	8	1
Mycobacterium phage fionn	S	1097753	9	2
Pseudomonas phage YuA	S	462590	5	NA
Staphylococcus phage Phi12	S	186152	3	NA
Staphylococcus phage 42E	S	320837	2	1
Bacillus virus Riggi	S	1406788	2	NA
Mycobacterium phage Patience	S	1074308	5	NA
Mycobacterium phage Brujita	S	561996	6	2
Sodalis phage SO1	S	673375	12	1
Burkholderia virus phiE125	S	180504	4	1
Burkholderia virus phi6442	S	431891	4	NA
Enterococcus phage BC611	S	1173135	5	2
Bacillus virus IEBH	S	552525	3	NA
Mycobacterium phage Thibault	S	1052673	4	NA
Bacillus virus SPbeta	S	66797	6	1
Xanthomonas phage phiL7	S	538979	5	NA
Streptococcus phage Str-PAP-1	S	1589270	16	1
Salmonella phage SEN22	S	1647458	4	2
Shigella phage Ss-VASD	S	1675531	4	NA
Vibrio phage phiVC8	S	1076759	7	1
Vibrio phage VPMS1	S	1233488	5	NA
Klebsiella phage vB_KpnP_KpV475	S	1852657	5	NA
Vibrio phage VvAW1	S	1168281	6	NA
Klebsiella phage vB_KpnP_KpV289	S	1671396	5	NA
Morganella phage vB_MmoP_MP2	S	1852627	3	2
Pseudomonas phage Bf7	S	1100790	6	2
Shigella phage pSb-1	S	1414738	7	6
Vibrio phage J2	S	1558467	4	NA
Yersinia phage vB_YenP_AP10	S	1735591	2	NA
Pseudomonas phage PPPL-1	S	1755692	9	1
Enterobacter phage Tyrion	S	1864623	13	5
Vibrio phage VP5	S	260827	3	NA
Acinetobacter phage phiAB1	S	691318	5	NA
Planktothrix phage PaV-LD	S	994601	6	6
Weissella phage phiYS61	S	1161906	4	NA
Cellulophaga phage phi46:3	S	1327985	5	1
Pseudomonas phage vB_PaeP_PAO1_Ab05	S	1548902	4	NA
Citrobacter phage phiCFP-1	S	1610508	4	NA
Klebsiella phage K5	S	1647374	5	1
Klebsiella phage vB_KpnP_KpV71	S	1796998	5	1
Pectobacterium phage PP90	S	1873959	6	1
Erwinia phage vB_EamP-L1	S	1051673	4	NA
Vibriophage VP4	S	329886	2	NA
Pseudomonas phage PT2	S	496396	1	NA
Enterobacteria phage 285P	S	669008	3	1
Pseudomonas phage phiIBB-PF7A	S	942165	7	1
Pseudomonas phage phi15	S	988656	4	NA
Klebsiella phage vB_KpnP_SU552A	S	1610835	7	1
Klebsiella phage vB_Kp1	S	1701804	5	NA
Cyanophage 9515-10a	S	444875	4	NA
Vibrio phage VP93	S	641832	25	1
Pseudomonas phage phi-2	S	693582	15	NA
Burkholderia phage JG068	S	1401297	6	1
Salmonella virus SP6	S	194966	4	1
Erwinia amylovora phage Era103	S	418443	1	NA
Sulfitobacter phage phiCB2047-B	S	754046	16	8
Sulfitobacter phage EE36phi1	S	490913	9	4
Silicibacter phage DSS3phi2	S	490912	12	1
Pseudoalteromonas phage pYD6-A	S	754052	10	4
Erwinia phage vB_EamP_Frozen	S	1852641	10	4
Salmonella phage FSL SP-058	S	1173761	6	NA
Escherichia phage ECBP1	S	1604356	5	3
Bacillus virus B103	S	10778	4	NA
Staphylococcus phage BP39	S	1543206	3	NA
Burkholderia virus DC1	S	1136535	12	4
Roseobacter phage SIO1	S	136084	2	NA
Salmonella phage epsilon34	S	348058	3	NA
Cronobacter phage vB_CsaP_GAP52	S	1141137	7	NA
Cyanophage P-SSP2	S	444876	9	1
Celeribacter phage P12053L	S	1197951	5	NA
Salmonella phage BP63	S	1543205	2	NA
Thermus phage phi OH2	S	1352230	3	1
Taterapox virus	S	28871	3	3
Macacine herpesvirus 3	S	47929	11	2
Saimiriine herpesvirus 1	S	10353	13	7
Chimpanzee alpha-1 herpesvirus	S	332937	5	2
Ovine herpesvirus 2	S	10398	6	1
Abalone herpesvirus Victoria/AUS/2009	S	1241371	7	3
Maruca vitrata nucleopolyhedrovirus	S	1307954	5	1
Epiphyas postvittana nucleopolyhedrovirus	S	70600	9	7
Perigonia lusca single nucleopolyhedrovirus	S	1675865	15	8
Neodiprion sertifer nucleopolyhedrovirus	S	111874	6	1
Neodiprion abietis NPV	S	204507	5	NA
Ostreococcus tauri virus 1	S	642926	4	NA
Acanthocystis turfacea Chlorella virus 1	S	322019	13	6
Halovirus HRTV-4	S	1273752	9	1
Halovirus HRTV-8	S	1273755	5	NA
Tetraselmis viridis virus S20	S	754070	4	NA
Sulfolobus monocaudavirus SMV4	S	1732178	8	2
Sulfolobales Virus YNP2	S	1732180	3	2
Oenococcus phage phiS13	S	1432848	4	NA
Loktanella phage pCB2051-A	S	754044	10	1
Salisaeta icosahedral phage 1	S	1183239	3	NA
Staphylococcus phage PT1028	S	320831	1	NA
Pseudomonas phage PA11	S	347327	5	2
Vibrio phage VBM1	S	754074	8	2
Cyanophage KBS-S-2A	S	889953	4	NA
Cyanophage MED4-117	S	889954	5	2
Persicivirga phage P12024L	S	1168479	7	NA
Marinomonas phage P12026	S	1176423	2	2
Oenococcus phage phi9805	S	1435411	5	2
Skunk adenovirus PB1	S	1641642	8	NA
Bat mastadenovirus WIV9	S	1788436	1	NA
Equine mastadenovirus A	S	129954	4	1
Porcine mastadenovirus A	S	130369	5	3
Bat mastadenovirus A	S	1146877	4	NA
Bovine mastadenovirus B	S	129950	9	1
Human mastadenovirus E	S	130308	6	2
Turkey aviadenovirus B	S	1146875	8	NA
Goose aviadenovirus A	S	1193420	4	1
Lizard adenovirus 2	S	874272	3	NA
Campoletis sonorensis ichnovirus	S	10484	5	NA
Human papillomavirus KC5	S	1647924	3	NA
Gammapapillomavirus 13	S	1513258	4	NA
Phocoena phocoena papillomavirus 2	S	706526	2	NA
Equus ferus caballus papillomavirus type 5	S	1235429	2	NA
Lambdapapillomavirus 5	S	1513272	3	NA
Apodemus sylvaticus papillomavirus 1	S	1036963	2	NA
Alphapapillomavirus 14	S	931244	2	NA
Taupapillomavirus 1	S	1176148	2	1
Dyodeltapapillomavirus 1	S	1177764	2	NA
Acidianus filamentous virus 3	S	346881	3	NA
Acidianus filamentous virus 9	S	512792	5	4
Acidianus filamentous virus 1	S	235266	5	NA
Sulfolobus islandicus rod-shaped virus 1	S	157898	8	2
African green monkey polyomavirus	S	12480	3	NA
Bat polyomavirus 6c	S	1623688	2	NA
Miniopterus polyomavirus	S	1273090	2	NA
Tadarida brasiliensis polyomavirus 1	S	1588048	1	NA
Human polyomavirus 12	S	1303334	1	NA
Human polyomavirus 4	S	1891765	2	NA
Bacillus phage AP50	S	513550	5	5
Sulfolobus turreted icosahedral virus 1	S	269145	10	6
Sulfolobus virus Kamchatka 1	S	248496	1	NA
His 1 virus	S	128708	2	NA
Acidianus bottle-shaped virus 3	S	1732174	4	3
Lesavirus 1	S	1603963	2	NA
Crohivirus	S	1506581	3	NA
Bovine picornavirus	S	1564115	8	NA
Duck hepatitis A virus	S	691956	5	NA
Aichivirus C	S	1298633	3	NA
Human cosavirus B	S	586420	2	NA
Turkey megrivirus	S	1477516	1	NA
Limnipivirus C	S	1914576	1	NA
King virus	S	1911104	4	NA
Maize chlorotic dwarf virus	S	51354	4	NA
Marine RNA virus JP-A	S	439015	2	NA
Grapevine leafroll-associated virus 7	S	217615	10	NA
Little cherry virus 1	S	217686	4	1
Common-moorhen coronavirus HKU21	S	1159902	19	7
Night-heron coronavirus HKU19	S	1159904	4	NA
Porcine coronavirus HKU15	S	1159905	2	NA
Murine coronavirus	S	694005	4	2
Betacoronavirus Erinaceus/VMC/DEU/2012	S	1385427	3	NA
Tylonycteris bat coronavirus HKU4	S	694007	4	1
Pipistrellus bat coronavirus HKU5	S	694008	5	NA
Bat coronavirus BM48-31/BGR/2008	S	864596	2	NA
Simian hemorrhagic fever virus	S	38143	1	NA
Nse virus	S	1286142	5	NA
Thunberg fritillary virus	S	299200	8	NA
Tomato necrotic stunt virus	S	1176153	6	NA
Algerian watermelon mosaic virus	S	515575	2	NA
Dasheen mosaic virus	S	29271	3	NA
Watermelon mosaic virus	S	146500	3	NA
Euphorbia ringspot virus	S	291286	3	NA
Sweet potato virus 2	S	453050	5	NA
Barley mild mosaic virus	S	12466	1	NA
Cassava brown streak virus	S	137758	3	NA
Apricot pseudo-chlorotic leaf spot virus	S	307677	2	NA
Cherry twisted leaf associated virus	S	1424279	3	NA
Potato virus S	S	12169	2	NA
Actinidia virus X	S	1331744	3	NA
Strawberry mild yellow edge virus	S	12187	2	NA
White clover mosaic virus	S	12188	1	NA
Citrus sudden death-associated virus	S	312008	1	NA
Nemesia ring necrosis virus	S	312009	1	NA
Bagaza virus	S	64290	1	NA
Apoi virus	S	64280	2	NA
Macrosiphum euphorbiae virus 1	S	1685953	5	5
Sanxia water strider virus 6	S	1746060	7	7
Solenopsis invicta virus 2	S	439491	2	NA
Jingmen tick virus	S	1491393	2	NA
Shayang spider virus 4	S	1746062	3	1
Wenling shark virus	S	1746066	6	NA
Wuhan centipede virus	S	1746069	2	NA
Xinzhou spider virus 3	S	1746074	3	1
Alfalfa mosaic virus	S	12321	2	NA
San Miguel sea lion virus 8	S	1564182	2	NA
Newbury-1 virus	S	696856	3	1
Fusarium poae mitovirus 4	S	1848153	4	NA
Ophiostoma mitovirus 4	S	88387	3	NA
Grapevine associated narnavirus-1	S	908834	3	NA
Eastern equine encephalitis virus	S	11021	3	NA
Avastrovirus 3	S	1239439	3	NA
Rose spring dwarf-associated virus	S	474454	5	2
Ixeridium yellow mottle virus 1	S	1809767	1	NA
Tobacco mosaic virus	S	12242	3	NA
Hibiscus green spot virus	S	1100890	1	NA
Wuhan Ant Virus	S	1608100	1	NA
Bovine ephemeral fever virus	S	11303	2	NA
Malakal virus	S	1229186	2	NA
Wuhan Insect virus 6	S	1608111	2	NA
Irkut lyssavirus	S	249583	2	NA
Wongabel virus	S	318854	3	1
Coastal Plains virus	S	764599	3	NA
Drosophila obscura sigmavirus	S	948741	2	NA
Tuhoko virus 1	S	798072	2	NA
Achimota virus 2	S	1261101	2	1
Bundibugyo ebolavirus	S	565995	2	NA
Marburg marburgvirus	S	11269	5	NA
Passeriform 1 bornavirus	S	1548720	2	NA
Sanxia Water Strider Virus 1	S	1608060	4	1
Mulberry vein banding virus	S	1266451	2	NA
Maprik virus	S	1590836	4	NA
Shayang Spider Virus 1	S	1608068	3	NA
Tacheng Tick Virus 1	S	1608083	2	NA
Watermelon silver mottle virus	S	43141	4	2
Brazoran virus	S	1368616	5	NA
Salehabad virus	S	904699	3	1
Seoul hantavirus	S	11608	5	3
Latino mammarenavirus	S	45221	4	NA
Lymphocytic choriomeningitis mammarenavirus	S	11623	1	NA
Parana mammarenavirus	S	45222	2	NA
Whitewater Arroyo mammarenavirus	S	46919	2	NA
Alethinophid 3 reptarenavirus	S	1653399	4	NA
Infectious salmon anemia virus	S	55987	3	NA
Botrytis cinerea negative-stranded RNA virus 1	S	1629671	2	NA
Shayang Fly Virus 1	S	1608065	3	3
Pigeonpea sterility mosaic virus 2	S	1541794	3	1
Rosellinia necatrix fusarivirus 1	S	1476202	2	NA
Merremia mosaic virus	S	77813	5	2
Solanum mosaic Bolivia virus	S	932073	2	NA
Deinbollia mosaic virus	S	1812308	1	NA
Macroptilium yellow spot virus	S	1129034	3	NA
Kudzu mosaic virus	S	390437	1	NA
Tomato leaf curl Hanoi virus	S	971271	1	NA
Sugarcane streak virus	S	10836	1	NA
Chickpea chlorotic dwarf virus	S	463360	15	2
Microviridae Fen2266_11	S	1655652	2	2
Microviridae Fen4707_41	S	1655654	3	1
Microviridae Fen685_11	S	1655657	2	2
Gokushovirinae Fen672_31	S	1655656	10	1
Halorubrum pleomorphic virus 2	S	1156719	3	NA
Halogeometricum pleomorphic virus 1	S	1156722	2	NA
Dragonfly larvae associated circular virus-7	S	1454028	2	NA
Sewage-associated circular DNA virus-15	S	1592082	3	2
Sewage-associated circular DNA virus-20	S	1592087	1	NA
Sewage-associated circular DNA virus-26	S	1592093	1	NA
Vibrio phage VCY-phi	S	1105327	9	NA
Uncultured phage WW-nAnB strain 2	S	1449896	5	1
Uncultured phage WW-nAnB strain 3	S	1449897	4	2
Spiroplasma phage SVTS2	S	93224	4	NA
Po-Circo-like virus	S	1454552	2	NA
Avon-Heathcote Estuary associated circular virus 7	S	1618258	2	NA
Circovirus-like genome DCCV-5	S	1788445	2	NA
Circovirus-like genome DCCV-1	S	1788437	1	NA
Human erythrovirus V9	S	72197	10	3
Simian torque teno virus 30	S	1619218	2	NA
Rhodococcus phage REQ3	S	1109714	7	4
Ralstonia phage RS138	S	1483485	21	6
Pseudomonas phage phiPto-bp6g	S	1080237	4	1
Nilaparvata lugens reovirus	S	33724	5	NA
Rotavirus C	S	36427	2	1
Kadipiro virus	S	104580	2	NA
Eimeria brunetti RNA virus 1	S	155414	2	NA
Phlebiopsis gigantea mycovirus dsRNA 1	S	349681	2	NA
Maize-associated totivirus 1	S	1729670	1	NA
Giardia lamblia virus	S	29255	3	NA
Aspergillus foetidus dsRNA mycovirus	S	1087068	2	NA
Helminthosporium victoriae 145S virus	S	164750	1	NA
Amasya cherry disease associated chrysovirus	S	284687	2	1
Rhizoctonia cerealis endornavirus 1	S	1408133	2	NA
Oryza sativa endornavirus	S	362693	1	NA
Bradson virus	S	1911438	3	NA
Cladosporium cladosporioides virus 1	S	1529605	1	NA
Lake Sarah-associated circular virus-8	S	1685785	1	NA
Marine RNA virus PAL438	S	1804155	2	NA
Duck faeces associated circular DNA virus 3	S	1843770	3	NA
Rosellinia necatrix megabirnavirus 1	S	1285598	1	NA
Figwort mosaic virus	S	10649	3	NA
Dahlia mosaic virus	S	213888	1	NA
Sugarcane bacilliform MO virus	S	362399	1	NA
Equine infectious anemia virus	S	11665	1	NA
Atlantic salmon swim bladder sarcoma virus	S	348296	6	NA
Haloarcula hispanica icosahedral virus 2	S	1154689	8	4
Haloarcula californiae icosahedral virus 1	S	1735722	5	NA
Tobacco leaf curl betasatellite	S	205323	1	NA
Cotton leaf curl Multan virus satellite U36-1	S	260479	5	2
Pectobacterium phage phiTE	S	1116482	12	5
Bacillus phage BPS13	S	1136731	17	5
Edwardsiella phage eiAU	S	945083	4	4
Salmonella phage 19	S	1654883	10	4
Escherichia phage UFV-AREG1	S	1837867	7	4
Edwardsiella phage MSW-3	S	1264700	5	2
Pseudomonas phage vB_PaeM_PAO1_Ab03	S	1548901	4	2
Sinorhizobium phage phiM9	S	1636182	9	2
Lactobacillus phage LBR48	S	755164	3	1
Pseudomonas phage NH-4	S	1158680	2	1
Bacillus phage BPS10C	S	1277886	10	1
Escherichia phage HY01	S	1434323	7	1
Clostridium phage phiCDHM13	S	1437363	3	1
Enterococcus phage ECP3	S	1498168	7	1
Salmonella phage 38	S	1654891	4	1
Enterobacteria phage RB32	S	45406	13	4
Escherichia virus Ime09	S	1914200	6	4
Shigella virus Pss1	S	1914206	4	2
Escherichia virus C40	S	1914204	6	1
Shigella virus Shfl2	S	1914205	5	1
Escherichia virus VR7	S	1913683	4	1
Cronobacter virus CR3	S	1914897	3	1
Staphylococcus phage S25-4	S	1041527	3	1
Staphylococcus phage Stau2	S	1200862	7	1
Listeria virus A511	S	40523	7	2
Mycobacterium phage Cali	S	546803	4	3
Burkholderia virus Bcep781	S	209052	5	1
Burkholderia virus BcepNY3	S	446807	5	1
Mycobacterium phage Wanda	S	1340713	6	6
Streptomyces phage mu1/6	S	370623	19	5
Vibrio phage vB_VpaS_MAR10	S	1229755	7	4
Pseudomonas phage B3	S	151599	3	3
Mycobacterium phage Fishburne	S	1327765	7	3
Listeria phage LP-101	S	1458856	3	3
Enterococcus phage EFC-1	S	1486428	8	3
Mycobacterium phage Llama	S	1541823	4	3
Propionibacterium phage Procrass1	S	1655019	3	3
Listeria phage B025	S	330396	6	2
Mycobacterium phage Oosterbaan	S	1034141	3	2
Lactobacillus phage LF1	S	947980	7	2
Enterobacter phage Enc34	S	1150990	6	2
Propionibacterium phage PHL010M04	S	1235645	2	2
Leuconostoc phage phiLN12	S	1262517	2	2
Mycobacterium phage vB_MapS_FF47	S	1305710	5	2
Mycobacterium phage Goku	S	1383057	5	2
Bacillus phage Staley	S	1406792	2	2
Salmonella phage f18SE	S	1611545	3	2
Streptomyces phage SF3	S	1690818	9	2
Mycobacterium phage Rufus	S	1698441	3	2
Gordonia phage Demosthenes	S	1838067	4	2
Lactococcus phage 63301	S	1871687	5	2
Arthrobacter phage Muttli	S	1907944	3	2
Lactobacillus phage LL-H	S	12348	38	1
Lactobacillus phage A2	S	51369	2	1
Methanobacterium phage psiM2	S	77048	2	1
Azospirillum phage Cd	S	467481	9	1
Clostridium phage phiCP39-O	S	541865	2	1
Staphylococcus phage StB27	S	1147044	4	1
Listeria phage LP-030-2	S	1173743	4	1
Listeria phage P70	S	1225800	2	1
Mycobacterium phage Jobu08	S	1327772	5	1
Mycobacterium phage PhrostyMug	S	1354512	1	1
Bacillus phage phiCM3	S	1357713	2	1
Lactobacillus phage phiLdb	S	1399942	5	1
[truncated: 2,653 more rows]

## Sheet: Point S2
name	taxRank	taxID	Max	AUGUST		SEPTEMBER		OCTOBER		NOVEMBER	DECEMBER		FEBRUARY				MARCH
				Sample_DP1	Sample_DP2	Sample_DP11	Sample_DP12	Sample_DP24	Sample_DP25	Sample_DP38	Sample_P50	Sample_P51	Sample_P67	Sample_P68	Sample_P69	Sample_P70	Sample_P90
Escherichia phage phAPEC8	S	1229753	60	4	7	5	11	4	5	2	5	8	3	7	2	1	18
Aeromonas phage vB_AsaM-56	S	1127514	230	32	45	33	23	21	8	37	67	40	15	3	9	14	48
Escherichia phage 121Q	S	1555202	71	26	33	36	21	21	27	28	23	22	16	11	7	18	16
Klebsiella phage JD001	S	1236000	34	NA	3	4	5	NA	NA	2	2	1	4	NA	1	1	1
Escherichia phage PBECO 4	S	1273738	65	20	30	35	22	14	19	18	24	22	11	11	16	6	14
Staphylococcus phage phiIPLA-C1C	S	1572704	33	17	30	27	16	27	19	27	26	26	8	27	12	4	12
Bacillus phage AR9	S	1815509	50	17	33	49	39	24	30	37	22	24	15	19	21	18	19
Escherichia phage slur16	S	1720495	34	13	2	29	18	2	7	10	13	5	6	5	3	9	4
Flavobacterium phage FCL-2	S	908819	18	16	9	14	10	15	18	14	10	12	9	11	7	11	3
Pelagibacter phage HTVC008M	S	1283076	25	7	17	15	8	5	7	14	16	11	8	5	7	9	10
Cronobacter phage vB_CsaM_GAP32	S	1141136	57	21	24	17	16	5	25	19	33	16	12	8	12	17	10
Pseudomonas phage PPpW-3	S	1279082	45	6	7	12	3	9	7	4	11	6	6	4	2	1	10
Clostridium phage phiCD211	S	1582152	36	24	21	26	18	17	18	25	12	12	6	11	8	8	15
Cronobacter phage CR5	S	1195085	87	10	15	25	12	2	14	17	15	7	3	4	5	5	5
Clostridium phage c-st	S	12336	36	11	17	17	10	8	31	12	11	13	14	11	27	11	6
Synechococcus phage S-CRM01	S	1026955	29	12	14	12	12	9	20	16	5	7	5	9	7	4	5
Thermus phage phiYS40	S	407392	55	14	15	22	12	6	10	16	5	6	3	4	3	1	5
Ralstonia phage RSL1	S	482058	13	1	NA	4	NA	2	12	2	9	2	6	4	10	5	12
Sphingomonas phage PAU	S	1150991	19	9	9	15	9	4	7	18	11	9	8	10	15	7	9
Acinetobacter phage vB_AbaM_Acibel004	S	1481186	209	13	23	25	26	6	17	8	15	21	10	10	6	107	3
Klebsiella phage vB_KpnM_KpV477	S	1852625	24	9	5	15	6	4	7	10	9	3	3	NA	3	8	5
Salmonella phage SPN3US	S	1090134	87	4	16	14	5	4	3	6	12	4	2	12	1	5	9
Caulobacter phage Cr30	S	1357714	16	11	8	6	3	3	6	4	1	1	10	7	9	5	6
Lactobacillus phage LfeInf	S	1567484	43	18	19	17	12	10	13	9	10	11	6	11	4	6	4
Morganella phage vB_MmoM_MP1	S	1852628	19	13	12	16	8	11	16	10	7	5	11	11	8	7	2
Prochlorococcus phage P-HM1	S	445700	12	3	5	10	8	5	7	3	NA	4	5	6	1	NA	1
Mycobacterium phage Myrna	S	546805	31	9	12	12	8	16	19	7	10	22	6	12	22	30	31
Prochlorococcus phage P-TIM68	S	1542477	32	10	15	26	11	7	13	12	13	5	4	3	11	8	8
Yersinia phage phiR1-37	S	331278	24	11	18	17	12	11	7	13	7	7	12	2	11	6	8
Synechococcus phage Syn19	S	445684	10	3	10	4	3	6	2	2	5	2	3	1	4	9	3
Prochlorococcus phage P-HM2	S	445696	9	2	2	4	2	1	4	1	3	1	3	4	4	1	NA
Pseudomonas phage Lu11	S	1161927	38	5	6	9	4	1	8	4	2	1	4	3	10	5	9
Acinetobacter bacteriophage AP22	S	1187128	18	5	6	9	4	10	15	8	1	5	5	3	3	2	16
Acinetobacter phage YMC13/03/R2096	S	1560342	25	7	7	20	9	6	10	16	24	22	4	2	3	6	8
Klebsiella phage PKO111	S	1654928	46	16	17	24	7	6	8	13	10	9	6	5	9	8	1
Ralstonia phage RSF1	S	1689679	21	9	11	12	4	6	5	1	8	6	4	6	9	5	10
Mycobacterium phage Tonenili	S	1891703	12	9	6	3	2	8	8	4	10	12	4	10	4	7	9
Deftia phage phiW-14	S	665032	10	2	3	1	1	8	4	3	4	8	1	5	4	8	3
Rhizobium phage RR1-B	S	929834	20	2	2	1	NA	2	5	NA	4	1	2	4	3	10	2
Enterobacteria phage vB_KleM-RaK2	S	1147094	13	6	6	3	3	6	7	10	6	7	6	9	5	NA	4
Klebsiella phage 0507-KN2-1	S	1206545	13	3	2	3	2	NA	2	NA	NA	1	2	1	4	4	4
Citrobacter phage Moon	S	1540095	16	9	6	10	8	5	5	4	7	6	4	10	5	1	4
Escherichia phage vB_EcoM_ECO1230-10	S	669875	34	18	22	27	18	7	5	13	17	4	5	5	8	NA	16
Cellulophaga phage phiSM	S	756280	7	3	2	1	NA	2	3	1	3	1	1	2	1	NA	2
Enterobacteria phage phi92	S	948870	70	11	7	22	6	8	10	18	6	3	6	2	5	10	6
Cyanophage S-TIM5	S	1137745	10	9	10	9	7	7	4	3	8	3	3	2	3	5	2
Enterobacteriaphage UAB_Phi87	S	1197935	13	1	1	4	3	1	1	NA	1	1	NA	5	NA	1	1
Ralstonia phage RSL2	S	1585840	22	9	4	9	7	1	2	6	6	6	6	4	3	4	1
Acinetobacter phage vB_AbaM_phiAbaA1	S	1605379	13	5	6	11	6	3	13	5	6	1	5	NA	3	2	5
Bacillus phage SP-15	S	1792032	22	9	7	4	5	10	5	10	8	8	3	9	8	3	11
Acinetobacter phage LZ35	S	1792222	19	4	5	4	7	10	3	12	1	2	NA	6	3	3	8
Bacillus phage Shbh1	S	1796992	46	7	16	23	8	6	10	5	9	7	1	4	3	6	2
Erwinia phage vB_EamM_EarlPhillipIV	S	1883372	26	6	14	6	6	7	10	6	7	10	1	4	6	3	11
Erwinia phage vB_EamM_Huxley	S	1883373	77	10	7	11	8	6	1	11	12	8	6	6	8	9	7
Synechococcus phage S-SM2	S	444860	15	6	7	3	1	4	5	11	2	NA	4	1	6	4	2
Enterobacteria phage phiEcoM-GJ1	S	451705	38	8	12	9	3	NA	8	3	1	1	1	1	4	2	2
Synechococcus phage S-CAM1	S	754037	26	15	13	26	11	6	7	3	11	7	3	4	1	6	NA
Prochlorococcus phage MED4-213	S	889956	10	4	4	5	5	6	4	5	NA	3	2	6	10	NA	2
Vibrio phage ICP1	S	979525	12	4	8	5	2	4	8	4	2	4	2	1	4	7	2
Lactobacillus phage phiAQ113	S	1206110	9	NA	3	9	2	2	3	4	3	1	NA	5	3	NA	NA
Klebsiella phage K64-1	S	1439894	13	10	6	9	2	3	10	6	2	2	5	3	4	5	1
Shewanella sp. phage 3/49	S	1458863	7	2	1	2	2	1	NA	1	NA	1	1	2	NA	2	NA
Escherichia phage vB_EcoM-ep3	S	1541883	7	1	3	5	2	1	6	1	3	1	2	2	NA	4	4
Prochlorococcus phage P-RSM4	S	444862	13	5	3	5	2	1	1	5	3	NA	3	1	13	6	1
Synechococcus phage S-SSM7	S	445686	14	4	7	11	2	3	5	6	1	1	2	5	4	1	2
Synechococcus phage S-SSM4	S	536466	13	NA	2	9	6	5	5	2	5	1	3	4	3	7	2
Cyanophage P-RSM6	S	929832	9	5	5	4	4	9	1	2	4	3	5	NA	NA	3	2
Salmonella phage SKML-39	S	1204528	11	3	8	8	5	11	2	3	5	4	NA	1	NA	5	3
Erwinia phage Ea35-70	S	1429768	15	12	NA	7	4	8	6	6	7	9	7	3	4	6	11
Pectobacterium bacteriophage PM2	S	1429794	21	5	3	14	8	5	9	2	7	4	10	6	8	6	5
Escherichia phage HY03	S	1654926	16	6	13	8	4	2	5	5	4	1	NA	3	2	2	NA
Klebsiella phage JD18	S	1698360	22	1	3	9	5	4	5	5	1	NA	2	1	1	5	5
Bacillus phage Deep Blue	S	1792245	7	2	3	3	1	NA	2	3	NA	1	1	NA	2	4	NA
Synechococcus phage S-SM1	S	444859	9	3	2	1	4	2	1	5	1	4	1	1	4	3	NA
Prochlorococcus phage P-SSM7	S	445688	11	4	8	3	NA	NA	2	NA	6	1	1	6	2	5	5
Burkholderia phage KS10	S	557289	12	1	2	6	5	4	1	2	1	4	7	6	6	4	10
Vibrio phage 11895-B1	S	754075	16	5	1	4	5	5	1	NA	2	2	4	2	2	4	NA
Erwinia phage phiEt88	S	925984	7	NA	NA	5	1	NA	2	NA	2	2	1	NA	NA	1	NA
Rhizobium phage RR1-A	S	929833	17	2	2	2	2	3	2	5	5	5	4	2	2	4	3
Pseudomonas phage OBP	S	1124849	23	7	13	8	3	10	6	11	23	16	5	4	1	4	5
Enterobacteria phage SfI	S	1225789	9	1	3	1	NA	1	3	2	2	1	1	NA	NA	NA	3
Vibrio phage vB_VpaM_MAR	S	1229754	4	NA	NA	NA	NA	1	1	NA	NA	1	NA	NA	NA	NA	NA
Cyanophage S-RIM32	S	1278479	12	2	NA	6	1	6	4	1	1	4	4	5	3	2	5
Shewanella sp. phage 1/41	S	1458861	28	8	17	13	6	3	5	5	6	2	2	2	1	3	5
Rhizobium phage vB_RleM_PPF1	S	1498228	28	4	19	12	5	11	7	4	8	8	3	6	11	4	11
Vibrio phage X29	S	1500713	9	3	NA	2	2	3	4	1	2	NA	2	1	NA	1	1
Edwardsiella phage GF-2	S	1537091	5	NA	2	2	NA	NA	NA	NA	1	2	1	NA	NA	NA	2
Escherichia phage vB_EcoM-VpaE1	S	1555238	7	NA	2	1	NA	NA	1	NA	NA	NA	NA	NA	NA	1	NA
Enterobacteria phage P88	S	1567486	15	2	NA	1	1	3	2	NA	2	NA	NA	NA	1	2	3
Bacillus phage TsarBomba	S	1690456	8	5	3	1	1	4	1	2	2	1	2	5	3	NA	NA
Arthrobacter phage BarretLemon	S	1796994	9	1	1	4	1	NA	2	NA	5	1	2	NA	2	5	1
Bacillus phage Zuko	S	1805956	7	2	1	1	NA	1	2	NA	1	1	1	NA	NA	1	NA
Rhodothermus phage RM378	S	148943	9	2	8	3	9	5	1	1	7	NA	NA	1	5	2	3
Synechococcus phage S-ShM2	S	445683	35	10	12	10	4	2	10	5	5	8	NA	1	6	4	NA
Prochlorococcus phage P-SSM3	S	536453	10	NA	5	4	6	5	2	2	1	6	NA	2	4	5	3
Synechococcus phage S-CAM8	S	754038	7	1	7	NA	4	1	4	2	3	1	2	3	4	3	6
Vibrio phage VHML	S	207597	9	NA	NA	NA	NA	3	1	4	2	1	3	2	NA	1	4
Vibrio phage VP58.5	S	631719	3	1	NA	1	NA	NA	NA	NA	NA	NA	NA	NA	NA	1	NA
Bacillus phage W.Ph.	S	764595	11	4	8	11	NA	1	NA	3	3	3	1	5	3	1	5
Halocynthia phage JM-2012	S	1173297	15	4	6	9	3	5	8	3	4	2	3	6	2	2	2
Campylobacter phage CP30A	S	1229752	9	5	8	3	3	8	7	3	6	1	3	4	9	NA	4
Acinetobacter phage phiAC-1	S	1229760	17	5	3	11	4	11	2	7	7	6	2	5	2	3	4
Edwardsiella phage PEi2	S	1325371	4	NA	1	4	NA	NA	NA	NA	NA	NA	NA	2	NA	1	NA
Cronobacter phage S13	S	1327935	15	5	7	5	2	7	6	1	5	10	3	3	5	13	3
Pectobacterium phage PM1	S	1399915	30	4	5	3	5	NA	5	4	1	3	4	3	3	NA	5
Shigella phage SfIV	S	1407493	21	3	1	4	5	3	9	2	4	2	1	2	1	1	2
Shewanella sp. phage 1/44	S	1458862	3	NA	NA	3	NA	NA	NA	3	NA	NA	1	NA	NA	NA	1
Rhizobium phage vB_RleM_P10VF	S	1527770	5	NA	4	1	1	1	NA	1	NA	1	3	NA	NA	NA	2
Bacillus phage SalinJah	S	1837830	6	1	1	NA	NA	2	1	1	1	NA	3	NA	1	NA	NA
Enterobacter phage Arya	S	1864622	15	2	3	1	2	4	5	9	5	2	NA	1	1	2	NA
Erwinia phage vB_EamM_Asesino	S	1883370	42	2	3	5	7	8	3	3	8	4	6	3	3	2	6
Erwinia phage vB_EamM_Kwan	S	1883374	20	2	4	3	7	2	2	5	3	4	NA	1	1	1	6
Shigella phage SfII	S	66284	8	NA	NA	1	NA	1	2	NA	2	1	NA	NA	NA	NA	2
Enterobacteria phage phiP27	S	103807	13	NA	2	NA	NA	2	NA	1	2	NA	3	NA	3	NA	3
Synechococcus phage S-SSM5	S	445685	15	4	6	11	2	5	2	2	4	2	1	1	2	1	4
Bacillus phage 0305phi8-36	S	458639	22	8	11	6	14	12	12	10	3	4	7	12	3	4	9
Cyanophage P-RSM1	S	536444	13	6	10	12	10	10	7	5	5	6	10	5	6	7	9
Cyanophage S-RIM50	S	687803	9	5	2	9	3	5	7	3	9	2	1	NA	NA	4	1
Pseudomonas phage PAK_P1	S	743813	2	NA	NA	1	NA	NA	NA	NA	NA	1	NA	NA	NA	1	1
Synechococcus phage S-IOM18	S	754039	17	5	3	4	2	3	7	NA	1	3	2	4	17	5	10
Salmonella phage RE-2010	S	929814	5	NA	NA	2	NA	2	2	1	1	NA	NA	2	NA	NA	NA
Erwinia phage vB_EamM-Y2	S	1051676	10	1	3	5	4	1	3	4	1	4	3	1	NA	2	2
Pectobacterium phage ZF40	S	1127516	15	2	NA	NA	1	2	1	NA	NA	NA	1	3	1	1	NA
Bacillus phage B4	S	1141133	16	8	11	16	8	3	3	5	3	5	4	6	2	2	7
Yersinia phage phiR1-RT	S	1206558	9	5	1	3	5	1	9	NA	4	1	3	3	NA	4	1
Pseudomonas phage PaBG	S	1335230	18	4	5	11	4	4	5	4	6	8	11	5	2	5	4
Bacillus phage Bp8p-T	S	1445811	5	1	3	4	NA	2	2	NA	1	NA	3	3	NA	2	1
Shewanella phage Spp001	S	1445859	3	1	1	NA	NA	NA	1	3	1	NA	1	NA	NA	1	1
Shewanella sp. phage 1/40	S	1458860	6	3	3	5	1	NA	2	3	4	1	1	1	NA	1	1
Listeria phage List-36	S	1486422	10	1	4	2	3	4	4	10	1	4	1	4	1	3	4
Bacillus phage Riley	S	1486662	17	2	3	6	1	2	2	2	1	1	3	1	NA	NA	NA
Escherichia phage Av-05	S	1527519	12	6	3	8	4	1	4	6	3	4	NA	2	NA	3	3
Erwinia phage phiEa2809	S	1564096	7	NA	1	2	4	NA	3	1	3	1	NA	3	2	3	1
Yersinia phage vB_YenM_TG1	S	1589265	10	1	5	3	2	1	10	3	3	2	1	7	1	1	3
Cyanophage P-TIM40	S	1589733	12	3	6	5	3	3	4	1	2	2	4	3	3	1	8
Enterococcus phage EFDG1	S	1597976	34	3	3	4	1	4	4	5	3	2	NA	2	1	3	4
Enterococcus phage EFLK1	S	1640885	4	3	1	1	NA	NA	2	NA	NA	1	NA	NA	1	1	NA
Salmonella phage NR01	S	1647411	12	3	3	5	5	12	2	8	NA	1	5	4	1	5	6
Escherichia phage APCEc01	S	1655305	11	2	5	1	3	2	NA	1	1	1	3	1	NA	1	NA
Ralstonia phage RSP15	S	1785960	10	NA	3	3	4	6	4	5	4	5	1	4	NA	2	2
Escherichia phage vB_EcoM-UFV13	S	1815590	11	1	3	NA	2	NA	3	NA	1	NA	1	2	NA	1	2
Bacillus phage Belinda	S	1852564	5	1	NA	2	NA	NA	NA	NA	NA	NA	NA	2	NA	NA	2
Erwinia phage vB_EamM_Phobos	S	1883377	8	2	1	6	4	4	2	3	5	2	6	4	1	2	5
Enterobacteria phage SfV	S	55884	7	NA	1	1	NA	1	1	3	1	NA	NA	NA	NA	NA	2
Iodobacteriophage phiPLPE	S	551895	8	1	NA	1	NA	NA	NA	5	1	1	NA	NA	1	1	NA
Vibrio phage martha 12B12	S	573175	26	7	2	1	3	2	2	6	4	3	3	NA	NA	1	NA
Aggregatibacter phage S1249	S	683735	5	NA	2	NA	NA	1	NA	NA	NA	NA	2	NA	NA	NA	2
Synechococcus phage S-RIM2	S	687800	9	2	5	5	4	NA	2	2	3	2	2	NA	5	4	2
Staphylococcus phage SA1	S	694060	12	NA	NA	1	NA	NA	2	NA	NA	1	NA	NA	1	4	1
Thermus phage TMA	S	699370	13	3	5	6	4	3	2	4	1	1	6	3	NA	NA	NA
Synechococcus phage S-RIM8	S	756278	9	4	2	2	2	8	1	2	1	1	1	1	3	5	NA
Bacillus phage SP-10	S	941058	7	3	NA	2	1	NA	7	2	NA	1	NA	2	1	NA	NA
Cronobacter phage ENT47670	S	984186	5	1	NA	5	NA	1	2	NA	2	2	NA	1	NA	2	2
Rhodococcus phage E3	S	1007869	26	8	9	4	2	13	4	6	8	16	11	9	5	12	16
Mycobacterium phage Alice	S	1034128	3	NA	NA	1	NA	NA	NA	NA	NA	NA	3	NA	NA	NA	NA
Bacillus phage BCP78	S	1126950	8	NA	1	1	1	2	5	NA	4	2	4	1	2	1	NA
Bdellovibrio phage phi1422	S	1127515	3	3	NA	1	NA	1	1	NA	NA	1	NA	NA	NA	NA	NA
Xanthomonas phage vB_XveM_DIBBI	S	1129194	8	NA	NA	5	3	NA	3	NA	1	1	1	1	1	1	4
Escherichia phage ECML-117	S	1204521	9	NA	1	2	1	NA	1	3	9	5	NA	1	NA	2	NA
Clostridium phage phiMMP02	S	1204534	5	NA	NA	NA	NA	NA	1	1	NA	NA	NA	1	NA	NA	NA
Clostridium phage phiMMP04	S	1204535	14	1	6	6	3	1	4	2	6	1	3	1	4	12	5
Escherichia phage EC6	S	1229757	8	NA	2	1	1	NA	NA	2	NA	1	NA	1	1	NA	2
Serratia phage phiMAM1	S	1262513	12	1	4	6	1	2	5	NA	4	4	7	2	3	6	8
Bacillus phage JL	S	1296655	4	4	1	NA	2	1	1	NA	2	1	NA	1	2	NA	1
Bacillus phage Shanette	S	1296656	4	NA	4	2	1	NA	1	NA	NA	NA	NA	NA	NA	NA	NA
Escherichia phage JH2	S	1340750	8	NA	2	3	1	4	2	1	NA	NA	1	2	3	1	NA
Bacillus phage CampHawk	S	1406783	12	1	NA	3	1	1	3	3	NA	4	2	NA	2	2	1
Salmonella phage vB_SalM_SJ3	S	1446492	3	NA	NA	1	NA	NA	NA	NA	NA	NA	1	NA	2	NA	NA
Vibrio phage PV94	S	1451050	12	2	7	1	NA	1	2	1	2	NA	NA	NA	1	2	3
Pseudomonas phage phiPsa374	S	1458843	8	2	2	2	NA	NA	1	NA	NA	1	1	NA	NA	3	2
Listeria phage LMSP-25	S	1486421	7	1	2	3	NA	1	3	1	2	2	NA	4	NA	NA	NA
Bacillus phage Evoli	S	1486658	3	1	1	NA	NA	NA	1	NA	NA	NA	NA	NA	NA	NA	NA
Bacillus phage Hakuna	S	1486659	15	NA	1	2	1	NA	3	6	1	1	2	1	1	NA	NA
Escherichia phage HY02	S	1527531	4	NA	1	NA	3	1	NA	1	1	NA	NA	NA	NA	1	1
[truncated: 4,477 more rows]

## Sheet: Point S3
name	taxRank	taxID	Max	AUGUST	SEPTEMBER		OCTOBER		NOVEMBER		DECEMBER		FEBRUARY			MARCH
[truncated: 4,652 more rows]

[truncated: 1 more sheets: Point R4]
